# Supplementary material for: The transposable element-rich genome of the cereal pest Sitophilus oryzae
Source: BMC Biol. 2021 Nov 9;19:241. doi: 10.1186/s12915-021-01158-2 (PMC8576890; doi:10.1186/s12915-021-01158-2)
Supplement: Supplementary file 4 — Additional file 4:. Transposable elements annotation tables. [file 12915_2021_1158_MOESM4_ESM.xlsx]

## Sheet: 1_RepeatMasker_parsed_outputs
TEname	Class	SF	length	frags	copies	bp	DIV	DIV-na	DEL	DEL-na	INS	INS-na	Avgbpmasked	percent	blastx_class_hit
TE0992_SO2_FAM0197	DIRS	DIRS	5433	370	370	353493	3.48041	nd	1.02337	nd	0.891427	nd	0.000636985	0.000458744	LTR
TE1285_SO2_FAM0225	DIRS	DIRS	5106	421	421	146215	20.0996	nd	2.57838	nd	3.12783	nd	0.000263476	0.00018975	LTR
TE2335_SO2_FAM0398	DIRS	DIRS	3696	332	332	107862	22.1261	nd	3.29358	nd	3.03964	nd	0.000194364	0.000139977	LTR
TE2521_SO2_FAM0580	DIRS	DIRS	2873	102	102	17953	6.51129	nd	2.13784	nd	3.73568	nd	3.24e-05	2.33e-05	LTR
TE3159_SO2_FAM214	DIRS	DIRS	5254	212	212	33467	16.7752	nd	6.06195	nd	3.64041	nd	6.03e-05	4.34e-05	LTR
TE3160_SO2_FAM214	DIRS	DIRS	5255	264	264	83220	19.7728	nd	3.10005	nd	2.65776	nd	0.00014996	0.000107998	LTR
TE3170_SO2_FAM228	DIRS	DIRS	5086	550	550	235865	3.97983	nd	2.3993	nd	1.65833	nd	0.000425023	0.000306092	LTR
TE3243_SO2_FAM037	DIRS	DIRS	10456	184	184	120495	4.84845	nd	1.50048	nd	1.4436	nd	0.000217129	0.000156372	LTR
TE3244_SO2_FAM037	DIRS	DIRS	5272	144	144	51569	4.71448	nd	1.49356	nd	1.20659	nd	9.29e-05	6.69e-05	LTR
TE0042_SO2_FAM1041	DNA	Academ	1821	231	231	119612	3.4079	nd	1.70347	nd	1.0816	nd	0.000215538	0.000155226	DNA
TE0060_SO2_FAM1059	DNA	Academ	1795	156	156	35681	7.32067	nd	1.7493	nd	2.74291	nd	6.43e-05	4.63e-05	DNA
TE0188_SO2_FAM1184	DNA	Academ	1650	724	724	211085	9.12383	nd	2.91063	nd	2.04242	nd	0.00038037	0.000273934	DNA
TE0226_SO2_FAM1225	DNA	Academ	1610	556	556	118840	11.2432	nd	4.68104	nd	3.04525	nd	0.000214147	0.000154224	DNA
TE0295_SO2_FAM1291	DNA	Academ	1539	293	293	155096	3.4541	nd	1.64443	nd	1.21374	nd	0.000279479	0.000201275	DNA
TE0508_SO2_FAM1495	DNA	Academ	1354	206	206	31282	6.73312	nd	2.76573	nd	3.18011	nd	5.64e-05	4.06e-05	DNA
TE0511_SO2_FAM1498	DNA	Academ	1352	1077	1077	174688	11.4917	nd	3.05438	nd	2.99229	nd	0.000314783	0.0002267	DNA
TE0519_SO2_FAM1504	DNA	Academ	1345	319	319	75426	17.5221	nd	5.97295	nd	3.05628	nd	0.000135916	9.79e-05	DNA
TE0827_SO2_FAM1807	DNA	Academ	1064	379	379	66813	11.8022	nd	5.34487	nd	3.88941	nd	0.000120395	8.67e-05	DNA
TE2522_SO2_FAM0582	DNA	Academ	2865	208	208	92357	9.20777	nd	1.88796	nd	1.53037	nd	0.000166425	0.000119856	DNA
TE2535_SO2_FAM0596	DNA	Academ	2809	65	65	19674	4.69961	nd	1.31158	nd	1.52655	nd	3.55e-05	2.55e-05	DNA
TE2557_SO2_FAM0618	DNA	Academ	2695	363	363	245830	3.67901	nd	1.64551	nd	0.930194	nd	0.000442979	0.000319024	DNA
TE2561_SO2_FAM0622	DNA	Academ	2676	350	350	106517	11.4374	nd	2.34113	nd	1.63743	nd	0.000191941	0.000138232	DNA
TE2590_SO2_FAM0652	DNA	Academ	2595	379	379	187359	4.35513	nd	1.58848	nd	1.05847	nd	0.000337616	0.000243144	DNA
TE2616_SO2_FAM0678	DNA	Academ	2480	105	105	26429	11.3131	nd	2.72292	nd	1.63982	nd	4.76e-05	3.43e-05	DNA
TE2628_SO2_FAM0690	DNA	Academ	2442	660	660	410587	2.93653	nd	2.01658	nd	0.747025	nd	0.000739867	0.000532837	DNA
TE2640_SO2_FAM0703	DNA	Academ	2394	171	171	61804	6.02089	nd	2.15929	nd	1.18653	nd	0.000111369	8.02e-05	DNA
TE2645_SO2_FAM0708	DNA	Academ	2380	536	536	142483	7.10309	nd	3.13598	nd	2.72481	nd	0.000256751	0.000184907	DNA
TE2689_SO2_FAM0757	DNA	Academ	2239	209	209	102693	3.74338	nd	1.70945	nd	0.941893	nd	0.00018505	0.000133269	DNA
TE2731_SO2_FAM0802	DNA	Academ	2155	220	220	32743	9.35661	nd	3.86007	nd	2.4424	nd	5.9e-05	4.25e-05	DNA
TE2740_SO2_FAM0811	DNA	Academ	2136	187	187	71056	7.19863	nd	2.25611	nd	1.42889	nd	0.000128041	9.22e-05	DNA
TE2741_SO2_FAM0812	DNA	Academ	2134	554	554	299778	5.56395	nd	3.04249	nd	2.07763	nd	0.000540192	0.000389035	DNA
TE2785_SO2_FAM0859	DNA	Academ	2030	161	161	50298	10.9094	nd	2.15727	nd	1.93421	nd	9.06e-05	6.53e-05	DNA
TE2846_SO2_FAM0916	DNA	Academ	1964	177	177	78023	4.13827	nd	2.61745	nd	1.32788	nd	0.000140595	0.000101254	DNA
TE2872_SO2_FAM0942	DNA	Academ	1934	307	307	121283	5.85802	nd	2.17552	nd	1.24193	nd	0.000218549	0.000157394	DNA
TE2873_SO2_FAM0944	DNA	Academ	1933	393	393	81391	3.20351	nd	1.34438	nd	0.960905	nd	0.000146664	0.000105625	DNA
TE2916_SO2_FAM0986	DNA	Academ	1881	403	403	226818	3.43581	nd	1.91808	nd	1.39356	nd	0.00040872	0.000294352	DNA
TE2991_SO2_FAM1214	DNA	Academ	1578	149	149	39659	4.50977	nd	2.51699	nd	1.93688	nd	7.15e-05	5.15e-05	DNA
TE2992_SO2_FAM1214	DNA	Academ	1618	1347	1347	879800	3.70254	nd	1.88156	nd	1.01683	nd	0.00158538	0.00114176	DNA
TE3394_SO2_FAM967	DNA	Academ	1905	811	811	252499	8.0079	nd	3.3094	nd	2.54187	nd	0.000454997	0.000327679	no_hit
TE3395_SO2_FAM967	DNA	Academ	972	71	71	13547	10.1296	nd	2.36382	nd	3.12654	nd	2.44e-05	1.76e-05	no_hit
TE0052_SO2_FAM1051	DNA	CMC	1803	731	731	83413	5.52883	nd	1.6669	nd	1.20066	nd	0.000150308	0.000108249	DNA
TE2676_SO2_FAM0741	DNA	CMC	2282	216	216	206643	2.85014	nd	1.47735	nd	1.13523	nd	0.000372365	0.00026817	DNA
TE2821_SO2_FAM0893	DNA	CMC	1986	231	231	274333	2.03237	nd	1.07448	nd	0.663021	nd	0.000494341	0.000356014	DNA
TE0120_SO2_FAM1119	DNA	CMC	1722	107	107	30759	7.8793	nd	3.43894	nd	1.91223	nd	5.54e-05	3.99e-05	DNA
TE0451_SO2_FAM1440	DNA	CMC	1395	95	95	32515	13.3432	nd	2.64271	nd	1.30669	nd	5.86e-05	4.22e-05	DNA
TE0593_SO2_FAM1578	DNA	CMC	1273	172	172	43784	10.2921	nd	2.59389	nd	2.0021	nd	7.89e-05	5.68e-05	DNA
TE0699_SO2_FAM1683	DNA	CMC	1175	508	508	78691	9.95779	nd	4.89622	nd	3.1542	nd	0.000141799	0.000102121	DNA
TE0733_SO2_FAM1714	DNA	CMC	1139	51	51	22881	5.75144	nd	2.33034	nd	1.29266	nd	4.12e-05	2.97e-05	DNA
TE0941_SO2_FAM1919	DNA	CMC	979	667	667	102400	12.9587	nd	5.47351	nd	3.0689	nd	0.000184522	0.000132889	DNA
TE0986_SO2_FAM1964	DNA	CMC	945	246	246	120535	3.21934	nd	1.11978	nd	1.06859	nd	0.000217201	0.000156424	DNA
TE1087_SO2_FAM2059	DNA	CMC	875	38	38	13942	5.34667	nd	1.10476	nd	0.685978	nd	2.51e-05	1.81e-05	DNA
TE1299_SO2_FAM2262	DNA	CMC	742	253	253	33434	13.876	nd	3.858	nd	4.18205	nd	6.02e-05	4.34e-05	DNA
TE1404_SO2_FAM2364	DNA	CMC	688	320	320	43031	13.1537	nd	5.36693	nd	3.45586	nd	7.75e-05	5.58e-05	DNA
TE2626_SO2_FAM0688	DNA	CMC	2450	220	220	261918	1.74539	nd	0.904153	nd	0.471334	nd	0.000471969	0.000339903	DNA
TE0053_SO2_FAM1052	DNA	CMC	1803	90	90	72468	3.47283	nd	1.60322	nd	0.924436	nd	0.000130585	9.4e-05	DNA
TE0063_SO2_FAM1061	DNA	CMC	1791	266	266	66127	4.07159	nd	1.24683	nd	1.04368	nd	0.000119159	8.58e-05	DNA
TE0113_SO2_FAM1110	DNA	CMC	1736	54	54	26291	11.9079	nd	2.23139	nd	2.42154	nd	4.74e-05	3.41e-05	DNA
TE0196_SO2_FAM1192	DNA	CMC	1642	379	379	217339	2.63805	nd	1.18235	nd	0.630216	nd	0.000391639	0.00028205	DNA
TE0312_SO2_FAM1308	DNA	CMC	1523	147	147	86995	2.94287	nd	1.58307	nd	0.789655	nd	0.000156763	0.000112897	DNA
TE0381_SO2_FAM1372	DNA	CMC	1454	38	38	17405	3.09983	nd	1.03694	nd	0.510853	nd	3.14e-05	2.26e-05	DNA
TE0400_SO2_FAM1390	DNA	CMC	1439	65	65	34591	3.85657	nd	1.68301	nd	0.753637	nd	6.23e-05	4.49e-05	DNA
TE0455_SO2_FAM1444	DNA	CMC	1394	171	171	126653	3.24025	nd	2.58546	nd	0.676986	nd	0.000228225	0.000164363	DNA
TE0470_SO2_FAM1458	DNA	CMC	1383	99	99	37486	6.35284	nd	3.5019	nd	1.44503	nd	6.75e-05	4.86e-05	DNA
TE0482_SO2_FAM1469	DNA	CMC	1377	639	639	132285	5.34914	nd	2.06158	nd	1.01885	nd	0.000238374	0.000171672	LINE
TE0497_SO2_FAM1484	DNA	CMC	1361	84	84	17467	3.24491	nd	1.85306	nd	0.643627	nd	3.15e-05	2.27e-05	DNA
TE2486_SO2_FAM0547	DNA	CMC	2979	120	120	53081	9.54687	nd	1.95406	nd	1.20981	nd	9.57e-05	6.89e-05	DNA
TE2504_SO2_FAM0564	DNA	CMC	2911	176	176	93235	11.5775	nd	2.27419	nd	1.60225	nd	0.000168007	0.000120995	DNA
TE2659_SO2_FAM0722	DNA	CMC	2342	254	254	110657	20.4676	nd	3.38628	nd	3.68886	nd	0.000199401	0.000143604	DNA
TE2877_SO2_FAM0948	DNA	CMC	1928	607	607	73565	18.7135	nd	3.14528	nd	2.57693	nd	0.000132562	9.55e-05	DNA
TE3328_SO2_FAM736	DNA	CMC	2286	577	577	91661	6.03596	nd	2.70261	nd	1.88224	nd	0.000165171	0.000118953	DNA
TE0252_SO2_FAM1250	DNA	Crypton	1588	1086	1086	211712	4.77089	nd	2.26394	nd	3.04587	nd	0.000381499	0.000274748	DNA
TE0678_SO2_FAM1662	DNA	Crypton	1198	464	464	175605	4.10462	nd	2.38007	nd	1.25154	nd	0.000316436	0.00022789	DNA
TE3292_SO2_FAM605	DNA	Crypton	2745	547	547	168717	3.79592	nd	2.14185	nd	1.34419	nd	0.000304024	0.000218952	DNA
TE0038_SO2_FAM1037	DNA	Crypton	1824	605	605	57402	8.56176	nd	2.68592	nd	2.50643	nd	0.000103437	7.45e-05	DNA
TE0089_SO2_FAM1088	DNA	Crypton	1764	464	464	154751	3.64386	nd	2.48094	nd	1.50175	nd	0.000278857	0.000200827	DNA
TE2704_SO2_FAM0776	DNA	Crypton	2202	580	580	346077	1.80297	nd	0.913108	nd	0.494186	nd	0.000623622	0.000449119	DNA
TE0030_SO2_FAM1029	DNA	Crypton	1829	638	638	53193	12.2502	nd	4.3688	nd	3.20915	nd	9.59e-05	6.9e-05	DNA
TE0110_SO2_FAM1108	DNA	Crypton	1737	138	138	35084	4.39376	nd	2.79136	nd	1.63287	nd	6.32e-05	4.55e-05	DNA
TE0197_SO2_FAM1193	DNA	Crypton	1640	340	340	434351	0.644548	nd	0.697568	nd	0.507601	nd	0.000782689	0.000563677	DNA
TE0248_SO2_FAM1246	DNA	Crypton	1592	1375	1375	728776	3.04448	nd	2.12879	nd	0.975869	nd	0.00131324	0.000945765	DNA
TE0478_SO2_FAM1465	DNA	Crypton	1379	148	148	31280	5.84967	nd	2.14448	nd	2.73251	nd	5.64e-05	4.06e-05	DNA
TE0518_SO2_FAM1503	DNA	Crypton	1347	484	484	162595	3.53559	nd	2.24328	nd	1.07257	nd	0.000292992	0.000211007	DNA
TE0536_SO2_FAM1520	DNA	Crypton	1331	171	171	29318	6.4627	nd	2.65252	nd	2.78817	nd	5.28e-05	3.8e-05	DNA
TE0965_SO2_FAM1943	DNA	Crypton	961	761	761	267287	4.68681	nd	2.68672	nd	2.50458	nd	0.000481644	0.00034687	DNA
TE0987_SO2_FAM1965	DNA	Crypton	945	668	668	162531	4.41435	nd	2.78266	nd	1.71998	nd	0.000292877	0.000210924	DNA
TE1133_SO2_FAM2103	DNA	Crypton	847	605	605	167780	3.56318	nd	2.85217	nd	1.58777	nd	0.000302335	0.000217736	DNA
TE1192_SO2_FAM2163	DNA	Crypton	804	588	588	115680	2.98542	nd	3.34862	nd	1.34071	nd	0.000208452	0.000150123	DNA
TE1322_SO2_FAM2284	DNA	Crypton	729	455	455	39585	8.07323	nd	5.52724	nd	5.06852	nd	7.13e-05	5.14e-05	DNA
TE1489_SO2_FAM2446	DNA	Crypton	645	1063	1063	242858	3.75355	nd	2.38298	nd	1.66201	nd	0.000437624	0.000315168	DNA
TE2958_SO2_FAM1083	DNA	Crypton	1028	146	146	36922	5.67872	nd	3.11486	nd	2.22133	nd	6.65e-05	4.79e-05	DNA
TE2959_SO2_FAM1083	DNA	Crypton	1768	1152	1152	295834	6.25216	nd	2.59126	nd	2.08801	nd	0.000533085	0.000383917	DNA
TE3098_SO2_FAM1824	DNA	Crypton	1048	786	786	44259	5.62894	nd	2.77926	nd	2.83394	nd	7.98e-05	5.74e-05	DNA
TE3138_SO2_FAM2030	DNA	Crypton	568	569	569	33291	6.17125	nd	4.56719	nd	2.30509	nd	6e-05	4.32e-05	DNA
TE3139_SO2_FAM2030	DNA	Crypton	895	790	790	265942	3.89505	nd	2.27883	nd	1.28744	nd	0.00047922	0.000345125	DNA
TE3156_SO2_FAM2132	DNA	Crypton	827	354	354	78418	4.23165	nd	2.89154	nd	2.23245	nd	0.000141307	0.000101767	DNA
TE3157_SO2_FAM2135	DNA	Crypton	611	4641	4641	1624391	3.58196	nd	2.37194	nd	1.29	nd	0.00292711	0.00210804	DNA
TE3291_SO2_FAM605	DNA	Crypton	1565	1080	1080	447739	3.83328	nd	2.02641	nd	1.2877	nd	0.000806814	0.000581051	DNA
TE3347_SO2_FAM764	DNA	Crypton	1357	111	111	105225	0.665106	nd	1.03514	nd	0.523567	nd	0.000189613	0.000136555	DNA
TE3348_SO2_FAM764	DNA	Crypton	1770	207	207	59039	2.16471	nd	1.34833	nd	0.923883	nd	0.000106387	7.66e-05	DNA
TE3349_SO2_FAM764	DNA	Crypton	2222	349	349	377164	0.61555	nd	0.651675	nd	0.425493	nd	0.00067964	0.000489462	DNA
TE2492_SO2_FAM0553	DNA	Ginger-2	2952	45	45	24969	7.25387	nd	1.42072	nd	1.32499	nd	4.5e-05	3.24e-05	DNA
TE3089_SO2_FAM1793	DNA	Ginger-2	1024	85	85	30284	2.92742	nd	1.77711	nd	0.942326	nd	5.46e-05	3.93e-05	DNA
TE3090_SO2_FAM1793	DNA	Ginger-2	1077	97	97	23622	3.39002	nd	2.21345	nd	1.09784	nd	4.26e-05	3.07e-05	DNA
TE1370_SO2_FAM2333	DNA	hAT	704	26	26	6829	3.27486	nd	2.86484	nd	0.438647	nd	1.23e-05	8.86e-06	DNA
TE0051_SO2_FAM1050	DNA	hAT	1803	186	186	76711	5.1747	nd	2.69832	nd	1.38278	nd	0.000138231	9.96e-05	DNA
TE0328_SO2_FAM1322	DNA	hAT	1509	189	189	15594	11.565	nd	5.17975	nd	2.60898	nd	2.81e-05	2.02e-05	DNA
TE0358_SO2_FAM1351	DNA	hAT	1474	51	51	11103	5.84693	nd	3.09116	nd	0.862455	nd	2e-05	1.44e-05	DNA
TE0476_SO2_FAM1463	DNA	hAT	1379	33	33	10203	2.41775	nd	2.38434	nd	0.747001	nd	1.84e-05	1.32e-05	DNA
TE0538_SO2_FAM1523	DNA	hAT	1328	91	91	16560	7.72085	nd	3.39596	nd	1.44366	nd	2.98e-05	2.15e-05	DNA
TE0634_SO2_FAM1615	DNA	hAT	1243	31	31	9728	3.39179	nd	1.12653	nd	1.5196	nd	1.75e-05	1.26e-05	DNA
TE0874_SO2_FAM1853	DNA	hAT	1031	36	36	18121	2.52709	nd	3.21396	nd	0.994261	nd	3.27e-05	2.35e-05	DNA
TE0928_SO2_FAM1906	DNA	hAT	988	435	435	96985	4.31695	nd	0.994412	nd	1.08375	nd	0.000174764	0.000125862	DNA
TE1022_SO2_FAM1999	DNA	hAT	918	53	53	18469	2.44711	nd	3.1096	nd	0.565508	nd	3.33e-05	2.4e-05	no_hit
TE1122_SO2_FAM2093	DNA	hAT	855	23	23	6861	6.51911	nd	2.54637	nd	3.15599	nd	1.24e-05	8.9e-06	DNA
TE1329_SO2_FAM2291	DNA	hAT	725	95	95	20017	6.87048	nd	3.16804	nd	2.90294	nd	3.61e-05	2.6e-05	DNA
TE1914_SO2_FAM2839	DNA	hAT	397	35	35	7025	13.8293	nd	4.91521	nd	2.34405	nd	1.27e-05	9.12e-06	DNA
TE2332_SO2_FAM0395	DNA	hAT	3718	136	136	37006	8.36579	nd	2.31591	nd	1.24077	nd	6.67e-05	4.8e-05	DNA
TE2341_SO2_FAM0402	DNA	hAT	3673	334	334	67088	7.66994	nd	3.80371	nd	1.96379	nd	0.000120891	8.71e-05	DNA
TE2392_SO2_FAM0456	DNA	hAT	3312	39	39	13124	4.74166	nd	0.476461	nd	0.51848	nd	2.36e-05	1.7e-05	DNA
TE2393_SO2_FAM0457	DNA	hAT	3311	67	67	37818	5.55343	nd	1.22949	nd	1.29622	nd	6.81e-05	4.91e-05	DNA
TE2425_SO2_FAM0488	DNA	hAT	3225	116	116	22391	13.8417	nd	2.99252	nd	2.52592	nd	4.03e-05	2.91e-05	DNA
TE2430_SO2_FAM0493	DNA	hAT	3210	97	97	21209	5.83183	nd	2.56251	nd	1.17901	nd	3.82e-05	2.75e-05	DNA
TE2481_SO2_FAM0542	DNA	hAT	2996	37	37	9257	11.1279	nd	2.95865	nd	1.64207	nd	1.67e-05	1.2e-05	DNA
TE2485_SO2_FAM0546	DNA	hAT	2988	901	901	73515	8.18055	nd	2.18807	nd	1.96315	nd	0.000132472	9.54e-05	DNA
TE2508_SO2_FAM0568	DNA	hAT	2905	11	11	13798	1.79122	nd	0.499631	nd	0.518336	nd	2.49e-05	1.79e-05	DNA
TE2545_SO2_FAM0606	DNA	hAT	2744	50	50	9618	12.4041	nd	2.28658	nd	1.83272	nd	1.73e-05	1.25e-05	DNA
TE2562_SO2_FAM0623	DNA	hAT	2676	1001	1001	118290	14.266	nd	4.70299	nd	3.26849	nd	0.000213155	0.00015351	DNA
TE2685_SO2_FAM0752	DNA	hAT	2253	50	50	16171	15.2933	nd	2.47944	nd	2.10431	nd	2.91e-05	2.1e-05	DNA
TE0111_SO2_FAM1109	DNA	hAT	1737	30	30	7480	15.1708	nd	3.91158	nd	2.06084	nd	1.35e-05	9.71e-06	DNA
TE0650_SO2_FAM1634	DNA	hAT	1230	21	21	7745	15.6275	nd	3.30671	nd	1.81939	nd	1.4e-05	1.01e-05	DNA
TE0739_SO2_FAM1720	DNA	hAT	1133	98	98	10435	9.82482	nd	2.77742	nd	1.04175	nd	1.88e-05	1.35e-05	DNA
TE0892_SO2_FAM1871	DNA	hAT	1017	695	695	57352	7.18845	nd	3.95361	nd	3.01404	nd	0.000103347	7.44e-05	DNA
TE0907_SO2_FAM1886	DNA	hAT	1006	742	742	44043	10.1723	nd	3.33412	nd	3.19957	nd	7.94e-05	5.72e-05	DNA
TE1106_SO2_FAM2077	DNA	hAT	864	31	31	7720	3.51855	nd	6.45483	nd	0.835056	nd	1.39e-05	1e-05	DNA
TE1153_SO2_FAM2122	DNA	hAT	834	13	13	3317	13.2261	nd	2.15363	nd	1.22927	nd	5.98e-06	4.3e-06	DNA
TE1418_SO2_FAM2378	DNA	hAT	682	36	36	5683	7.73673	nd	3.91818	nd	2.23851	nd	1.02e-05	7.38e-06	DNA
TE1510_SO2_FAM2465	DNA	hAT	631	8	8	2717	10.9405	nd	1.9913	nd	1.69292	nd	4.9e-06	3.53e-06	DNA
TE1538_SO2_FAM2490	DNA	hAT	619	12	12	4505	1.98966	nd	1.97061	nd	2.11758	nd	8.12e-06	5.85e-06	DNA
TE1548_SO2_FAM0250	DNA	hAT	4896	1121	1121	256890	7.34689	nd	5.01686	nd	1.98479	nd	0.000462909	0.000333378	DNA
TE1685_SO2_FAM2627	DNA	hAT	538	244	244	25211	13.9014	nd	4.90875	nd	5.39253	nd	4.54e-05	3.27e-05	DNA
TE1692_SO2_FAM2633	DNA	hAT	532	1070	1070	62259	9.28214	nd	3.27921	nd	3.08134	nd	0.000112189	8.08e-05	DNA
TE1746_SO2_FAM2682	DNA	hAT	501	371	371	43510	13.7972	nd	4.29702	nd	4.55788	nd	7.84e-05	5.65e-05	DNA
TE1860_SO2_FAM2789	DNA	hAT	429	476	476	58861	12.3274	nd	4.1786	nd	7.38832	nd	0.000106066	7.64e-05	no_hit
TE2160_SO2_FAM3061	DNA	hAT	258	10	10	1648	19.0004	nd	1.69774	nd	2.23412	nd	2.97e-06	2.14e-06	DNA
TE2342_SO2_FAM0403	DNA	hAT	3672	290	290	37512	6.13173	nd	2.78609	nd	2.51125	nd	6.76e-05	4.87e-05	DNA
TE2351_SO2_FAM0412	DNA	hAT	3585	195	195	33774	12.1736	nd	2.21899	nd	1.86414	nd	6.09e-05	4.38e-05	DNA
TE2452_SO2_FAM0513	DNA	hAT	3130	59	59	18761	4.75676	nd	1.18891	nd	1.56581	nd	3.38e-05	2.43e-05	DNA
TE2453_SO2_FAM0514	DNA	hAT	3129	37	37	19142	4.80305	nd	1.76807	nd	0.526255	nd	3.45e-05	2.48e-05	DNA
TE2456_SO2_FAM0517	DNA	hAT	3106	106	106	19484	17.35	nd	2.17232	nd	1.85752	nd	3.51e-05	2.53e-05	DNA
TE2480_SO2_FAM0541	DNA	hAT	3001	38	38	32721	2.9519	nd	1.13729	nd	0.529367	nd	5.9e-05	4.25e-05	DNA
TE2483_SO2_FAM0544	DNA	hAT	2992	188	188	25537	13.0136	nd	4.91562	nd	2.49026	nd	4.6e-05	3.31e-05	DNA
TE2507_SO2_FAM0567	DNA	hAT	2908	109	109	11877	8.90922	nd	2.68513	nd	2.45096	nd	2.14e-05	1.54e-05	DNA
TE2554_SO2_FAM0615	DNA	hAT	2711	48	48	41108	4.00262	nd	0.750947	nd	1.78623	nd	7.41e-05	5.33e-05	DNA
TE2624_SO2_FAM0685	DNA	hAT	2455	24	24	7542	16.5523	nd	3.07209	nd	2.68124	nd	1.36e-05	9.79e-06	DNA
TE3266_SO2_FAM489	DNA	hAT	1420	9	9	5186	3.15617	nd	1.15699	nd	0.43886	nd	9.35e-06	6.73e-06	DNA
TE3267_SO2_FAM489	DNA	hAT	3220	34	34	11863	4.1147	nd	0.864989	nd	0.854253	nd	2.14e-05	1.54e-05	DNA
TE3317_SO2_FAM701	DNA	hAT	2407	45	45	24951	2.25478	nd	0.622535	nd	0.67925	nd	4.5e-05	3.24e-05	DNA
TE3318_SO2_FAM701	DNA	hAT	642	11	11	2454	2.71057	nd	0.284466	nd	0.380281	nd	4.42e-06	3.18e-06	DNA
TE0099_SO2_FAM1097	DNA	hAT	1757	268	268	166491	4.15245	nd	2.30218	nd	1.14915	nd	0.000300012	0.000216063	DNA
TE0134_SO2_FAM1133	DNA	hAT	1704	24	24	10127	3.97488	nd	2.00577	nd	1.33935	nd	1.82e-05	1.31e-05	DNA
TE0445_SO2_FAM1435	DNA	hAT	1401	82	82	22888	6.09747	nd	2.9475	nd	1.35787	nd	4.12e-05	2.97e-05	DNA
TE1035_SO2_FAM2010	DNA	hAT	910	16	16	5681	2.19822	nd	1.50284	nd	1.16732	nd	1.02e-05	7.37e-06	DNA
TE1336_SO2_FAM2298	DNA	hAT	722	150	150	30958	6.14608	nd	3.64717	nd	1.69592	nd	5.58e-05	4.02e-05	DNA
TE1344_SO2_FAM2307	DNA	hAT	717	177	177	11296	12.4988	nd	3.88474	nd	2.79862	nd	2.04e-05	1.47e-05	no_hit
TE1487_SO2_FAM2444	DNA	hAT	645	80	80	11436	12.9827	nd	5.00094	nd	5.45138	nd	2.06e-05	1.48e-05	DNA
TE1601_SO2_FAM2549	DNA	hAT	593	328	328	40479	9.60709	nd	6.06475	nd	2.54875	nd	7.29e-05	5.25e-05	DNA
TE1983_SO2_FAM2900	DNA	hAT	358	25	25	3277	10.2562	nd	6.03397	nd	7.31836	nd	5.91e-06	4.25e-06	no_hit
TE2057_SO2_FAM2969	DNA	hAT	313	53	53	10530	6.37542	nd	4.20603	nd	5.94333	nd	1.9e-05	1.37e-05	no_hit
TE2200_SO2_FAM3098	DNA	hAT	231	20	20	2938	5.98656	nd	4.25771	nd	2.42462	nd	5.29e-06	3.81e-06	no_hit
TE2364_SO2_FAM0426	DNA	hAT	3451	321	321	29230	13.0514	nd	4.02356	nd	2.70364	nd	5.27e-05	3.79e-05	DNA
TE2397_SO2_FAM0460	DNA	hAT	3303	368	368	819733	0.526995	nd	0.504714	nd	0.377693	nd	0.00147714	0.0010638	DNA
TE2574_SO2_FAM0636	DNA	hAT	2628	45	45	40998	1.02791	nd	0.2096	nd	0.190857	nd	7.39e-05	5.32e-05	DNA
TE2580_SO2_FAM0643	DNA	hAT	2613	48	48	43835	0.960739	nd	0.375856	nd	0.323062	nd	7.9e-05	5.69e-05	DNA
TE2797_SO2_FAM0087	DNA	hAT	7238	162	162	25981	10.2544	nd	5.2411	nd	3.63232	nd	4.68e-05	3.37e-05	no_hit
TE0342_SO2_FAM1335	DNA	hAT	1494	58	58	20105	11.2761	nd	2.47473	nd	1.787	nd	3.62e-05	2.61e-05	DNA
TE2729_SO2_FAM0800	DNA	hAT	2162	87	87	24596	4.98531	nd	3.37397	nd	1.55151	nd	4.43e-05	3.19e-05	DNA
TE0023_SO2_FAM1021	DNA	hAT	1842	40	40	20652	4.70906	nd	1.33519	nd	1.46467	nd	3.72e-05	2.68e-05	DNA
TE0036_SO2_FAM1034	DNA	hAT	1825	60	60	26655	5.52226	nd	2.23986	nd	1.0186	nd	4.8e-05	3.46e-05	DNA
TE0043_SO2_FAM1042	DNA	hAT	1819	62	62	21117	5.50495	nd	2.80229	nd	2.25934	nd	3.81e-05	2.74e-05	DNA
TE0093_SO2_FAM1091	DNA	hAT	1762	1464	1464	192984	11.3873	nd	4.57001	nd	3.67772	nd	0.000347752	0.000250444	DNA
TE0119_SO2_FAM1118	DNA	hAT	1722	60	60	15980	17.9001	nd	3.13908	nd	3.2533	nd	2.88e-05	2.07e-05	DNA
TE0168_SO2_FAM1166	DNA	hAT	1670	30	30	8394	3.06915	nd	1.3617	nd	0.44404	nd	1.51e-05	1.09e-05	DNA
TE0250_SO2_FAM1249	DNA	hAT	1589	47	47	16893	3.68635	nd	1.60132	nd	2.8861	nd	3.04e-05	2.19e-05	DNA
TE0304_SO2_FAM1300	DNA	hAT	1530	149	149	69486	3.13137	nd	2.85881	nd	1.18362	nd	0.000125212	9.02e-05	DNA
TE0449_SO2_FAM1439	DNA	hAT	1396	431	431	132484	5.86473	nd	2.87153	nd	1.67656	nd	0.000238733	0.00017193	DNA
TE1157_SO2_FAM2126	DNA	hAT	832	17	17	3115	6.39565	nd	3.00792	nd	1.4648	nd	5.61e-06	4.04e-06	DNA
TE2572_SO2_FAM0633	DNA	hAT	2638	139	139	78215	4.08185	nd	2.76845	nd	1.88604	nd	0.000140941	0.000101503	DNA
TE2690_SO2_FAM0758	DNA	hAT	2238	33	33	14900	4.62021	nd	1.40519	nd	1.25096	nd	2.68e-05	1.93e-05	DNA
TE2745_SO2_FAM0817	DNA	hAT	2127	63	63	20105	4.38514	nd	2.29797	nd	1.44203	nd	3.62e-05	2.61e-05	DNA
TE2774_SO2_FAM0849	DNA	hAT	2051	153	153	58572	9.01939	nd	2.87697	nd	1.77088	nd	0.000105545	7.6e-05	DNA
TE2905_SO2_FAM0975	DNA	hAT	1898	39	39	29851	2.64603	nd	0.776418	nd	0.912196	nd	5.38e-05	3.87e-05	DNA
TE0216_SO2_FAM1215	DNA	hAT	1617	58	58	35822	3.10928	nd	1.92232	nd	0.621345	nd	6.46e-05	4.65e-05	DNA
TE0237_SO2_FAM1236	DNA	hAT	1601	25	25	5407	4.36635	nd	2.59236	nd	1.09651	nd	9.74e-06	7.02e-06	DNA
TE1074_SO2_FAM2047	DNA	hAT	884	99	99	23756	7.74422	nd	3.64364	nd	2.58033	nd	4.28e-05	3.08e-05	DNA
TE1376_SO2_FAM2339	DNA	hAT	701	57	57	14564	9.11302	nd	2.31184	nd	1.61191	nd	2.62e-05	1.89e-05	DNA
TE2495_SO2_FAM0556	DNA	hAT	2940	174	174	28849	4.93406	nd	1.88097	nd	1.36687	nd	5.2e-05	3.74e-05	DNA
TE2677_SO2_FAM0742	DNA	hAT	2280	880	880	127609	5.02751	nd	2.67011	nd	1.82237	nd	0.000229948	0.000165604	DNA
TE0388_SO2_FAM1379	DNA	hAT	1446	169	169	87635	3.2711	nd	2.35959	nd	1.52704	nd	0.000157916	0.000113728	DNA
TE0600_SO2_FAM1584	DNA	hAT	1269	533	533	307584	3.30969	nd	2.7476	nd	1.01811	nd	0.000554258	0.000399165	DNA
TE0727_SO2_FAM1709	DNA	hAT	1143	51	51	23880	4.3694	nd	3.3252	nd	1.81946	nd	4.3e-05	3.1e-05	DNA
TE0744_SO2_FAM1725	DNA	hAT	1129	37	37	10562	3.5123	nd	1.95557	nd	1.12911	nd	1.9e-05	1.37e-05	DNA
TE0792_SO2_FAM1771	DNA	hAT	1100	26	26	5247	3.17765	nd	2.95336	nd	1.15874	nd	9.45e-06	6.81e-06	DNA
TE0806_SO2_FAM1785	DNA	hAT	1085	548	548	111531	8.39983	nd	3.95511	nd	3.77403	nd	0.000200976	0.000144739	no_hit
TE1112_SO2_FAM2083	DNA	hAT	860	223	223	24020	9.99153	nd	2.7012	nd	2.25289	nd	4.33e-05	3.12e-05	DNA
TE1239_SO2_FAM2205	DNA	hAT	776	114	114	11902	9.0849	nd	3.72018	nd	4.23548	nd	2.14e-05	1.54e-05	DNA
TE2787_SO2_FAM0860	DNA	hAT	2028	938	938	78550	5.70282	nd	2.50965	nd	1.89791	nd	0.000141545	0.000101938	DNA
TE3193_SO2_FAM2422	DNA	hAT	655	749	749	83598	9.11215	nd	4.22286	nd	3.94525	nd	0.000150641	0.000108489	DNA
TE3194_SO2_FAM2422	DNA	hAT	657	489	489	105327	8.2379	nd	4.96888	nd	2.84835	nd	0.000189796	0.000136688	DNA
TE0007_SO2_FAM1002	DNA	hAT	1864	209	209	115320	4.02397	nd	2.22162	nd	1.52206	nd	0.000207804	0.000149656	DNA
TE0008_SO2_FAM1003	DNA	hAT	1864	75	75	22149	9.90205	nd	2.22542	nd	1.84064	nd	3.99e-05	2.87e-05	DNA
TE0041_SO2_FAM1040	DNA	hAT	1821	217	217	44181	4.85636	nd	2.60915	nd	2.25319	nd	7.96e-05	5.73e-05	DNA
TE0135_SO2_FAM1134	DNA	hAT	1704	342	342	37097	6.53935	nd	1.84388	nd	2.593	nd	6.68e-05	4.81e-05	DNA
TE0144_SO2_FAM1143	DNA	hAT	1698	901	901	300242	4.98927	nd	4.15686	nd	2.56453	nd	0.000541028	0.000389637	DNA
TE0161_SO2_FAM1159	DNA	hAT	1676	63	63	73415	2.72064	nd	3.15221	nd	0.488987	nd	0.000132292	9.53e-05	DNA
TE0164_SO2_FAM1162	DNA	hAT	1672	1154	1154	223168	3.9567	nd	1.80838	nd	1.29985	nd	0.000402143	0.000289615	DNA
TE0217_SO2_FAM1216	DNA	hAT	1617	41	41	12625	7.83806	nd	3.33971	nd	2.31929	nd	2.27e-05	1.64e-05	DNA
TE0297_SO2_FAM1294	DNA	hAT	1536	531	531	74038	6.71877	nd	2.94183	nd	1.78112	nd	0.000133415	9.61e-05	DNA
TE0319_SO2_FAM1314	DNA	hAT	1518	376	376	60418	7.02851	nd	3.64343	nd	2.57589	nd	0.000108872	7.84e-05	DNA
TE0320_SO2_FAM1315	DNA	hAT	1516	606	606	52639	10.2401	nd	4.60447	nd	4.47691	nd	9.49e-05	6.83e-05	DNA
TE0349_SO2_FAM1343	DNA	hAT	1481	201	201	84042	2.89047	nd	2.42866	nd	1.192	nd	0.000151441	0.000109065	DNA
TE0354_SO2_FAM1348	DNA	hAT	1476	573	573	157418	4.90732	nd	1.98598	nd	1.21845	nd	0.000283663	0.000204288	DNA
TE0376_SO2_FAM1368	DNA	hAT	1459	116	116	22307	4.10665	nd	1.74677	nd	1.23034	nd	4.02e-05	2.89e-05	DNA
TE0384_SO2_FAM1375	DNA	hAT	1449	332	332	170469	3.94034	nd	3.77526	nd	2.22503	nd	0.000307181	0.000221225	DNA
TE0390_SO2_FAM1380	DNA	hAT	1442	17	17	13068	1.79832	nd	0.915873	nd	0.472317	nd	2.35e-05	1.7e-05	DNA
TE0444_SO2_FAM1433	DNA	hAT	1407	213	213	108694	3.46001	nd	2.51998	nd	1.36177	nd	0.000195864	0.000141057	DNA
TE0488_SO2_FAM1475	DNA	hAT	1369	54	54	13240	11.0471	nd	2.78397	nd	2.31786	nd	2.39e-05	1.72e-05	DNA
TE0610_SO2_FAM1594	DNA	hAT	1260	29	29	9919	4.31366	nd	2.51745	nd	1.78683	nd	1.79e-05	1.29e-05	DNA
TE0614_SO2_FAM1598	DNA	hAT	1257	37	37	13761	3.59105	nd	1.75317	nd	1.47126	nd	2.48e-05	1.79e-05	DNA
TE0622_SO2_FAM1604	DNA	hAT	1253	391	391	71980	6.66957	nd	4.26006	nd	1.05217	nd	0.000129706	9.34e-05	DNA
TE0682_SO2_FAM1666	DNA	hAT	1195	114	114	43191	3.33231	nd	2.03488	nd	1.19471	nd	7.78e-05	5.61e-05	DNA
TE0747_SO2_FAM1728	DNA	hAT	1124	48	48	10186	4.53448	nd	1.87375	nd	0.647474	nd	1.84e-05	1.32e-05	DNA
TE0783_SO2_FAM1762	DNA	hAT	1105	92	92	35876	2.89087	nd	1.22131	nd	1.92881	nd	6.46e-05	4.66e-05	DNA
TE0841_SO2_FAM1820	DNA	hAT	1051	467	467	67018	3.55848	nd	3.1809	nd	1.5964	nd	0.000120765	8.7e-05	DNA
TE0843_SO2_FAM1822	DNA	hAT	1050	157	157	35757	3.60073	nd	2.37536	nd	2.19429	nd	6.44e-05	4.64e-05	DNA
TE0852_SO2_FAM1831	DNA	hAT	1045	35	35	13989	4.07215	nd	2.81831	nd	0.803162	nd	2.52e-05	1.82e-05	DNA
TE0939_SO2_FAM1917	DNA	hAT	980	29	29	10597	4.51665	nd	1.92662	nd	1.25768	nd	1.91e-05	1.38e-05	DNA
TE1002_SO2_FAM1979	DNA	hAT	933	52	52	6898	12.6985	nd	6.17114	nd	2.21541	nd	1.24e-05	8.95e-06	DNA
TE1071_SO2_FAM2044	DNA	hAT	885	888	888	147983	7.65003	nd	3.73193	nd	4.01278	nd	0.000266661	0.000192044	DNA
TE1143_SO2_FAM2112	DNA	hAT	841	46	46	11548	4.13928	nd	0.976342	nd	0.91414	nd	2.08e-05	1.5e-05	DNA
TE1164_SO2_FAM2136	DNA	hAT	819	9	9	2290	4.04848	nd	2.83827	nd	0.625402	nd	4.13e-06	2.97e-06	DNA
TE1248_SO2_FAM2214	DNA	hAT	770	101	101	17662	3.55412	nd	1.91345	nd	1.70125	nd	3.18e-05	2.29e-05	DNA
TE1518_SO2_FAM2472	DNA	hAT	627	45	45	3383	8.64317	nd	1.08501	nd	2.58362	nd	6.1e-06	4.39e-06	DNA
TE1567_SO2_FAM2517	DNA	hAT	606	394	394	195022	1.45883	nd	1.81024	nd	0.779818	nd	0.000351425	0.000253089	DNA
TE1720_SO2_FAM2659	DNA	hAT	514	23	23	6842	5.14722	nd	1.95722	nd	2.10715	nd	1.23e-05	8.88e-06	DNA
TE1888_SO2_FAM2814	DNA	hAT	412	364	364	57140	7.04411	nd	3.5898	nd	2.76751	nd	0.000102965	7.42e-05	DNA
TE2255_SO2_FAM0316	DNA	hAT	4348	59	59	18739	4.94083	nd	1.43881	nd	1.15796	nd	3.38e-05	2.43e-05	DNA
TE2315_SO2_FAM0379	DNA	hAT	3885	1340	1340	58552	11.7593	nd	2.8352	nd	3.60991	nd	0.000105509	7.6e-05	DNA
TE2331_SO2_FAM0394	DNA	hAT	3732	91	91	43478	3.45047	nd	2.22821	nd	1.3485	nd	7.83e-05	5.64e-05	DNA
TE2382_SO2_FAM0442	DNA	hAT	3370	126	126	13142	8.73358	nd	3.07179	nd	2.34612	nd	2.37e-05	1.71e-05	DNA
TE2390_SO2_FAM0451	DNA	hAT	3333	276	276	74573	10.646	nd	4.7394	nd	2.18496	nd	0.000134379	9.68e-05	DNA
TE2417_SO2_FAM0480	DNA	hAT	3268	117	117	27410	4.88598	nd	2.94967	nd	1.69541	nd	4.94e-05	3.56e-05	DNA
TE2434_SO2_FAM0498	DNA	hAT	3193	82	82	22916	8.57484	nd	1.99504	nd	2.10901	nd	4.13e-05	2.97e-05	DNA
TE2471_SO2_FAM0533	DNA	hAT	3029	292	292	71323	16.0736	nd	2.5608	nd	2.07698	nd	0.000128522	9.26e-05	DNA
TE2493_SO2_FAM0554	DNA	hAT	2951	871	871	242627	5.91248	nd	2.37655	nd	2.27851	nd	0.000437207	0.000314868	DNA
TE2497_SO2_FAM0558	DNA	hAT	2926	58	58	27772	13.1451	nd	2.16762	nd	1.24358	nd	5e-05	3.6e-05	DNA
TE2540_SO2_FAM0600	DNA	hAT	2784	381	381	62091	10.2215	nd	6.47303	nd	4.11991	nd	0.000111886	8.06e-05	DNA
TE2548_SO2_FAM0609	DNA	hAT	2735	48	48	29482	2.48575	nd	0.696968	nd	1.9794	nd	5.31e-05	3.83e-05	DNA
TE2627_SO2_FAM0689	DNA	hAT	2444	289	289	31343	6.24322	nd	2.64166	nd	1.63386	nd	5.65e-05	4.07e-05	DNA
TE2646_SO2_FAM0709	DNA	hAT	2376	49	49	11597	10.6277	nd	1.79	nd	1.19773	nd	2.09e-05	1.5e-05	DNA
TE2736_SO2_FAM0808	DNA	hAT	2143	44	44	19476	4.35499	nd	2.29935	nd	2.27368	nd	3.51e-05	2.53e-05	DNA
TE2768_SO2_FAM0841	DNA	hAT	2075	38	38	18570	3.65513	nd	2.50081	nd	0.647977	nd	3.35e-05	2.41e-05	DNA
TE2843_SO2_FAM0913	DNA	hAT	1966	150	150	73685	5.02041	nd	2.10799	nd	1.5957	nd	0.000132778	9.56e-05	DNA
TE2878_SO2_FAM0949	DNA	hAT	1928	304	304	118073	4.14704	nd	2.91707	nd	4.08765	nd	0.000212764	0.000153229	DNA
TE2888_SO2_FAM0958	DNA	hAT	1922	614	614	326929	2.82091	nd	1.20147	nd	0.91085	nd	0.000589117	0.00042427	DNA
TE3350_SO2_FAM769	DNA	hAT	2210	131	131	81848	2.43087	nd	1.81971	nd	0.94595	nd	0.000147488	0.000106218	DNA
TE3375_SO2_FAM842	DNA	hAT	2072	2482	2482	310104	7.96079	nd	4.84387	nd	3.61221	nd	0.000558799	0.000402436	DNA
TE3388_SO2_FAM931	DNA	hAT	1942	2451	2451	756695	6.63409	nd	3.29597	nd	2.19498	nd	0.00136354	0.000981997	DNA
TE0019_SO2_FAM1018	DNA	IS3EU	1847	54	54	17686	7.47411	nd	2.26074	nd	1.37651	nd	3.19e-05	2.3e-05	DNA
TE0239_SO2_FAM1238	DNA	Maverick	1601	161	161	51431	6.19786	nd	2.31916	nd	3.22513	nd	9.27e-05	6.67e-05	DNA
TE0409_SO2_FAM0014	DNA	Maverick	13703	325	325	218137	9.22182	nd	1.85151	nd	1.75208	nd	0.000393077	0.000283086	DNA
TE1307_SO2_FAM0227	DNA	Maverick	5094	265	265	139144	16.2152	nd	2.83847	nd	2.5615	nd	0.000250734	0.000180573	DNA
TE1756_SO2_FAM2691	DNA	Maverick	493	14	14	2557	4.79008	nd	1.62122	nd	1.06657	nd	4.61e-06	3.32e-06	DNA
TE2264_SO2_FAM0325	DNA	Maverick	4297	349	349	130557	11.6828	nd	2.5104	nd	1.79396	nd	0.00023526	0.00016943	DNA
TE2587_SO2_FAM0065	DNA	Maverick	8381	215	215	73317	5.93084	nd	1.9297	nd	2.54298	nd	0.000132115	9.51e-05	DNA
TE2909_SO2_FAM0098	DNA	Maverick	6938	300	300	133453	10.1486	nd	3.76713	nd	3.15835	nd	0.000240479	0.000173188	DNA
TE3222_SO2_FAM003	DNA	Maverick	1762	67	67	34699	7.27229	nd	2.26749	nd	2.32887	nd	6.25e-05	4.5e-05	DNA
TE3223_SO2_FAM003	DNA	Maverick	19341	1047	1047	754113	9.87579	nd	2.13828	nd	1.82914	nd	0.00135889	0.000978646	DNA
TE3357_SO2_FAM008	DNA	Maverick	13814	308	308	156541	13.4962	nd	2.28268	nd	2.56313	nd	0.000282083	0.00020315	DNA
TE3358_SO2_FAM008	DNA	Maverick	16922	727	727	516438	4.79293	nd	2.058	nd	1.37318	nd	0.000930608	0.000670204	DNA
TE3359_SO2_FAM008	DNA	Maverick	6725	223	223	112694	5.0008	nd	1.61892	nd	2.71458	nd	0.000203072	0.000146248	DNA
TE0066_SO2_FAM1064	DNA	MULE-MuDR	1787	37	37	14024	6.84771	nd	1.15119	nd	1.0403	nd	2.53e-05	1.82e-05	DNA
TE0148_SO2_FAM1147	DNA	MULE-MuDR	1689	31	31	12625	6.26021	nd	2.42844	nd	0.765394	nd	2.27e-05	1.64e-05	DNA
TE0189_SO2_FAM1185	DNA	MULE-MuDR	1650	66	66	19458	11.216	nd	2.28284	nd	0.951547	nd	3.51e-05	2.53e-05	DNA
TE0201_SO2_FAM1199	DNA	MULE-MuDR	1632	77	77	50194	4.62497	nd	0.96582	nd	0.986107	nd	9.04e-05	6.51e-05	DNA
TE0474_SO2_FAM1461	DNA	MULE-MuDR	1380	51	51	12673	7.40381	nd	3.08408	nd	1.87693	nd	2.28e-05	1.64e-05	DNA
TE0562_SO2_FAM1548	DNA	MULE-MuDR	1300	227	227	51608	7.19138	nd	3.18212	nd	3.29204	nd	9.3e-05	6.7e-05	DNA
TE2824_SO2_FAM0896	DNA	MULE-MuDR	1983	550	550	134584	4.56928	nd	2.87222	nd	1.57656	nd	0.000242517	0.000174656	DNA
TE2866_SO2_FAM0936	DNA	MULE-MuDR	1938	80	80	35299	1.31734	nd	0.574065	nd	0.665484	nd	6.36e-05	4.58e-05	DNA
TE0243_SO2_FAM1241	DNA	P	1598	12	12	6624	2.1159	nd	1.21826	nd	1.8187	nd	1.19e-05	8.6e-06	DNA
TE0315_SO2_FAM1310	DNA	P	1521	177	177	89023	2.81015	nd	1.63675	nd	0.982641	nd	0.000160417	0.000115529	DNA
TE0401_SO2_FAM1391	DNA	P	1438	53	53	22287	2.48697	nd	0.793682	nd	0.895031	nd	4.02e-05	2.89e-05	DNA
TE0413_SO2_FAM1402	DNA	P	1431	65	65	26627	5.65523	nd	2.52117	nd	1.63484	nd	4.8e-05	3.46e-05	DNA
TE0428_SO2_FAM1418	DNA	P	1421	41	41	20104	2.53812	nd	1.4474	nd	1.0359	nd	3.62e-05	2.61e-05	DNA
TE0842_SO2_FAM1821	DNA	P	1050	98	98	42557	5.05075	nd	1.65696	nd	0.962824	nd	7.67e-05	5.52e-05	DNA
TE0878_SO2_FAM1857	DNA	P	1028	12	12	4034	2.35696	nd	0.766529	nd	1.29072	nd	7.27e-06	5.24e-06	DNA
TE1148_SO2_FAM2117	DNA	P	838	21	21	6053	1.90939	nd	0.61453	nd	0.430679	nd	1.09e-05	7.86e-06	DNA
TE2283_SO2_FAM0347	DNA	P	4121	1700	1700	166211	20.7415	nd	3.8111	nd	3.44123	nd	0.000299508	0.000215699	DNA
TE2308_SO2_FAM0372	DNA	P	3942	85	85	25320	11.9144	nd	2.04775	nd	2.09019	nd	4.56e-05	3.29e-05	DNA
TE2571_SO2_FAM0632	DNA	P	2639	272	272	44538	4.93396	nd	2.35276	nd	2.00524	nd	8.03e-05	5.78e-05	DNA
TE2695_SO2_FAM0766	DNA	P	2218	96	96	35691	8.98128	nd	1.70997	nd	1.33336	nd	6.43e-05	4.63e-05	DNA
TE2902_SO2_FAM0972	DNA	P	1900	25	25	19360	1.52021	nd	1.03774	nd	0.619536	nd	3.49e-05	2.51e-05	DNA
TE3295_SO2_FAM620	DNA	P	1768	394	394	40976	9.06118	nd	3.50907	nd	3.11328	nd	7.38e-05	5.32e-05	DNA
TE3296_SO2_FAM620	DNA	P	2689	931	931	156559	6.37918	nd	2.95923	nd	2.11147	nd	0.000282115	0.000203174	DNA
TE3342_SO2_FAM076	DNA	P	7782	773	773	160346	3.84918	nd	1.33374	nd	1.09913	nd	0.000288939	0.000208088	DNA
TE0096_SO2_FAM1094	DNA	PIF	1759	51	51	20749	8.99317	nd	1.30957	nd	0.779241	nd	3.74e-05	2.69e-05	DNA
TE0298_SO2_FAM1295	DNA	PIF	1536	173	173	49337	18.7622	nd	3.12055	nd	3.05449	nd	8.89e-05	6.4e-05	DNA
TE0307_SO2_FAM1303	DNA	PIF	1526	43	43	27183	2.76999	nd	0.709407	nd	1.03546	nd	4.9e-05	3.53e-05	DNA
TE0310_SO2_FAM1306	DNA	PIF	1524	763	763	222899	3.08267	nd	1.59703	nd	0.697727	nd	0.000401658	0.000289266	DNA
TE0520_SO2_FAM1505	DNA	PIF	1345	620	620	265189	5.71439	nd	3.02012	nd	2.05858	nd	0.000477864	0.000344148	no_hit
TE0591_SO2_FAM1576	DNA	PIF	1275	118	118	32329	6.63651	nd	1.92777	nd	1.58036	nd	5.83e-05	4.2e-05	DNA
TE0605_SO2_FAM0159	DNA	PIF	5867	282	282	90498	9.23903	nd	2.54465	nd	2.61551	nd	0.000163075	0.000117443	DNA
TE0642_SO2_FAM1623	DNA	PIF	1237	155	155	40062	7.84163	nd	2.07585	nd	1.44197	nd	7.22e-05	5.2e-05	DNA
TE0660_SO2_FAM1646	DNA	PIF	1220	425	425	39351	7.8315	nd	3.01623	nd	2.49447	nd	7.09e-05	5.11e-05	no_hit
TE0669_SO2_FAM1654	DNA	PIF	1210	298	298	61583	7.73971	nd	2.84727	nd	2.20147	nd	0.000110971	7.99e-05	DNA
TE0672_SO2_FAM1657	DNA	PIF	1207	326	326	64605	6.82668	nd	2.37519	nd	2.44694	nd	0.000116417	8.38e-05	DNA
TE0758_SO2_FAM1739	DNA	PIF	1119	225	225	58104	5.68788	nd	2.65993	nd	1.1582	nd	0.000104702	7.54e-05	DNA
TE0866_SO2_FAM1846	DNA	PIF	1035	57	57	20812	4.82683	nd	1.98147	nd	1.45578	nd	3.75e-05	2.7e-05	DNA
TE0875_SO2_FAM1854	DNA	PIF	1030	712	712	234486	5.75171	nd	3.24231	nd	1.59337	nd	0.000422538	0.000304303	DNA
TE0930_SO2_FAM1908	DNA	PIF	987	70	70	17649	5.17496	nd	2.12169	nd	1.21591	nd	3.18e-05	2.29e-05	DNA
TE1001_SO2_FAM1978	DNA	PIF	933	25	25	4369	12.5429	nd	3.71743	nd	0.708059	nd	7.87e-06	5.67e-06	DNA
TE1068_SO2_FAM2041	DNA	PIF	886	90	90	18356	15.9773	nd	2.74306	nd	1.67677	nd	3.31e-05	2.38e-05	DNA
TE1084_SO2_FAM2056	DNA	PIF	877	1246	1246	179911	4.12391	nd	1.59323	nd	0.932205	nd	0.000324195	0.000233478	DNA
TE1089_SO2_FAM2061	DNA	PIF	873	178	178	24522	7.99424	nd	2.96516	nd	1.73662	nd	4.42e-05	3.18e-05	DNA
TE1093_SO2_FAM2065	DNA	PIF	871	63	63	14382	5.15841	nd	2.31616	nd	1.43037	nd	2.59e-05	1.87e-05	DNA
TE1094_SO2_FAM2066	DNA	PIF	871	48	48	14849	4.9509	nd	2.02431	nd	1.28399	nd	2.68e-05	1.93e-05	DNA
TE1182_SO2_FAM2154	DNA	PIF	808	74	74	18382	8.26407	nd	3.69923	nd	0.558294	nd	3.31e-05	2.39e-05	DNA
TE1289_SO2_FAM2253	DNA	PIF	746	83	83	21445	6.94724	nd	3.08008	nd	1.41422	nd	3.86e-05	2.78e-05	DNA
TE1313_SO2_FAM2275	DNA	PIF	736	96	96	18383	9.15952	nd	2.18349	nd	1.48522	nd	3.31e-05	2.39e-05	DNA
TE1316_SO2_FAM2278	DNA	PIF	734	177	177	41813	23.361	nd	4.3155	nd	2.97299	nd	7.53e-05	5.43e-05	DNA
TE1331_SO2_FAM2293	DNA	PIF	724	101	101	35640	3.65456	nd	1.5123	nd	0.970957	nd	6.42e-05	4.63e-05	DNA
TE1360_SO2_FAM2322	DNA	PIF	709	328	328	78517	5.85627	nd	1.9845	nd	1.38278	nd	0.000141486	0.000101895	DNA
TE1484_SO2_FAM2441	DNA	PIF	647	52	52	19498	4.70761	nd	2.44604	nd	1.74233	nd	3.51e-05	2.53e-05	DNA
TE1623_SO2_FAM0257	DNA	PIF	4813	815	815	256910	3.53232	nd	2.12651	nd	1.18254	nd	0.000462945	0.000333403	no_hit
TE1800_SO2_FAM2732	DNA	PIF	465	26	26	4470	5.71162	nd	3.40986	nd	2.11252	nd	8.05e-06	5.8e-06	DNA
TE2354_SO2_FAM0415	DNA	PIF	3524	320	320	33679	10.2079	nd	2.06558	nd	1.88918	nd	6.07e-05	4.37e-05	DNA
TE2509_SO2_FAM0569	DNA	PIF	2903	250	250	82708	23.5906	nd	3.2898	nd	2.71827	nd	0.000149038	0.000107334	DNA
TE2581_SO2_FAM0644	DNA	PIF	2612	243	243	235973	2.62491	nd	1.81288	nd	1.01934	nd	0.000425217	0.000306233	DNA
TE2617_SO2_FAM0679	DNA	PIF	2480	124	124	66294	4.31176	nd	1.13477	nd	1.09796	nd	0.00011946	8.6e-05	DNA
TE2662_SO2_FAM0726	DNA	PIF	2332	821	821	87680	4.92126	nd	2.31433	nd	2.1571	nd	0.000157997	0.000113786	DNA
TE0054_SO2_FAM1053	DNA	PIF	1802	142	142	33013	9.23587	nd	2.72575	nd	2.72073	nd	5.95e-05	4.28e-05	DNA
TE2725_SO2_FAM0796	DNA	PIF	2165	1060	1060	843292	2.64988	nd	1.86338	nd	1.05209	nd	0.00151959	0.00109438	DNA
TE2783_SO2_FAM0857	DNA	PIF	2031	187	187	86555	5.053	nd	1.5647	nd	1.09303	nd	0.00015597	0.000112326	DNA
TE0421_SO2_FAM1411	DNA	PiggyBac	1427	38	38	16095	4.05956	nd	2.20342	nd	1.20165	nd	2.9e-05	2.09e-05	DNA
TE0604_SO2_FAM1589	DNA	PiggyBac	1263	116	116	39987	18.3778	nd	2.72652	nd	1.38253	nd	7.21e-05	5.19e-05	DNA
TE0829_SO2_FAM1809	DNA	PiggyBac	1063	91	91	16616	4.46686	nd	0.923603	nd	1.5805	nd	2.99e-05	2.16e-05	DNA
TE0839_SO2_FAM1819	DNA	PiggyBac	1052	71	71	5948	8.86159	nd	5.38543	nd	4.24029	nd	1.07e-05	7.72e-06	no_hit
TE0948_SO2_FAM1926	DNA	PiggyBac	974	602	602	149376	8.60316	nd	3.47716	nd	2.57547	nd	0.000269172	0.000193852	DNA
TE0978_SO2_FAM1956	DNA	PiggyBac	950	26	26	13166	2.97677	nd	1.94899	nd	0.33138	nd	2.37e-05	1.71e-05	DNA
TE1033_SO2_FAM2007	DNA	PiggyBac	912	172	172	31219	10.4474	nd	4.4798	nd	5.25948	nd	5.63e-05	4.05e-05	DNA
TE1096_SO2_FAM2068	DNA	PiggyBac	870	612	612	83387	10.7144	nd	3.12786	nd	3.89773	nd	0.000150261	0.000108215	DNA
TE2368_SO2_FAM0043	DNA	PiggyBac	10095	242	242	30831	11.6969	nd	1.84248	nd	3.92396	nd	5.56e-05	4e-05	DNA
TE2549_SO2_FAM0610	DNA	PiggyBac	2735	116	116	55444	9.98817	nd	1.42595	nd	1.38973	nd	9.99e-05	7.2e-05	DNA
TE2567_SO2_FAM0629	DNA	PiggyBac	2640	128	128	37443	20.2719	nd	3.14426	nd	3.11426	nd	6.75e-05	4.86e-05	DNA
TE0292_SO2_FAM1289	DNA	Sola-1	1540	82	82	23361	10.0982	nd	1.63469	nd	1.41385	nd	4.21e-05	3.03e-05	DNA
TE0484_SO2_FAM1471	DNA	Sola-1	1373	28	28	8565	6.57338	nd	1.3362	nd	0.345192	nd	1.54e-05	1.11e-05	DNA
TE1296_SO2_FAM0226	DNA	Sola-1	5098	425	425	80721	20.7124	nd	2.67495	nd	3.49529	nd	0.000145457	0.000104755	DNA
TE1840_SO2_FAM0277	DNA	Sola-1	4622	218	218	52578	11.0288	nd	2.16714	nd	1.35947	nd	9.47e-05	6.82e-05	DNA
TE2455_SO2_FAM0516	DNA	Sola-1	3109	243	243	30019	9.0489	nd	1.29155	nd	1.46047	nd	5.41e-05	3.9e-05	DNA
TE2908_SO2_FAM0978	DNA	Sola-1	1895	702	702	169380	9.94154	nd	5.53566	nd	3.01357	nd	0.000305218	0.000219812	DNA
TE2934_SO2_FAM1009	DNA	Sola-1	1856	926	926	243694	4.13374	nd	2.65394	nd	1.06109	nd	0.00043913	0.000316253	DNA
TE2782_SO2_FAM0856	DNA	Sola-2	2033	58	58	51587	2.17568	nd	0.758787	nd	0.259816	nd	9.3e-05	6.69e-05	DNA
TE0169_SO2_FAM1167	DNA	TcMar	1669	123	123	37997	13.3946	nd	2.84066	nd	1.90525	nd	6.85e-05	4.93e-05	DNA
TE2711_SO2_FAM0782	DNA	TcMar	2193	47	47	44097	0.79068	nd	0.279257	nd	0.232167	nd	7.95e-05	5.72e-05	DNA
TE0017_SO2_FAM1016	DNA	TcMar	1849	47	47	28325	1.05662	nd	0.53409	nd	0.267064	nd	5.1e-05	3.68e-05	DNA
TE0139_SO2_FAM1139	DNA	TcMar	1700	49	49	19826	4.80502	nd	2.58984	nd	1.05225	nd	3.57e-05	2.57e-05	DNA
TE0208_SO2_FAM1205	DNA	TcMar	1625	125	125	62051	9.21463	nd	3.57886	nd	1.46464	nd	0.000111814	8.05e-05	DNA
TE0281_SO2_FAM1278	DNA	TcMar	1558	25	25	12294	7.27336	nd	1.75455	nd	2.12365	nd	2.22e-05	1.6e-05	DNA
TE0385_SO2_FAM1376	DNA	TcMar	1448	64	64	35223	2.85261	nd	1.26727	nd	0.782232	nd	6.35e-05	4.57e-05	DNA
TE0415_SO2_FAM1404	DNA	TcMar	1430	38	38	13839	10.4716	nd	2.68228	nd	0.671582	nd	2.49e-05	1.8e-05	DNA
TE0691_SO2_FAM1676	DNA	TcMar	1180	67	67	24717	2.85296	nd	1.85609	nd	0.619135	nd	4.45e-05	3.21e-05	DNA
TE0814_SO2_FAM1794	DNA	TcMar	1077	106	106	34386	3.40576	nd	1.48584	nd	1.01314	nd	6.2e-05	4.46e-05	DNA
TE1042_SO2_FAM2017	DNA	TcMar	907	35	35	10323	6.91902	nd	2.86506	nd	1.26287	nd	1.86e-05	1.34e-05	DNA
TE1521_SO2_FAM2475	DNA	TcMar	627	38	38	8846	29.1326	nd	2.5889	nd	2.50264	nd	1.59e-05	1.15e-05	DNA
TE2381_SO2_FAM0441	DNA	TcMar	3372	414	414	97578	21.7456	nd	3.24403	nd	2.70034	nd	0.000175833	0.000126631	DNA
TE2384_SO2_FAM0446	DNA	TcMar	3353	207	207	62945	19.6537	nd	2.91016	nd	2.78218	nd	0.000113425	8.17e-05	DNA
TE2475_SO2_FAM0537	DNA	TcMar	3011	41	41	10576	11.711	nd	1.74278	nd	1.67974	nd	1.91e-05	1.37e-05	DNA
TE2513_SO2_FAM0573	DNA	TcMar	2887	79	79	41824	4.56299	nd	0.925116	nd	0.713364	nd	7.54e-05	5.43e-05	DNA
TE2514_SO2_FAM0574	DNA	TcMar	2881	192	192	73479	14.4562	nd	1.75584	nd	1.55028	nd	0.000132407	9.54e-05	DNA
TE2591_SO2_FAM0653	DNA	TcMar	2586	68	68	53331	2.9519	nd	1.1574	nd	0.392838	nd	9.61e-05	6.92e-05	DNA
TE2607_SO2_FAM0668	DNA	TcMar	2511	230	230	79158	23.1877	nd	3.00127	nd	3.08037	nd	0.000142641	0.000102727	DNA
TE2776_SO2_FAM0850	DNA	TcMar	2050	81	81	53255	2.70179	nd	0.709981	nd	0.596107	nd	9.6e-05	6.91e-05	DNA
TE2801_SO2_FAM0873	DNA	TcMar	2004	111	111	41296	12.1642	nd	1.92954	nd	1.8893	nd	7.44e-05	5.36e-05	DNA
TE2904_SO2_FAM0974	DNA	TcMar	1899	73	73	57894	3.86212	nd	1.13372	nd	0.71205	nd	0.000104323	7.51e-05	DNA
TE0143_SO2_FAM1142	DNA	TcMar	1699	309	309	68476	8.27556	nd	4.27097	nd	4.44593	nd	0.000123392	8.89e-05	DNA
TE0200_SO2_FAM1198	DNA	TcMar	1632	76	76	22296	13.7852	nd	2.47952	nd	1.92884	nd	4.02e-05	2.89e-05	DNA
TE0649_SO2_FAM1633	DNA	TcMar	1232	178	178	32213	8.15698	nd	4.09109	nd	2.48418	nd	5.8e-05	4.18e-05	DNA
TE0881_SO2_FAM0186	DNA	TcMar	5538	2268	2268	250734	12.6648	nd	3.10339	nd	3.92738	nd	0.000451816	0.000325389	DNA
TE2550_SO2_FAM0611	DNA	TcMar	2722	134	134	52088	5.59187	nd	1.73872	nd	1.01806	nd	9.39e-05	6.76e-05	DNA
TE0334_SO2_FAM1328	DNA	TcMar	1501	979	979	130532	7.78129	nd	4.36973	nd	3.31214	nd	0.000235215	0.000169397	DNA
TE0417_SO2_FAM1407	DNA	TcMar	1428	1254	1254	96003	12.0036	nd	4.37288	nd	3.78318	nd	0.000172995	0.000124587	DNA
TE0458_SO2_FAM1447	DNA	TcMar	1390	348	348	63688	12.1347	nd	2.54469	nd	0.994165	nd	0.000114764	8.27e-05	DNA
TE0573_SO2_FAM1559	DNA	TcMar	1287	1894	1894	496630	9.7765	nd	4.76031	nd	2.56127	nd	0.000894914	0.000644499	DNA
TE0624_SO2_FAM1606	DNA	TcMar	1252	758	758	221176	10.0883	nd	2.56782	nd	1.3428	nd	0.000398553	0.00028703	DNA
TE1662_SO2_FAM2605	DNA	TcMar	553	36	36	2575	11.7114	nd	4.20259	nd	2.6794	nd	4.64e-06	3.34e-06	DNA
TE1665_SO2_FAM2608	DNA	TcMar	552	230	230	57246	7.07458	nd	3.15425	nd	2.07151	nd	0.000103156	7.43e-05	DNA
TE3033_SO2_FAM1509	DNA	TcMar	1343	463	463	461710	1.24228	nd	0.64905	nd	0.313951	nd	0.000831989	0.000599182	DNA
TE3034_SO2_FAM1509	DNA	TcMar	460	104	104	3641	8.95197	nd	3.54102	nd	3.71574	nd	6.56e-06	4.73e-06	DNA
TE0730_SO2_FAM1711	DNA	TcMar	1143	122	122	37249	4.83857	nd	2.02827	nd	1.72308	nd	6.71e-05	4.83e-05	DNA
TE2466_SO2_FAM0529	DNA	TcMar	3061	360	360	157266	2.67837	nd	1.10496	nd	0.614669	nd	0.000283389	0.000204091	DNA
TE0018_SO2_FAM1017	DNA	TcMar	1848	362	362	160928	5.16272	nd	1.88966	nd	1.27701	nd	0.000289988	0.000208843	DNA
TE0033_SO2_FAM1031	DNA	TcMar	1826	122	122	39450	3.77433	nd	2.09892	nd	1.79328	nd	7.11e-05	5.12e-05	DNA
TE0080_SO2_FAM1078	DNA	TcMar	1776	474	474	81566	4.25769	nd	2.00784	nd	1.30161	nd	0.00014698	0.000105852	DNA
TE0107_SO2_FAM1105	DNA	TcMar	1742	3529	3529	1467452	5.36012	nd	2.11722	nd	2.87823	nd	0.00264431	0.00190438	DNA
TE0109_SO2_FAM1107	DNA	TcMar	1739	145	145	54106	6.27565	nd	1.66253	nd	1.15083	nd	9.75e-05	7.02e-05	DNA
TE0116_SO2_FAM1114	DNA	TcMar	1728	803	803	149117	7.92742	nd	3.03808	nd	2.25442	nd	0.000268705	0.000193516	DNA
TE0122_SO2_FAM1120	DNA	TcMar	1721	2733	2733	384622	16.3426	nd	5.09524	nd	3.95095	nd	0.000693079	0.000499141	DNA
TE0146_SO2_FAM1145	DNA	TcMar	1692	903	903	380434	6.319	nd	2.97821	nd	2.08149	nd	0.000685532	0.000493706	DNA
TE0153_SO2_FAM1151	DNA	TcMar	1687	3918	3918	2325028	5.91863	nd	2.32104	nd	1.60571	nd	0.00418964	0.00301729	DNA
TE0158_SO2_FAM1156	DNA	TcMar	1682	3621	3621	2091687	6.19037	nd	2.95374	nd	1.93863	nd	0.00376916	0.00271447	DNA
TE0181_SO2_FAM1178	DNA	TcMar	1660	32	32	9846	13.4618	nd	1.59658	nd	2.8391	nd	1.77e-05	1.28e-05	DNA
TE0207_SO2_FAM1204	DNA	TcMar	1627	989	989	119509	6.79368	nd	3.38784	nd	2.69628	nd	0.000215352	0.000155092	DNA
TE0223_SO2_FAM1222	DNA	TcMar	1612	563	563	93324	6.60734	nd	2.6579	nd	1.757	nd	0.000168167	0.000121111	DNA
TE0229_SO2_FAM1228	DNA	TcMar	1609	126	126	43715	9.20785	nd	2.44324	nd	1.68432	nd	7.88e-05	5.67e-05	DNA
TE0246_SO2_FAM1244	DNA	TcMar	1593	13	13	14814	1.842	nd	0.803246	nd	1.21655	nd	2.67e-05	1.92e-05	DNA
TE0256_SO2_FAM1254	DNA	TcMar	1585	599	599	207907	7.18697	nd	3.20574	nd	1.55486	nd	0.000374643	0.00026981	DNA
TE0265_SO2_FAM1262	DNA	TcMar	1573	327	327	150193	4.87401	nd	2.35754	nd	1.15962	nd	0.000270644	0.000194912	DNA
TE0267_SO2_FAM1264	DNA	TcMar	1572	28	28	17518	2.73554	nd	1.08958	nd	0.68409	nd	3.16e-05	2.27e-05	DNA
TE0280_SO2_FAM1277	DNA	TcMar	1558	79	79	31934	7.02082	nd	2.55283	nd	1.65991	nd	5.75e-05	4.14e-05	DNA
TE0282_SO2_FAM1279	DNA	TcMar	1557	31	31	14608	12.8422	nd	2.18324	nd	1.15365	nd	2.63e-05	1.9e-05	DNA
TE0288_SO2_FAM1285	DNA	TcMar	1546	74	74	18555	14.3642	nd	3.10441	nd	2.04898	nd	3.34e-05	2.41e-05	DNA
TE0289_SO2_FAM1286	DNA	TcMar	1546	2289	2289	701689	7.0333	nd	3.07313	nd	1.82005	nd	0.00126443	0.000910613	DNA
TE0290_SO2_FAM1287	DNA	TcMar	1544	185	185	120955	4.50123	nd	2.88842	nd	1.14203	nd	0.000217958	0.000156969	DNA
TE0294_SO2_FAM1290	DNA	TcMar	1539	54	54	27238	3.17548	nd	1.0479	nd	0.826941	nd	4.91e-05	3.53e-05	DNA
TE0300_SO2_FAM1297	DNA	TcMar	1534	190	190	27934	18.781	nd	3.25131	nd	2.57741	nd	5.03e-05	3.63e-05	DNA
TE0321_SO2_FAM1316	DNA	TcMar	1516	730	730	74099	9.14893	nd	4.22791	nd	3.04848	nd	0.000133524	9.62e-05	DNA
TE0324_SO2_FAM1319	DNA	TcMar	1514	413	413	187230	4.70929	nd	1.81497	nd	0.830754	nd	0.000337384	0.000242977	DNA
TE0338_SO2_FAM1331	DNA	TcMar	1498	1974	1974	1104523	6.51613	nd	2.40816	nd	1.12334	nd	0.00199032	0.00143339	DNA
TE0341_SO2_FAM1334	DNA	TcMar	1494	1643	1643	914592	3.70233	nd	1.95469	nd	1.12858	nd	0.00164807	0.00118691	DNA
TE0345_SO2_FAM1339	DNA	TcMar	1489	660	660	334209	3.63032	nd	2.55702	nd	0.712855	nd	0.000602236	0.000433718	DNA
TE0366_SO2_FAM1359	DNA	TcMar	1466	308	308	35825	19.2572	nd	3.33166	nd	4.47145	nd	6.46e-05	4.65e-05	DNA
TE0371_SO2_FAM1363	DNA	TcMar	1462	1472	1472	583507	7.01514	nd	2.88722	nd	2.10287	nd	0.00105146	0.000757243	DNA
TE0391_SO2_FAM1381	DNA	TcMar	1442	152	152	28344	4.98633	nd	2.67983	nd	1.30268	nd	5.11e-05	3.68e-05	DNA
TE0393_SO2_FAM1383	DNA	TcMar	1441	439	439	44992	9.14773	nd	4.93001	nd	3.47328	nd	8.11e-05	5.84e-05	DNA
TE0425_SO2_FAM1415	DNA	TcMar	1425	344	344	223599	5.64653	nd	2.02007	nd	1.13783	nd	0.00040292	0.000290174	DNA
TE0438_SO2_FAM1428	DNA	TcMar	1411	256	256	102908	6.04404	nd	1.56616	nd	0.930058	nd	0.000185438	0.000133548	DNA
TE0457_SO2_FAM1446	DNA	TcMar	1392	142	142	24325	3.75948	nd	1.58451	nd	1.16414	nd	4.38e-05	3.16e-05	DNA
TE0466_SO2_FAM1454	DNA	TcMar	1385	873	873	48477	13.0407	nd	3.78546	nd	3.0147	nd	8.74e-05	6.29e-05	DNA
TE0494_SO2_FAM1481	DNA	TcMar	1363	1998	1998	1706561	3.04674	nd	0.907006	nd	0.4672	nd	0.00307518	0.00221468	DNA
TE0506_SO2_FAM1493	DNA	TcMar	1356	1618	1618	677621	5.18393	nd	2.32457	nd	1.76663	nd	0.00122106	0.000879379	DNA
TE0526_SO2_FAM1511	DNA	TcMar	1340	35	35	19046	3.18407	nd	0.750662	nd	0.445085	nd	3.43e-05	2.47e-05	DNA
TE0563_SO2_FAM1549	DNA	TcMar	1300	601	601	107556	10.0504	nd	3.6119	nd	2.46722	nd	0.000193813	0.00013958	DNA
TE0575_SO2_FAM1560	DNA	TcMar	1287	263	263	142979	3.10931	nd	1.48068	nd	0.757861	nd	0.000257644	0.00018555	DNA
TE0578_SO2_FAM1563	DNA	TcMar	1285	321	321	53803	12.6972	nd	4.29047	nd	3.86167	nd	9.7e-05	6.98e-05	DNA
TE0589_SO2_FAM1574	DNA	TcMar	1276	810	810	231365	7.38977	nd	3.84254	nd	1.82527	nd	0.000416914	0.000300253	DNA
TE0626_SO2_FAM1608	DNA	TcMar	1250	63	63	7464	9.30638	nd	2.18157	nd	2.41371	nd	1.34e-05	9.69e-06	DNA
TE0676_SO2_FAM1660	DNA	TcMar	1200	3311	3311	661483	11.4131	nd	5.26381	nd	2.36072	nd	0.00119197	0.000858436	DNA
TE0686_SO2_FAM1670	DNA	TcMar	1187	204	204	34579	12.2875	nd	5.09208	nd	3.53049	nd	6.23e-05	4.49e-05	DNA
TE0757_SO2_FAM1738	DNA	TcMar	1120	1048	1048	38371	13.2006	nd	2.78916	nd	4.03573	nd	6.91e-05	4.98e-05	DNA
TE0798_SO2_FAM1777	DNA	TcMar	1087	1008	1008	121076	11.0006	nd	4.28452	nd	3.20641	nd	0.000218176	0.000157126	DNA
TE0801_SO2_FAM0178	DNA	TcMar	5639	843	843	193760	3.85254	nd	1.91827	nd	1.32251	nd	0.00034915	0.000251451	DNA
TE0832_SO2_FAM1812	DNA	TcMar	1063	1568	1568	563730	3.98763	nd	1.90934	nd	0.95498	nd	0.00101583	0.000731577	DNA
TE0846_SO2_FAM1826	DNA	TcMar	1048	201	201	33669	9.69491	nd	3.80615	nd	2.35582	nd	6.07e-05	4.37e-05	DNA
TE0898_SO2_FAM1878	DNA	TcMar	1011	109	109	36649	2.96678	nd	1.26957	nd	1.11093	nd	6.6e-05	4.76e-05	DNA
TE0900_SO2_FAM0188	DNA	TcMar	5531	2205	2205	258771	6.71252	nd	3.259	nd	2.084	nd	0.000466299	0.000335819	DNA
TE1019_SO2_FAM1996	DNA	TcMar	920	195	195	75574	4.18354	nd	2.56544	nd	1.12206	nd	0.000136182	9.81e-05	no_hit
TE1041_SO2_FAM2016	DNA	TcMar	907	273	273	59257	7.83225	nd	3.81138	nd	1.93463	nd	0.00010678	7.69e-05	DNA
TE1073_SO2_FAM2046	DNA	TcMar	884	272	272	53377	4.16929	nd	2.63691	nd	1.47264	nd	9.62e-05	6.93e-05	DNA
TE1082_SO2_FAM2054	DNA	TcMar	879	72	72	15461	4.64731	nd	2.37673	nd	1.12628	nd	2.79e-05	2.01e-05	DNA
TE1111_SO2_FAM2082	DNA	TcMar	861	148	148	26000	10.3121	nd	4.09139	nd	4.25548	nd	4.69e-05	3.37e-05	DNA
TE1114_SO2_FAM2085	DNA	TcMar	859	81	81	26984	6.58171	nd	1.91065	nd	1.54654	nd	4.86e-05	3.5e-05	no_hit
TE1356_SO2_FAM2319	DNA	TcMar	711	47	47	12377	15.1743	nd	3.17097	nd	1.34796	nd	2.23e-05	1.61e-05	DNA
TE1543_SO2_FAM2495	DNA	TcMar	616	138	138	17491	14.5935	nd	4.63087	nd	6.5789	nd	3.15e-05	2.27e-05	DNA
TE1765_SO2_FAM0027	DNA	TcMar	11154	2520	2520	320962	7.49942	nd	2.2996	nd	2.38527	nd	0.000578365	0.000416527	DNA
TE1981_SO2_FAM0029	DNA	TcMar	11134	2781	2781	108105	13.855	nd	4.19626	nd	3.69604	nd	0.000194802	0.000140293	DNA
TE2366_SO2_FAM0428	DNA	TcMar	3447	1518	1518	217286	8.51633	nd	3.69033	nd	5.60507	nd	0.000391544	0.000281982	DNA
TE2439_SO2_FAM0501	DNA	TcMar	3193	2888	2888	507058	5.86012	nd	2.57935	nd	3.44369	nd	0.000913705	0.000658032	DNA
TE2511_SO2_FAM0570	DNA	TcMar	2901	2715	2715	276837	7.3083	nd	2.56688	nd	2.08689	nd	0.000498853	0.000359264	DNA
TE2518_SO2_FAM0578	DNA	TcMar	2875	3449	3449	979561	9.72126	nd	3.52039	nd	2.39885	nd	0.00176514	0.00127122	DNA
TE2563_SO2_FAM0624	DNA	TcMar	2671	729	729	245313	5.00302	nd	2.77718	nd	1.39749	nd	0.000442048	0.000318354	DNA
TE2648_SO2_FAM0710	DNA	TcMar	2376	375	375	114260	3.1923	nd	1.70791	nd	1.43772	nd	0.000205894	0.00014828	no_hit
TE2650_SO2_FAM0712	DNA	TcMar	2373	594	594	244400	6.08929	nd	2.57836	nd	1.76703	nd	0.000440402	0.000317169	DNA
TE2658_SO2_FAM0721	DNA	TcMar	2343	1184	1184	449313	1.97963	nd	1.03455	nd	0.628741	nd	0.00080965	0.000583093	DNA
TE2670_SO2_FAM0733	DNA	TcMar	2299	1589	1589	1062838	5.79623	nd	2.18009	nd	1.18134	nd	0.00191521	0.00137929	DNA
TE2694_SO2_FAM0765	DNA	TcMar	2220	289	289	94503	5.91411	nd	2.24587	nd	1.38593	nd	0.000170292	0.000122641	DNA
TE2727_SO2_FAM0799	DNA	TcMar	2163	913	913	126910	6.68532	nd	2.84144	nd	1.56884	nd	0.000228688	0.000164697	DNA
TE2732_SO2_FAM0803	DNA	TcMar	2150	290	290	341381	1.09447	nd	0.618197	nd	0.420358	nd	0.00061516	0.000443025	DNA
TE2784_SO2_FAM0858	DNA	TcMar	2030	588	588	258628	13.3133	nd	3.93483	nd	1.92974	nd	0.000466041	0.000335633	DNA
TE2807_SO2_FAM0879	DNA	TcMar	2002	2504	2504	1794356	4.37589	nd	1.68627	nd	1.50626	nd	0.00323338	0.00232862	no_hit
TE2816_SO2_FAM0888	DNA	TcMar	1993	1343	1343	615713	7.77598	nd	2.89795	nd	1.56644	nd	0.0011095	0.000799038	DNA
TE2837_SO2_FAM0907	DNA	TcMar	1972	1121	1121	774321	2.84749	nd	1.21905	nd	0.710217	nd	0.00139531	0.00100487	DNA
TE2852_SO2_FAM0922	DNA	TcMar	1950	319	319	200103	2.2161	nd	1.16101	nd	0.570812	nd	0.00036058	0.000259683	DNA
TE2853_SO2_FAM0923	DNA	TcMar	1946	118	118	33578	7.24533	nd	2.3917	nd	1.09212	nd	6.05e-05	4.36e-05	DNA
TE2855_SO2_FAM0925	DNA	TcMar	1945	243	243	49890	8.76465	nd	1.71015	nd	1.72685	nd	8.99e-05	6.47e-05	DNA
TE2882_SO2_FAM0952	DNA	TcMar	1925	3783	3783	3011229	6.66545	nd	2.34075	nd	1.44832	nd	0.00542616	0.00390781	DNA
TE2896_SO2_FAM0965	DNA	TcMar	1908	1018	1018	131513	7.23739	nd	3.22996	nd	2.24135	nd	0.000236983	0.00017067	DNA
TE2940_SO2_FAM1014	DNA	TcMar	1700	38	38	12613	3.34906	nd	1.24918	nd	0.510446	nd	2.27e-05	1.64e-05	DNA
TE2941_SO2_FAM1014	DNA	TcMar	1852	577	577	383774	4.61856	nd	1.29119	nd	0.947744	nd	0.000691551	0.000498041	DNA
TE2978_SO2_FAM1189	DNA	TcMar	1647	3098	3098	1367951	6.36589	nd	2.6771	nd	1.62173	nd	0.00246501	0.00177525	DNA
TE2989_SO2_FAM1212	DNA	TcMar	1142	1627	1627	740474	4.02087	nd	1.79388	nd	0.685324	nd	0.00133431	0.000960946	DNA
TE2990_SO2_FAM1212	DNA	TcMar	1620	3479	3479	2019355	5.15635	nd	2.24089	nd	0.898556	nd	0.00363882	0.00262061	DNA
TE2997_SO2_FAM1247	DNA	TcMar	1079	134	134	40546	6.57998	nd	2.5883	nd	2.3265	nd	7.31e-05	5.26e-05	DNA
TE2998_SO2_FAM1247	DNA	TcMar	1591	2160	2160	1278515	5.43958	nd	2.21598	nd	1.24858	nd	0.00230385	0.00165919	DNA
TE3035_SO2_FAM1522	DNA	TcMar	1328	341	341	58238	17.8854	nd	5.33009	nd	4.10543	nd	0.000104943	7.56e-05	DNA
TE3036_SO2_FAM1522	DNA	TcMar	574	149	149	12033	13.2603	nd	4.45357	nd	3.26923	nd	2.17e-05	1.56e-05	DNA
TE3042_SO2_FAM1536	DNA	TcMar	1308	391	391	63510	12.5197	nd	4.8576	nd	4.19004	nd	0.000114443	8.24e-05	DNA
TE3043_SO2_FAM1536	DNA	TcMar	762	202	202	23287	11.3781	nd	4.53716	nd	4.58083	nd	4.2e-05	3.02e-05	DNA
TE3046_SO2_FAM1571	DNA	TcMar	1281	344	344	165141	3.57926	nd	2.32573	nd	0.873271	nd	0.00029758	0.000214311	DNA
TE3047_SO2_FAM1571	DNA	TcMar	993	281	281	13660	9.81276	nd	4.2265	nd	2.53989	nd	2.46e-05	1.77e-05	DNA
TE3198_SO2_FAM025	DNA	TcMar	1246	2260	2260	374863	9.84362	nd	4.33916	nd	5.14817	nd	0.000675493	0.000486476	DNA
TE3199_SO2_FAM025	DNA	TcMar	1282	4977	4977	2000953	7.69956	nd	3.04869	nd	1.88727	nd	0.00360566	0.00259673	DNA
TE3237_SO2_FAM035	DNA	TcMar	10561	2178	2178	235385	7.64145	nd	3.47128	nd	2.93423	nd	0.000424158	0.00030547	DNA
TE3283_SO2_FAM581	DNA	TcMar	1776	1235	1235	81550	11.009	nd	3.87508	nd	2.61799	nd	0.000146951	0.000105831	DNA
TE3313_SO2_FAM692	DNA	TcMar	2433	1154	1154	320066	8.5569	nd	3.60225	nd	1.45624	nd	0.000576751	0.000415364	DNA
TE3319_SO2_FAM717	DNA	TcMar	2327	144	144	80072	3.15381	nd	2.64679	nd	0.932671	nd	0.000144288	0.000103913	DNA
TE3320_SO2_FAM717	DNA	TcMar	2359	528	528	387460	3.50221	nd	2.49608	nd	0.882354	nd	0.000698193	0.000502824	DNA
TE3370_SO2_FAM829	DNA	TcMar	2070	1737	1737	343286	7.44308	nd	3.27716	nd	2.23727	nd	0.000618592	0.000445497	DNA
TE3371_SO2_FAM829	DNA	TcMar	2103	1708	1708	191077	9.14374	nd	3.32632	nd	2.80972	nd	0.000344316	0.000247969	DNA
TE1293_SO2_FAM2257	DNA	TcMar	745	147	147	47573	4.31963	nd	3.03546	nd	3.80145	nd	8.57e-05	6.17e-05	no_hit
TE2697_SO2_FAM0768	DNA	TcMar	2211	148	148	61193	13.8872	nd	1.65612	nd	1.49484	nd	0.000110268	7.94e-05	DNA
TE2707_SO2_FAM0779	DNA	TcMar	2195	135	135	71566	3.61161	nd	1.25107	nd	0.825228	nd	0.00012896	9.29e-05	DNA
TE2913_SO2_FAM0983	DNA	TcMar	1886	136	136	37445	5.89711	nd	3.18225	nd	1.45194	nd	6.75e-05	4.86e-05	DNA
TE0005_SO2_FAM1000	DNA	Unknown	1866	300	300	125578	3.42856	nd	2.2228	nd	1.91793	nd	0.000226288	0.000162968	no_hit
TE0006_SO2_FAM1001	DNA	Unknown	1865	102	102	90218	4.06198	nd	2.07352	nd	1.39938	nd	0.00016257	0.00011708	no_hit
TE0012_SO2_FAM1007	DNA	Unknown	1858	675	675	168585	4.61835	nd	2.55454	nd	1.66658	nd	0.000303786	0.00021878	no_hit
TE0025_SO2_FAM1023	DNA	Unknown	1841	651	651	290447	5.69228	nd	2.80281	nd	1.53239	nd	0.000523378	0.000376926	no_hit
TE0026_SO2_FAM1025	DNA	Unknown	1836	2892	2892	390404	9.65313	nd	4.14155	nd	4.19116	nd	0.000703498	0.000506645	no_hit
TE0047_SO2_FAM1047	DNA	Unknown	1810	1258	1258	228096	7.91305	nd	4.42532	nd	2.75197	nd	0.000411023	0.00029601	no_hit
TE0056_SO2_FAM1055	DNA	Unknown	1799	85	85	32910	3.44707	nd	2.0306	nd	1.09574	nd	5.93e-05	4.27e-05	no_hit
TE0061_SO2_FAM0106	DNA	Unknown	6744	2397	2397	233186	11.2402	nd	5.04046	nd	3.84151	nd	0.000420195	0.000302616	no_hit
TE0076_SO2_FAM1073	DNA	Unknown	1781	149	149	130015	2.82077	nd	1.71334	nd	0.640771	nd	0.000234284	0.000168726	no_hit
TE0078_SO2_FAM1075	DNA	Unknown	1778	500	500	146596	4.40584	nd	1.86704	nd	0.857102	nd	0.000264162	0.000190244	no_hit
TE0081_SO2_FAM1079	DNA	Unknown	1776	662	662	196967	9.31665	nd	3.88129	nd	2.13765	nd	0.000354929	0.000255613	no_hit
TE0085_SO2_FAM1084	DNA	Unknown	1768	2482	2482	1200685	3.21498	nd	1.74038	nd	1.50717	nd	0.0021636	0.00155818	no_hit
TE0092_SO2_FAM1090	DNA	Unknown	1763	1837	1837	72131	11.6735	nd	3.6093	nd	3.49697	nd	0.000129978	9.36e-05	no_hit
TE0095_SO2_FAM1093	DNA	Unknown	1760	850	850	392875	3.93245	nd	2.32228	nd	1.58534	nd	0.00070795	0.000509851	no_hit
TE0101_SO2_FAM1099	DNA	Unknown	1750	310	310	45989	7.06078	nd	3.00164	nd	2.344	nd	8.29e-05	5.97e-05	no_hit
TE0104_SO2_FAM1101	DNA	Unknown	1749	628	628	180532	4.60645	nd	2.49737	nd	1.60086	nd	0.000325314	0.000234284	no_hit
TE0105_SO2_FAM1103	DNA	Unknown	1748	146	146	47279	3.56399	nd	2.16064	nd	1.47743	nd	8.52e-05	6.14e-05	no_hit
TE0106_SO2_FAM1104	DNA	Unknown	1743	2786	2786	217716	10.8706	nd	5.53375	nd	3.59311	nd	0.000392318	0.00028254	no_hit
TE0117_SO2_FAM1116	DNA	Unknown	1725	683	683	394999	4.24393	nd	2.52356	nd	1.06469	nd	0.000711778	0.000512608	DNA
TE0124_SO2_FAM1122	DNA	Unknown	1718	1590	1590	533850	6.94573	nd	2.88635	nd	2.82461	nd	0.000961984	0.000692801	no_hit
TE0125_SO2_FAM1123	DNA	Unknown	1715	1132	1132	672694	3.52875	nd	1.8454	nd	2.03394	nd	0.00121218	0.000872985	no_hit
TE0127_SO2_FAM1127	DNA	Unknown	1709	3905	3905	1865593	1.78729	nd	0.836665	nd	0.628685	nd	0.00336175	0.00242106	no_hit
TE0133_SO2_FAM1132	DNA	Unknown	1707	765	765	93824	7.43055	nd	2.73472	nd	2.5859	nd	0.000169068	0.00012176	no_hit
TE0138_SO2_FAM1138	DNA	Unknown	1701	155	155	44089	5.29421	nd	2.64952	nd	1.81281	nd	7.94e-05	5.72e-05	no_hit
TE0142_SO2_FAM1141	DNA	Unknown	1699	76	76	31990	3.67314	nd	1.57823	nd	0.963636	nd	5.76e-05	4.15e-05	no_hit
TE0149_SO2_FAM1148	DNA	Unknown	1688	1135	1135	99668	9.35531	nd	4.82062	nd	5.21369	nd	0.000179599	0.000129344	no_hit
TE0150_SO2_FAM1149	DNA	Unknown	1688	997	997	210468	4.06758	nd	1.74647	nd	2.58775	nd	0.000379258	0.000273134	DNA
TE0152_SO2_FAM1150	DNA	Unknown	1687	2619	2619	810651	3.67386	nd	1.42848	nd	1.13712	nd	0.00146077	0.00105202	no_hit
TE0159_SO2_FAM1157	DNA	Unknown	1678	1211	1211	508043	7.20833	nd	3.0926	nd	2.15712	nd	0.00091548	0.00065931	no_hit
TE0163_SO2_FAM1161	DNA	Unknown	1675	873	873	340057	7.03377	nd	3.6243	nd	2.02502	nd	0.000612774	0.000441307	no_hit
TE0167_SO2_FAM1165	DNA	Unknown	1671	2518	2518	1467907	6.88452	nd	2.99945	nd	1.90881	nd	0.00264513	0.00190497	no_hit
TE0171_SO2_FAM1169	DNA	Unknown	1667	600	600	153911	3.58838	nd	2.75109	nd	1.7299	nd	0.000277344	0.000199737	no_hit
TE0173_SO2_FAM1170	DNA	Unknown	1666	322	322	92598	8.84903	nd	2.36599	nd	1.92222	nd	0.000166859	0.000120169	no_hit
TE0182_SO2_FAM1179	DNA	Unknown	1659	302	302	139171	7.43714	nd	3.96198	nd	4.80611	nd	0.000250782	0.000180608	no_hit
TE0184_SO2_FAM1180	DNA	Unknown	1658	947	947	538533	3.97983	nd	2.11027	nd	0.902624	nd	0.000970422	0.000698878	DNA
TE0185_SO2_FAM1181	DNA	Unknown	1657	115	115	10569	8.31229	nd	4.47106	nd	1.85784	nd	1.9e-05	1.37e-05	no_hit
TE0186_SO2_FAM1182	DNA	Unknown	1651	946	946	377976	3.73402	nd	2.92165	nd	1.15374	nd	0.000681103	0.000490516	no_hit
TE0190_SO2_FAM1186	DNA	Unknown	1649	453	453	227591	3.97268	nd	1.94688	nd	1.12015	nd	0.000410113	0.000295355	DNA
TE0211_SO2_FAM1208	DNA	Unknown	1624	47	47	21155	2.81992	nd	1.35883	nd	0.637498	nd	3.81e-05	2.75e-05	no_hit
TE0214_SO2_FAM1211	DNA	Unknown	1620	513	513	214638	2.89832	nd	2.24911	nd	0.985911	nd	0.000386772	0.000278545	no_hit
TE0225_SO2_FAM1224	DNA	Unknown	1611	4991	4991	2573346	6.19915	nd	2.69123	nd	1.96262	nd	0.0046371	0.00333955	no_hit
TE0230_SO2_FAM1229	DNA	Unknown	1609	283	283	11660	12.7884	nd	2.59278	nd	2.79292	nd	2.1e-05	1.51e-05	no_hit
TE0235_SO2_FAM1234	DNA	Unknown	1603	1527	1527	469537	3.78452	nd	2.9102	nd	1.28	nd	0.000846093	0.000609339	no_hit
TE0238_SO2_FAM1237	DNA	Unknown	1601	211	211	49827	3.65193	nd	1.59777	nd	1.2856	nd	8.98e-05	6.47e-05	no_hit
TE0240_SO2_FAM1239	DNA	Unknown	1600	538	538	36889	12.0246	nd	5.33072	nd	4.42663	nd	6.65e-05	4.79e-05	no_hit
TE0253_SO2_FAM1251	DNA	Unknown	1586	172	172	23617	8.26542	nd	3.85235	nd	3.08321	nd	4.26e-05	3.06e-05	no_hit
TE0257_SO2_FAM1255	DNA	Unknown	1585	1359	1359	180047	9.95719	nd	4.46556	nd	4.10779	nd	0.00032444	0.000233655	no_hit
TE0261_SO2_FAM1259	DNA	Unknown	1580	539	539	62069	11.3541	nd	5.60482	nd	4.14472	nd	0.000111847	8.05e-05	DNA
TE0264_SO2_FAM1261	DNA	Unknown	1573	402	402	112209	3.88699	nd	3.12124	nd	1.90937	nd	0.000202198	0.000145619	no_hit
TE0269_SO2_FAM1266	DNA	Unknown	1568	89	89	30057	5.43429	nd	2.17373	nd	2.28554	nd	5.42e-05	3.9e-05	no_hit
TE0270_SO2_FAM1267	DNA	Unknown	1567	349	349	43631	8.72298	nd	5.98616	nd	2.85123	nd	7.86e-05	5.66e-05	DNA
TE0271_SO2_FAM1268	DNA	Unknown	1567	325	325	184077	3.27937	nd	1.81045	nd	1.07554	nd	0.000331702	0.000238885	no_hit
TE0273_SO2_FAM1270	DNA	Unknown	1566	107	107	18320	3.32447	nd	1.01304	nd	0.543485	nd	3.3e-05	2.38e-05	no_hit
TE0276_SO2_FAM1273	DNA	Unknown	1562	2172	2172	293270	11.6477	nd	3.55254	nd	2.87958	nd	0.000528465	0.000380589	no_hit
TE0277_SO2_FAM1274	DNA	Unknown	1561	851	851	198688	8.03618	nd	5.31409	nd	2.48514	nd	0.000358031	0.000257846	no_hit
TE0279_SO2_FAM1276	DNA	Unknown	1559	500	500	144120	3.35326	nd	1.38066	nd	0.987875	nd	0.0002597	0.000187031	no_hit
TE0291_SO2_FAM1288	DNA	Unknown	1541	959	959	217697	8.79158	nd	4.11337	nd	2.37551	nd	0.000392284	0.000282515	no_hit
TE0306_SO2_FAM1302	DNA	Unknown	1527	273	273	86972	4.97645	nd	3.56832	nd	1.48379	nd	0.000156721	0.000112867	no_hit
TE0309_SO2_FAM1305	DNA	Unknown	1525	478	478	73646	5.16283	nd	2.683	nd	1.28214	nd	0.000132708	9.56e-05	no_hit
TE0311_SO2_FAM1307	DNA	Unknown	1523	1524	1524	648108	5.89741	nd	3.14713	nd	2.14571	nd	0.00116787	0.000841078	no_hit
TE0331_SO2_FAM1325	DNA	Unknown	1506	24	24	2817	14.1874	nd	1.54521	nd	4.32106	nd	5.08e-06	3.66e-06	no_hit
TE0337_SO2_FAM1330	DNA	Unknown	1498	1618	1618	686851	2.69522	nd	1.61061	nd	0.635193	nd	0.00123769	0.000891357	no_hit
TE0343_SO2_FAM1336	DNA	Unknown	1494	460	460	130757	6.93746	nd	3.28725	nd	2.59132	nd	0.000235621	0.000169689	no_hit
TE0352_SO2_FAM1346	DNA	Unknown	1480	700	700	42209	16.7802	nd	3.55659	nd	4.19416	nd	7.61e-05	5.48e-05	no_hit
TE0361_SO2_FAM1354	DNA	Unknown	1472	252	252	95701	5.64559	nd	2.70702	nd	1.04812	nd	0.000172451	0.000124195	no_hit
TE0365_SO2_FAM1358	DNA	Unknown	1466	1751	1751	633174	4.21955	nd	2.06713	nd	1.73316	nd	0.00114096	0.000821698	no_hit
TE0368_SO2_FAM1360	DNA	Unknown	1466	1260	1260	163225	7.90106	nd	3.24134	nd	2.6303	nd	0.000294127	0.000211824	no_hit
TE0369_SO2_FAM1361	DNA	Unknown	1466	1143	1143	185519	4.44837	nd	1.87825	nd	1.90773	nd	0.0003343	0.000240756	no_hit
TE0372_SO2_FAM1364	DNA	Unknown	1462	347	347	83547	7.76721	nd	3.3369	nd	2.76403	nd	0.000150549	0.000108423	no_hit
TE0373_SO2_FAM1365	DNA	Unknown	1461	1034	1034	249193	5.30861	nd	2.17296	nd	1.16501	nd	0.000449039	0.000323389	DNA
TE0383_SO2_FAM1374	DNA	Unknown	1449	406	406	122341	7.42906	nd	3.05836	nd	2.89929	nd	0.000220455	0.000158767	no_hit
TE0396_SO2_FAM1386	DNA	Unknown	1439	479	479	120500	5.38546	nd	3.08714	nd	2.24493	nd	0.000217138	0.000156378	no_hit
TE0402_SO2_FAM1392	DNA	Unknown	1438	47	47	31685	5.92891	nd	2.2674	nd	1.41582	nd	5.71e-05	4.11e-05	no_hit
TE0404_SO2_FAM1394	DNA	Unknown	1436	7589	7589	2497536	9.56654	nd	3.52309	nd	2.46339	nd	0.00450049	0.00324116	no_hit
TE0416_SO2_FAM1405	DNA	Unknown	1430	264	264	52544	6.49384	nd	2.73871	nd	2.07191	nd	9.47e-05	6.82e-05	no_hit
TE0418_SO2_FAM1408	DNA	Unknown	1428	161	161	56491	6.16775	nd	3.53173	nd	3.21139	nd	0.000101795	7.33e-05	no_hit
TE0419_SO2_FAM1409	DNA	Unknown	1427	2866	2866	788743	8.61722	nd	3.74015	nd	2.4128	nd	0.00142129	0.00102359	DNA
TE0427_SO2_FAM1417	DNA	Unknown	1421	16	16	6921	2.91333	nd	1.28348	nd	0.335508	nd	1.25e-05	8.98e-06	no_hit
TE0431_SO2_FAM1420	DNA	Unknown	1420	1490	1490	113924	10.8232	nd	4.72944	nd	3.13387	nd	0.000205288	0.000147844	no_hit
TE0434_SO2_FAM1423	DNA	Unknown	1417	298	298	57780	6.40887	nd	3.33056	nd	2.127	nd	0.000104118	7.5e-05	no_hit
TE0435_SO2_FAM1425	DNA	Unknown	1412	295	295	66296	6.67254	nd	2.60529	nd	3.15123	nd	0.000119464	8.6e-05	no_hit
TE0436_SO2_FAM1426	DNA	Unknown	1412	1139	1139	747935	2.50521	nd	1.50467	nd	0.993914	nd	0.00134776	0.000970628	no_hit
TE0443_SO2_FAM1432	DNA	Unknown	1408	1318	1318	386328	5.05277	nd	3.33947	nd	2.54953	nd	0.000696153	0.000501355	no_hit
TE0447_SO2_FAM1437	DNA	Unknown	1397	284	284	141663	2.88076	nd	1.82159	nd	0.641941	nd	0.000255273	0.000183842	no_hit
TE0456_SO2_FAM1445	DNA	Unknown	1392	2753	2753	432175	10.5932	nd	4.1354	nd	3.65539	nd	0.000778768	0.000560853	no_hit
TE0460_SO2_FAM1449	DNA	Unknown	1388	111	111	56680	2.99993	nd	2.02032	nd	0.992167	nd	0.000102136	7.36e-05	no_hit
TE0464_SO2_FAM1452	DNA	Unknown	1385	2275	2275	261952	9.83038	nd	3.51373	nd	2.7979	nd	0.000472031	0.000339947	no_hit
TE0465_SO2_FAM1453	DNA	Unknown	1385	176	176	53512	4.1748	nd	2.19348	nd	1.23485	nd	9.64e-05	6.94e-05	no_hit
TE0467_SO2_FAM1455	DNA	Unknown	1384	2088	2088	228457	11.2071	nd	4.03529	nd	3.08258	nd	0.000411673	0.000296479	no_hit
TE0469_SO2_FAM1457	DNA	Unknown	1383	1837	1837	534626	4.90851	nd	2.3915	nd	1.50672	nd	0.000963382	0.000693808	no_hit
TE0473_SO2_FAM1460	DNA	Unknown	1381	99	99	37221	4.28694	nd	1.0634	nd	0.709326	nd	6.71e-05	4.83e-05	no_hit
TE0479_SO2_FAM1466	DNA	Unknown	1378	343	343	76422	5.68645	nd	1.69979	nd	1.70189	nd	0.00013771	9.92e-05	no_hit
TE0486_SO2_FAM1473	DNA	Unknown	1372	366	366	29486	8.23726	nd	3.3587	nd	3.29816	nd	5.31e-05	3.83e-05	no_hit
TE0487_SO2_FAM1474	DNA	Unknown	1371	434	434	24326	12.3367	nd	3.86676	nd	3.16438	nd	4.38e-05	3.16e-05	no_hit
TE0491_SO2_FAM1478	DNA	Unknown	1366	102	102	63735	2.736	nd	1.05166	nd	0.59855	nd	0.000114849	8.27e-05	no_hit
TE0495_SO2_FAM1482	DNA	Unknown	1362	196	196	44928	5.57192	nd	2.40421	nd	3.81963	nd	8.1e-05	5.83e-05	no_hit
TE0499_SO2_FAM1486	DNA	Unknown	1360	470	470	20509	11.9993	nd	4.03129	nd	4.60938	nd	3.7e-05	2.66e-05	no_hit
TE0502_SO2_FAM1489	DNA	Unknown	1359	101	101	35132	7.85301	nd	1.81682	nd	1.46255	nd	6.33e-05	4.56e-05	no_hit
TE0504_SO2_FAM1490	DNA	Unknown	1358	369	369	89273	5.17488	nd	4.03385	nd	3.60962	nd	0.000160868	0.000115854	no_hit
TE0510_SO2_FAM1497	DNA	Unknown	1353	1007	1007	246352	6.37791	nd	3.16741	nd	1.88521	nd	0.00044392	0.000319702	no_hit
TE0516_SO2_FAM1501	DNA	Unknown	1348	2116	2116	174912	10.2955	nd	4.12204	nd	3.59176	nd	0.000315187	0.000226991	no_hit
TE0523_SO2_FAM1508	DNA	Unknown	1344	645	645	73902	8.58696	nd	3.63671	nd	4.13036	nd	0.000133169	9.59e-05	no_hit
TE0527_SO2_FAM1512	DNA	Unknown	1340	363	363	12211	10.333	nd	5.00773	nd	3.9253	nd	2.2e-05	1.58e-05	no_hit
TE0528_SO2_FAM1513	DNA	Unknown	1340	234	234	87275	4.47522	nd	2.47388	nd	1.16407	nd	0.000157267	0.000113261	no_hit
TE0529_SO2_FAM1514	DNA	Unknown	1338	1353	1353	138071	9.32282	nd	4.90062	nd	6.19049	nd	0.0002488	0.000179181	no_hit
TE0531_SO2_FAM1516	DNA	Unknown	1336	53	53	18449	5.25694	nd	2.06362	nd	2.09195	nd	3.32e-05	2.39e-05	no_hit
TE0537_SO2_FAM1521	DNA	Unknown	1331	1110	1110	224663	7.12632	nd	3.81144	nd	2.05665	nd	0.000404837	0.000291555	no_hit
TE0542_SO2_FAM1527	DNA	Unknown	1320	603	603	101882	5.84812	nd	2.12501	nd	1.97238	nd	0.000183589	0.000132217	no_hit
TE0546_SO2_FAM1531	DNA	Unknown	1317	428	428	35011	9.79869	nd	3.87762	nd	5.01112	nd	6.31e-05	4.54e-05	no_hit
TE0551_SO2_FAM1538	DNA	Unknown	1306	408	408	132863	3.65138	nd	2.40552	nd	1.66774	nd	0.000239416	0.000172422	no_hit
TE0561_SO2_FAM1547	DNA	Unknown	1300	804	804	98501	10.1828	nd	4.81098	nd	2.4088	nd	0.000177496	0.000127829	no_hit
TE0567_SO2_FAM1552	DNA	Unknown	1297	1179	1179	81295	8.05943	nd	3.00823	nd	3.62554	nd	0.000146491	0.0001055	no_hit
TE0568_SO2_FAM1553	DNA	Unknown	1296	322	322	122280	2.26411	nd	1.24958	nd	1.5804	nd	0.000220345	0.000158688	no_hit
TE0571_SO2_FAM1557	DNA	Unknown	1290	317	317	78658	7.01315	nd	3.63793	nd	1.7778	nd	0.00014174	0.000102078	no_hit
TE0576_SO2_FAM1561	DNA	Unknown	1286	542	542	101436	4.58427	nd	1.69287	nd	1.90526	nd	0.000182785	0.000131638	no_hit
TE0577_SO2_FAM1562	DNA	Unknown	1285	923	923	72181	10.1136	nd	2.70743	nd	2.69271	nd	0.000130068	9.37e-05	no_hit
TE0586_SO2_FAM1570	DNA	Unknown	1282	339	339	26550	11.1149	nd	4.4332	nd	6.88014	nd	4.78e-05	3.45e-05	no_hit
TE0590_SO2_FAM1575	DNA	Unknown	1276	1887	1887	1293549	2.48368	nd	1.1922	nd	1.26344	nd	0.00233094	0.0016787	no_hit
TE0594_SO2_FAM1579	DNA	Unknown	1272	58	58	3608	8.3607	nd	6.17618	nd	0.892395	nd	6.5e-06	4.68e-06	DNA
TE0599_SO2_FAM1583	DNA	Unknown	1269	52	52	7161	12.7829	nd	2.94127	nd	2.76545	nd	1.29e-05	9.29e-06	no_hit
TE0601_SO2_FAM1585	DNA	Unknown	1269	24	24	6978	2.19066	nd	0.488306	nd	1.38239	nd	1.26e-05	9.06e-06	no_hit
TE0606_SO2_FAM1590	DNA	Unknown	1262	158	158	89179	2.43538	nd	1.60062	nd	1.45076	nd	0.000160698	0.000115732	no_hit
TE0612_SO2_FAM1596	DNA	Unknown	1259	1440	1440	378596	6.26829	nd	3.33944	nd	3.63906	nd	0.00068222	0.000491321	no_hit
TE0615_SO2_FAM1599	DNA	Unknown	1255	3151	3151	757524	8.20426	nd	4.2873	nd	2.43021	nd	0.00136504	0.000983072	no_hit
TE0619_SO2_FAM1601	DNA	Unknown	1254	436	436	55609	10.2868	nd	4.48286	nd	4.18358	nd	0.000100206	7.22e-05	no_hit
TE0623_SO2_FAM1605	DNA	Unknown	1252	890	890	177329	11.0005	nd	4.20332	nd	2.52353	nd	0.000319542	0.000230128	DNA
TE0632_SO2_FAM1613	DNA	Unknown	1247	7125	7125	1846476	9.62112	nd	4.36643	nd	2.38376	nd	0.0033273	0.00239625	no_hit
TE0635_SO2_FAM1616	DNA	Unknown	1241	3268	3268	377796	10.057	nd	3.57807	nd	2.5837	nd	0.000680778	0.000490283	no_hit
TE0640_SO2_FAM1620	DNA	Unknown	1239	322	322	51170	5.97043	nd	2.37799	nd	1.4448	nd	9.22e-05	6.64e-05	no_hit
TE0641_SO2_FAM1621	DNA	Unknown	1238	431	431	90491	8.85182	nd	3.69884	nd	2.76432	nd	0.000163062	0.000117434	DNA
TE0643_SO2_FAM1624	DNA	Unknown	1237	1868	1868	332877	12.1833	nd	4.67588	nd	3.80618	nd	0.000599836	0.000431989	DNA
TE0647_SO2_FAM1630	DNA	Unknown	1235	369	369	69979	7.54177	nd	3.39127	nd	3.3119	nd	0.0001261	9.08e-05	no_hit
TE0648_SO2_FAM1632	DNA	Unknown	1233	15	15	6442	2.27171	nd	1.73399	nd	0.57564	nd	1.16e-05	8.36e-06	no_hit
TE0657_SO2_FAM1642	DNA	Unknown	1222	807	807	191838	8.69294	nd	5.21303	nd	1.89605	nd	0.000345687	0.000248957	no_hit
TE0658_SO2_FAM1644	DNA	Unknown	1220	305	305	115517	5.41104	nd	3.60863	nd	2.05362	nd	0.000208159	0.000149912	no_hit
TE0659_SO2_FAM1645	DNA	Unknown	1220	3135	3135	408639	16.6371	nd	5.82452	nd	3.78717	nd	0.000736357	0.000530309	no_hit
TE0665_SO2_FAM1650	DNA	Unknown	1213	1375	1375	786749	2.97679	nd	1.33666	nd	0.904539	nd	0.0014177	0.001021	DNA
TE0666_SO2_FAM1651	DNA	Unknown	1212	832	832	91882	9.99121	nd	4.9355	nd	4.23553	nd	0.000165569	0.000119239	no_hit
TE0673_SO2_FAM1658	DNA	Unknown	1204	2158	2158	709695	9.15021	nd	4.5099	nd	3.02093	nd	0.00127885	0.000921003	no_hit
TE0677_SO2_FAM1661	DNA	Unknown	1199	187	187	63091	8.20257	nd	5.25126	nd	2.42799	nd	0.000113688	8.19e-05	no_hit
TE0681_SO2_FAM1665	DNA	Unknown	1196	1630	1630	180179	9.60026	nd	4.13886	nd	3.34104	nd	0.000324678	0.000233826	no_hit
TE0683_SO2_FAM1667	DNA	Unknown	1194	1682	1682	700979	3.79799	nd	4.04071	nd	1.74938	nd	0.00126315	0.000909692	no_hit
TE0684_SO2_FAM1669	DNA	Unknown	1192	105	105	26020	6.10288	nd	2.51112	nd	1.29511	nd	4.69e-05	3.38e-05	no_hit
TE0693_SO2_FAM1678	DNA	Unknown	1179	2795	2795	564452	13.1721	nd	5.10485	nd	4.52073	nd	0.00101713	0.000732514	no_hit
TE0696_SO2_FAM1680	DNA	Unknown	1178	333	333	68517	6.98737	nd	4.30039	nd	2.26794	nd	0.000123466	8.89e-05	DNA
TE0697_SO2_FAM1681	DNA	Unknown	1177	503	503	78778	9.15061	nd	4.00039	nd	2.58543	nd	0.000141956	0.000102234	no_hit
TE0698_SO2_FAM1682	DNA	Unknown	1175	696	696	94382	7.28103	nd	3.7506	nd	1.69687	nd	0.000170074	0.000122484	no_hit
TE0702_SO2_FAM1686	DNA	Unknown	1169	275	275	51887	6.42086	nd	2.97386	nd	2.66741	nd	9.35e-05	6.73e-05	no_hit
TE0703_SO2_FAM1687	DNA	Unknown	1168	4302	4302	451434	14.3923	nd	3.82094	nd	2.7807	nd	0.000813472	0.000585846	no_hit
TE0705_SO2_FAM1689	DNA	Unknown	1167	507	507	328613	3.12456	nd	1.55234	nd	1.64761	nd	0.000592152	0.000426456	no_hit
TE0710_SO2_FAM1693	DNA	Unknown	1164	367	367	140465	3.86865	nd	2.90365	nd	1.5881	nd	0.000253114	0.000182288	no_hit
TE0735_SO2_FAM1716	DNA	Unknown	1136	551	551	43380	10.2822	nd	4.58322	nd	4.0677	nd	7.82e-05	5.63e-05	no_hit
TE0738_SO2_FAM1719	DNA	Unknown	1133	239	239	93588	2.80574	nd	1.33695	nd	1.23711	nd	0.000168643	0.000121453	no_hit
TE0742_SO2_FAM1723	DNA	Unknown	1130	925	925	154185	8.82498	nd	3.06072	nd	3.40058	nd	0.000277837	0.000200093	no_hit
TE0745_SO2_FAM1726	DNA	Unknown	1128	345	345	160886	2.09001	nd	0.833291	nd	0.38173	nd	0.000289912	0.000208789	no_hit
TE0755_SO2_FAM1735	DNA	Unknown	1121	297	297	82106	6.42609	nd	3.51142	nd	2.00398	nd	0.000147953	0.000106553	no_hit
TE0764_SO2_FAM1744	DNA	Unknown	1115	43	43	9021	9.60887	nd	3.707	nd	0.702103	nd	1.63e-05	1.17e-05	no_hit
TE0765_SO2_FAM1745	DNA	Unknown	1115	894	894	315689	4.51021	nd	1.58191	nd	1.1686	nd	0.000568863	0.000409684	no_hit
TE0773_SO2_FAM1752	DNA	Unknown	1113	419	419	72550	7.99005	nd	4.33122	nd	2.69706	nd	0.000130733	9.42e-05	no_hit
TE0777_SO2_FAM1756	DNA	Unknown	1109	636	636	66538	11.2697	nd	4.86308	nd	4.35134	nd	0.0001199	8.63e-05	no_hit
TE0781_SO2_FAM1760	DNA	Unknown	1107	26	26	10734	0.484966	nd	0.55019	nd	0.189643	nd	1.93e-05	1.39e-05	no_hit
TE0782_SO2_FAM1761	DNA	Unknown	1106	418	418	72387	4.9817	nd	1.05849	nd	1.63177	nd	0.000130439	9.39e-05	no_hit
TE0785_SO2_FAM1765	DNA	Unknown	1103	1549	1549	535954	5.79232	nd	3.47627	nd	2.04624	nd	0.000965775	0.000695531	no_hit
TE0787_SO2_FAM1767	DNA	Unknown	1102	302	302	136484	3.21844	nd	3.09043	nd	1.01535	nd	0.000245941	0.000177121	no_hit
TE0797_SO2_FAM1776	DNA	Unknown	1087	6480	6480	3132452	5.90981	nd	3.39019	nd	1.53916	nd	0.0056446	0.00406512	no_hit
TE0799_SO2_FAM1778	DNA	Unknown	1086	473	473	64081	8.30086	nd	3.68964	nd	2.45266	nd	0.000115472	8.32e-05	no_hit
TE0809_SO2_FAM1788	DNA	Unknown	1081	169	169	42558	3.94254	nd	1.8721	nd	1.87464	nd	7.67e-05	5.52e-05	no_hit
TE0813_SO2_FAM1792	DNA	Unknown	1079	331	331	69154	6.37105	nd	3.05939	nd	2.7346	nd	0.000124614	8.97e-05	no_hit
TE0816_SO2_FAM1796	DNA	Unknown	1074	76	76	28227	5.15896	nd	2.39352	nd	1.39171	nd	5.09e-05	3.66e-05	no_hit
TE0822_SO2_FAM1801	DNA	Unknown	1072	252	252	106622	4.29819	nd	2.9424	nd	1.32824	nd	0.00019213	0.000138368	no_hit
TE0824_SO2_FAM1803	DNA	Unknown	1070	1834	1834	180813	6.76488	nd	3.09283	nd	2.17138	nd	0.00032582	0.000234649	no_hit
TE0828_SO2_FAM1808	DNA	Unknown	1063	627	627	83305	10.6501	nd	4.02574	nd	3.72586	nd	0.000150113	0.000108109	no_hit
TE0830_SO2_FAM0181	DNA	Unknown	5585	1895	1895	829003	3.36543	nd	1.77686	nd	1.05436	nd	0.00149384	0.00107583	DNA
TE0831_SO2_FAM1811	DNA	Unknown	1063	153	153	77547	3.97623	nd	2.1429	nd	1.6661	nd	0.000139738	0.000100636	no_hit
TE0835_SO2_FAM1815	DNA	Unknown	1058	1024	1024	129968	11.2534	nd	4.1523	nd	4.12346	nd	0.000234199	0.000168665	no_hit
TE0838_SO2_FAM1818	DNA	Unknown	1057	8	8	2654	1.49538	nd	0.205377	nd	1.3885	nd	4.78e-06	3.44e-06	no_hit
TE0844_SO2_FAM1823	DNA	Unknown	1048	153	153	92994	2.70246	nd	1.78018	nd	1.0237	nd	0.000167573	0.000120682	no_hit
TE0845_SO2_FAM1825	DNA	Unknown	1048	7274	7274	1729907	9.58545	nd	4.67414	nd	3.09502	nd	0.00311725	0.00224498	no_hit
TE0847_SO2_FAM1827	DNA	Unknown	1047	1306	1306	111957	10.5054	nd	3.98892	nd	3.46632	nd	0.000201744	0.000145292	no_hit
TE0849_SO2_FAM1829	DNA	Unknown	1045	1774	1774	216411	7.53167	nd	2.44725	nd	3.64102	nd	0.000389967	0.000280846	no_hit
TE0851_SO2_FAM1830	DNA	Unknown	1045	365	365	28169	9.57085	nd	7.03935	nd	3.48989	nd	5.08e-05	3.66e-05	no_hit
TE0856_SO2_FAM1836	DNA	Unknown	1042	626	626	94037	9.44894	nd	3.03677	nd	1.68383	nd	0.000169452	0.000122036	no_hit
TE0857_SO2_FAM1837	DNA	Unknown	1041	349	349	21453	8.33506	nd	2.14145	nd	1.86464	nd	3.87e-05	2.78e-05	no_hit
TE0858_SO2_FAM1838	DNA	Unknown	1041	894	894	235165	8.92885	nd	4.12116	nd	2.54551	nd	0.000423761	0.000305184	no_hit
TE0873_SO2_FAM1852	DNA	Unknown	1032	97	97	26419	4.80878	nd	2.25688	nd	0.695647	nd	4.76e-05	3.43e-05	no_hit
TE0879_SO2_FAM1858	DNA	Unknown	1027	384	384	23113	10.5453	nd	4.77045	nd	4.36466	nd	4.16e-05	3e-05	no_hit
TE0880_SO2_FAM1859	DNA	Unknown	1026	370	370	66278	7.55836	nd	3.53177	nd	2.87997	nd	0.000119431	8.6e-05	no_hit
TE0882_SO2_FAM1860	DNA	Unknown	1025	539	539	40049	8.3057	nd	2.64138	nd	3.31388	nd	7.22e-05	5.2e-05	no_hit
TE0883_SO2_FAM1861	DNA	Unknown	1024	198	198	113317	4.45552	nd	1.34799	nd	1.10686	nd	0.000204194	0.000147056	no_hit
TE0885_SO2_FAM1864	DNA	Unknown	1022	267	267	28790	7.93704	nd	2.9122	nd	3.31821	nd	5.19e-05	3.74e-05	no_hit
TE0893_SO2_FAM1872	DNA	Unknown	1015	48	48	13239	5.26802	nd	1.83442	nd	1.60639	nd	2.39e-05	1.72e-05	no_hit
TE0895_SO2_FAM1875	DNA	Unknown	1013	605	605	175710	5.35798	nd	4.03053	nd	1.64734	nd	0.000316625	0.000228027	no_hit
TE0896_SO2_FAM1876	DNA	Unknown	1013	692	692	62717	9.35678	nd	3.82195	nd	2.89639	nd	0.000113014	8.14e-05	no_hit
TE0897_SO2_FAM1877	DNA	Unknown	1012	820	820	75951	7.5404	nd	2.4816	nd	1.82665	nd	0.000136862	9.86e-05	DNA
TE0903_SO2_FAM1882	DNA	Unknown	1009	768	768	52688	12.9339	nd	3.66044	nd	4.1267	nd	9.49e-05	6.84e-05	no_hit
TE0912_SO2_FAM1890	DNA	Unknown	999	86	86	9693	6.83884	nd	3.07004	nd	4.24262	nd	1.75e-05	1.26e-05	no_hit
TE0917_SO2_FAM1896	DNA	Unknown	995	83	83	24949	9.40226	nd	2.46589	nd	1.39826	nd	4.5e-05	3.24e-05	no_hit
TE0918_SO2_FAM1897	DNA	Unknown	995	402	402	45704	11.1561	nd	4.86599	nd	3.63422	nd	8.24e-05	5.93e-05	no_hit
TE0920_SO2_FAM1899	DNA	Unknown	993	702	702	57072	7.71551	nd	3.14573	nd	2.47704	nd	0.000102842	7.41e-05	no_hit
TE0923_SO2_FAM1901	DNA	Unknown	991	1066	1066	422758	4.03483	nd	2.63304	nd	1.22361	nd	0.000761799	0.000548632	no_hit
TE0926_SO2_FAM1904	DNA	Unknown	988	1685	1685	318158	9.43755	nd	4.16265	nd	3.78691	nd	0.000573312	0.000412888	no_hit
TE0929_SO2_FAM1907	DNA	Unknown	987	67	67	18642	4.65844	nd	3.72048	nd	1.30597	nd	3.36e-05	2.42e-05	no_hit
TE0933_SO2_FAM1910	DNA	Unknown	985	736	736	65569	7.92463	nd	2.60433	nd	2.03144	nd	0.000118154	8.51e-05	no_hit
TE0938_SO2_FAM1916	DNA	Unknown	980	970	970	84368	9.6933	nd	4.24331	nd	3.66825	nd	0.000152029	0.000109488	no_hit
TE0942_SO2_FAM1920	DNA	Unknown	978	53	53	20236	2.96884	nd	1.41851	nd	0.766314	nd	3.65e-05	2.63e-05	no_hit
TE0945_SO2_FAM1923	DNA	Unknown	976	51	51	30667	2.38198	nd	1.11606	nd	1.00171	nd	5.53e-05	3.98e-05	no_hit
TE0946_SO2_FAM1924	DNA	Unknown	976	100	100	20640	7.48848	nd	2.46934	nd	1.53002	nd	3.72e-05	2.68e-05	no_hit
TE0947_SO2_FAM1925	DNA	Unknown	975	122	122	32701	5.75846	nd	2.68175	nd	2.82728	nd	5.89e-05	4.24e-05	no_hit
TE0950_SO2_FAM1928	DNA	Unknown	972	76	76	30660	4.39325	nd	1.55089	nd	0.772785	nd	5.52e-05	3.98e-05	no_hit
TE0953_SO2_FAM1930	DNA	Unknown	971	156	156	13571	14.4191	nd	3.77621	nd	5.82099	nd	2.45e-05	1.76e-05	no_hit
TE0955_SO2_FAM1932	DNA	Unknown	971	74	74	18503	9.57876	nd	2.94067	nd	2.08891	nd	3.33e-05	2.4e-05	no_hit
TE0958_SO2_FAM1935	DNA	Unknown	967	1082	1082	380649	5.77958	nd	2.47681	nd	1.41124	nd	0.000685919	0.000493985	no_hit
TE0959_SO2_FAM1936	DNA	Unknown	967	1178	1178	57535	12.0552	nd	4.41837	nd	2.65798	nd	0.000103677	7.47e-05	no_hit
TE0963_SO2_FAM1941	DNA	Unknown	963	2105	2105	458167	9.95869	nd	3.73213	nd	2.56391	nd	0.000825605	0.000594584	no_hit
TE0967_SO2_FAM1945	DNA	Unknown	960	62	62	22293	3.46903	nd	1.60193	nd	0.646718	nd	4.02e-05	2.89e-05	no_hit
TE0968_SO2_FAM1946	DNA	Unknown	958	125	125	34626	7.56484	nd	3.56285	nd	2.76691	nd	6.24e-05	4.49e-05	no_hit
TE0970_SO2_FAM1948	DNA	Unknown	957	124	124	75715	4.69413	nd	1.51683	nd	0.879875	nd	0.000136436	9.83e-05	no_hit
TE0975_SO2_FAM1953	DNA	Unknown	954	120	120	29141	4.91924	nd	2.3767	nd	1.05959	nd	5.25e-05	3.78e-05	no_hit
TE0976_SO2_FAM1954	DNA	Unknown	954	107	107	52612	2.87165	nd	1.42636	nd	0.651583	nd	9.48e-05	6.83e-05	no_hit
TE0981_SO2_FAM1959	DNA	Unknown	949	89	89	30785	3.54742	nd	1.7203	nd	1.10203	nd	5.55e-05	4e-05	no_hit
TE0984_SO2_FAM1961	DNA	Unknown	949	46	46	9495	7.28581	nd	3.17351	nd	1.56107	nd	1.71e-05	1.23e-05	no_hit
TE0989_SO2_FAM1967	DNA	Unknown	944	3255	3255	710394	9.22863	nd	4.01517	nd	2.81557	nd	0.00128011	0.00092191	no_hit
TE0991_SO2_FAM1969	DNA	Unknown	942	16	16	2964	6.68174	nd	6.29038	nd	0.813114	nd	5.34e-06	3.85e-06	no_hit
TE0995_SO2_FAM1972	DNA	Unknown	941	413	413	65650	8.37557	nd	5.27892	nd	3.71732	nd	0.0001183	8.52e-05	no_hit
TE0997_SO2_FAM1974	DNA	Unknown	935	23	23	8885	4.67178	nd	1.58705	nd	1.28533	nd	1.6e-05	1.15e-05	no_hit
TE0998_SO2_FAM1975	DNA	Unknown	935	42	42	17987	2.27088	nd	1.58115	nd	1.17323	nd	3.24e-05	2.33e-05	no_hit
TE1000_SO2_FAM1977	DNA	Unknown	934	354	354	40410	8.96108	nd	6.86155	nd	3.81979	nd	7.28e-05	5.24e-05	no_hit
TE1003_SO2_FAM1981	DNA	Unknown	931	243	243	43977	6.37579	nd	3.03629	nd	4.73963	nd	7.92e-05	5.71e-05	no_hit
TE1004_SO2_FAM1982	DNA	Unknown	930	217	217	90761	2.9678	nd	4.44438	nd	0.650834	nd	0.000163549	0.000117785	no_hit
TE1005_SO2_FAM1983	DNA	Unknown	930	378	378	136116	6.72087	nd	3.07209	nd	2.80789	nd	0.000245277	0.000176644	no_hit
TE1008_SO2_FAM1986	DNA	Unknown	927	55	55	7730	17.3859	nd	1.85885	nd	2.04486	nd	1.39e-05	1e-05	no_hit
TE1017_SO2_FAM1994	DNA	Unknown	922	272	272	77880	6.57621	nd	3.27117	nd	1.71791	nd	0.000140338	0.000101068	no_hit
TE1031_SO2_FAM2005	DNA	Unknown	914	69	69	26859	2.77799	nd	1.55629	nd	0.84377	nd	4.84e-05	3.49e-05	no_hit
TE1034_SO2_FAM2008	DNA	Unknown	910	184	184	66178	5.73519	nd	2.65152	nd	1.88873	nd	0.000119251	8.59e-05	no_hit
TE1038_SO2_FAM2013	DNA	Unknown	908	98	98	29503	3.44769	nd	1.92225	nd	1.81753	nd	5.32e-05	3.83e-05	no_hit
TE1043_SO2_FAM2018	DNA	Unknown	906	1520	1520	573457	6.45769	nd	3.38585	nd	1.99479	nd	0.00103335	0.000744201	no_hit
TE1047_SO2_FAM2021	DNA	Unknown	904	61	61	10232	13.6819	nd	2.90817	nd	1.91619	nd	1.84e-05	1.33e-05	no_hit
TE1051_SO2_FAM2025	DNA	Unknown	901	24	24	9652	2.89474	nd	2.0236	nd	0.439978	nd	1.74e-05	1.25e-05	no_hit
TE1052_SO2_FAM2026	DNA	Unknown	900	1600	1600	215930	12.118	nd	5.04276	nd	3.96958	nd	0.0003891	0.000280222	no_hit
TE1054_SO2_FAM2028	DNA	Unknown	899	2328	2328	107251	10.3386	nd	3.83075	nd	3.30795	nd	0.000193263	0.000139184	no_hit
TE1055_SO2_FAM2029	DNA	Unknown	897	140	140	75935	1.90704	nd	1.35798	nd	0.699213	nd	0.000136833	9.85e-05	no_hit
TE1057_SO2_FAM2031	DNA	Unknown	894	139	139	27103	6.93208	nd	2.71133	nd	2.19561	nd	4.88e-05	3.52e-05	no_hit
TE1059_SO2_FAM2033	DNA	Unknown	892	1041	1041	57484	10.4363	nd	5.14614	nd	5.18601	nd	0.000103585	7.46e-05	no_hit
TE1060_SO2_FAM2034	DNA	Unknown	892	413	413	82577	7.71369	nd	3.64679	nd	3.43956	nd	0.000148802	0.000107164	no_hit
TE1064_SO2_FAM2038	DNA	Unknown	889	759	759	118396	9.5456	nd	3.95106	nd	2.84709	nd	0.000213346	0.000153648	no_hit
TE1065_SO2_FAM2039	DNA	Unknown	888	83	83	52911	2.16024	nd	0.876852	nd	0.784779	nd	9.53e-05	6.87e-05	no_hit
TE1069_SO2_FAM2042	DNA	Unknown	886	1382	1382	86338	16.5464	nd	2.81079	nd	3.45721	nd	0.000155579	0.000112045	no_hit
TE1076_SO2_FAM2049	DNA	Unknown	884	280	280	32787	13.035	nd	6.09833	nd	4.18817	nd	5.91e-05	4.25e-05	no_hit
TE1078_SO2_FAM2050	DNA	Unknown	883	2182	2182	251971	16.1392	nd	5.50513	nd	4.52847	nd	0.000454045	0.000326994	no_hit
TE1079_SO2_FAM2051	DNA	Unknown	883	402	402	56175	12.1455	nd	7.50926	nd	3.39525	nd	0.000101226	7.29e-05	DNA
TE1081_SO2_FAM2053	DNA	Unknown	879	798	798	53362	12.8463	nd	6.07969	nd	4.66541	nd	9.62e-05	6.93e-05	no_hit
TE1086_SO2_FAM2058	DNA	Unknown	876	1007	1007	65903	8.15556	nd	2.88156	nd	2.05791	nd	0.000118755	8.55e-05	no_hit
TE1091_SO2_FAM2063	DNA	Unknown	872	1038	1038	262104	8.04966	nd	4.01159	nd	2.44969	nd	0.000472305	0.000340144	no_hit
TE1104_SO2_FAM2075	DNA	Unknown	865	527	527	101106	4.37662	nd	1.13051	nd	1.09792	nd	0.00018219	0.00013121	no_hit
TE1109_SO2_FAM2080	DNA	Unknown	862	348	348	78254	6.07143	nd	3.80543	nd	1.79712	nd	0.000141012	0.000101554	no_hit
TE1110_SO2_FAM2081	DNA	Unknown	861	597	597	35772	10.7227	nd	4.75724	nd	3.97822	nd	6.45e-05	4.64e-05	no_hit
TE1117_SO2_FAM2088	DNA	Unknown	857	59	59	17029	5.15192	nd	1.9571	nd	1.41574	nd	3.07e-05	2.21e-05	no_hit
TE1118_SO2_FAM2089	DNA	Unknown	857	497	497	26113	12.8633	nd	5.12854	nd	3.16593	nd	4.71e-05	3.39e-05	no_hit
TE1120_SO2_FAM2091	DNA	Unknown	856	59	59	19162	8.5992	nd	1.94189	nd	4.51336	nd	3.45e-05	2.49e-05	no_hit
TE1127_SO2_FAM2099	DNA	Unknown	852	1333	1333	179107	13.8504	nd	4.26856	nd	7.05503	nd	0.000322746	0.000232435	no_hit
TE1130_SO2_FAM2100	DNA	Unknown	850	1096	1096	104547	9.90949	nd	3.95429	nd	4.22059	nd	0.000188391	0.000135675	no_hit
TE1131_SO2_FAM2101	DNA	Unknown	850	159	159	60302	3.66825	nd	2.08768	nd	1.37997	nd	0.000108663	7.83e-05	no_hit
TE1132_SO2_FAM2102	DNA	Unknown	850	123	123	13487	5.0253	nd	2.89128	nd	2.37489	nd	2.43e-05	1.75e-05	DNA
TE1135_SO2_FAM2105	DNA	Unknown	846	291	291	92483	2.58078	nd	1.37784	nd	1.83641	nd	0.000166652	0.000120019	no_hit
TE1136_SO2_FAM2106	DNA	Unknown	846	113	113	21834	8.52829	nd	5.15988	nd	3.41058	nd	3.93e-05	2.83e-05	no_hit
TE1142_SO2_FAM2111	DNA	Unknown	841	911	911	127284	12.432	nd	4.67967	nd	3.86933	nd	0.000229362	0.000165182	no_hit
TE1146_SO2_FAM2115	DNA	Unknown	840	3830	3830	1192077	7.47547	nd	3.23436	nd	2.19146	nd	0.00214809	0.00154701	no_hit
TE1147_SO2_FAM2116	DNA	Unknown	839	377	377	111765	6.73695	nd	5.84498	nd	3.05806	nd	0.000201398	0.000145042	no_hit
TE1150_SO2_FAM2119	DNA	Unknown	837	415	415	88376	4.21905	nd	2.16588	nd	1.84067	nd	0.000159251	0.000114689	no_hit
TE1156_SO2_FAM2125	DNA	Unknown	833	1194	1194	56920	10.6456	nd	3.76629	nd	3.38117	nd	0.000102568	7.39e-05	no_hit
TE1158_SO2_FAM2127	DNA	Unknown	830	366	366	98692	3.76594	nd	2.89349	nd	0.832731	nd	0.00017784	0.000128077	no_hit
TE1163_SO2_FAM2134	DNA	Unknown	821	3484	3484	535385	7.58013	nd	4.02042	nd	2.66047	nd	0.00096475	0.000694793	no_hit
TE1165_SO2_FAM2137	DNA	Unknown	819	521	521	19318	9.11764	nd	4.15581	nd	4.13806	nd	3.48e-05	2.51e-05	no_hit
TE1166_SO2_FAM2138	DNA	Unknown	817	14	14	8857	2.76882	nd	3.35975	nd	0.910562	nd	1.6e-05	1.15e-05	no_hit
TE1175_SO2_FAM2147	DNA	Unknown	812	1692	1692	153731	8.25563	nd	3.37413	nd	2.48567	nd	0.000277019	0.000199504	no_hit
TE1179_SO2_FAM2150	DNA	Unknown	811	58	58	16461	4.67294	nd	1.96268	nd	1.037	nd	2.97e-05	2.14e-05	no_hit
TE1180_SO2_FAM2151	DNA	Unknown	809	933	933	304184	3.59116	nd	1.63893	nd	1.24197	nd	0.000548132	0.000394753	no_hit
TE1186_SO2_FAM2158	DNA	Unknown	806	148	148	30577	3.89216	nd	1.95758	nd	1.58741	nd	5.51e-05	3.97e-05	no_hit
TE1187_SO2_FAM2159	DNA	Unknown	806	238	238	23864	5.94225	nd	4.41927	nd	1.45602	nd	4.3e-05	3.1e-05	no_hit
TE1189_SO2_FAM2160	DNA	Unknown	805	1431	1431	76743	15.6422	nd	4.38754	nd	5.8673	nd	0.000138289	9.96e-05	no_hit
TE1190_SO2_FAM2161	DNA	Unknown	804	234	234	33502	5.88012	nd	3.00285	nd	2.49089	nd	6.04e-05	4.35e-05	no_hit
TE1194_SO2_FAM2165	DNA	Unknown	802	90	90	22076	5.64395	nd	2.89982	nd	4.67818	nd	3.98e-05	2.86e-05	no_hit
TE1204_SO2_FAM2174	DNA	Unknown	798	916	916	71789	8.27256	nd	4.04122	nd	2.18299	nd	0.000129362	9.32e-05	no_hit
TE1206_SO2_FAM2176	DNA	Unknown	797	56	56	21123	2.38407	nd	1.12753	nd	0.526973	nd	3.81e-05	2.74e-05	no_hit
TE1211_SO2_FAM2180	DNA	Unknown	794	89	89	15529	10.6344	nd	2.00276	nd	1.49085	nd	2.8e-05	2.02e-05	no_hit
TE1213_SO2_FAM2182	DNA	Unknown	793	539	539	30818	11.4142	nd	4.51294	nd	3.23837	nd	5.55e-05	4e-05	no_hit
TE1214_SO2_FAM2183	DNA	Unknown	793	1078	1078	140490	12.3019	nd	5.28761	nd	3.40016	nd	0.000253159	0.00018232	no_hit
TE1218_SO2_FAM2187	DNA	Unknown	790	1433	1433	184496	13.9823	nd	6.35954	nd	3.63157	nd	0.000332457	0.000239429	no_hit
TE1220_SO2_FAM2189	DNA	Unknown	789	1084	1084	117650	7.74742	nd	3.1311	nd	1.93974	nd	0.000212002	0.00015268	no_hit
TE1222_SO2_FAM2190	DNA	Unknown	788	100	100	24498	7.13854	nd	2.89676	nd	1.99633	nd	4.41e-05	3.18e-05	no_hit
TE1224_SO2_FAM2192	DNA	Unknown	787	1526	1526	328713	7.96406	nd	4.48907	nd	3.5002	nd	0.000592332	0.000426585	no_hit
TE1225_SO2_FAM2193	DNA	Unknown	787	565	565	118807	3.76078	nd	1.58301	nd	0.91657	nd	0.000214087	0.000154181	no_hit
TE1226_SO2_FAM2194	DNA	Unknown	786	22	22	7265	2.95713	nd	1.64338	nd	0.313496	nd	1.31e-05	9.43e-06	no_hit
TE1227_SO2_FAM2195	DNA	Unknown	785	135	135	23072	8.89608	nd	3.41691	nd	1.59118	nd	4.16e-05	2.99e-05	no_hit
TE1228_SO2_FAM2196	DNA	Unknown	784	112	112	13872	4.16026	nd	1.47958	nd	1.11002	nd	2.5e-05	1.8e-05	no_hit
TE1230_SO2_FAM2198	DNA	Unknown	783	150	150	31440	5.5325	nd	2.171	nd	1.45161	nd	5.67e-05	4.08e-05	no_hit
TE1231_SO2_FAM2199	DNA	Unknown	783	1975	1975	323691	6.2582	nd	2.98536	nd	1.41635	nd	0.000583283	0.000420068	no_hit
TE1234_SO2_FAM2200	DNA	Unknown	783	2311	2311	356006	13.345	nd	4.45509	nd	2.73425	nd	0.000641513	0.000462005	no_hit
TE1235_SO2_FAM2201	DNA	Unknown	781	491	491	59627	13.6945	nd	5.24521	nd	6.45528	nd	0.000107446	7.74e-05	no_hit
TE1237_SO2_FAM2203	DNA	Unknown	778	85	85	29529	3.61246	nd	1.20572	nd	1.00084	nd	5.32e-05	3.83e-05	no_hit
TE1238_SO2_FAM2204	DNA	Unknown	776	155	155	24944	10.489	nd	4.73206	nd	2.56236	nd	4.49e-05	3.24e-05	no_hit
TE1241_SO2_FAM2207	DNA	Unknown	775	831	831	214950	2.7094	nd	1.42374	nd	0.7587	nd	0.000387334	0.00027895	no_hit
TE1249_SO2_FAM2216	DNA	Unknown	768	621	621	43531	13.2367	nd	4.21676	nd	2.78132	nd	7.84e-05	5.65e-05	no_hit
TE1253_SO2_FAM2220	DNA	Unknown	765	530	530	43180	9.20648	nd	3.39138	nd	4.00751	nd	7.78e-05	5.6e-05	no_hit
TE1257_SO2_FAM2224	DNA	Unknown	763	573	573	116401	9.4517	nd	4.08543	nd	6.61798	nd	0.000209752	0.000151059	no_hit
TE1259_SO2_FAM2226	DNA	Unknown	762	85	85	29647	2.90144	nd	2.46797	nd	0.798638	nd	5.34e-05	3.85e-05	no_hit
TE1261_SO2_FAM2228	DNA	Unknown	761	25	25	7199	5.01437	nd	1.45882	nd	1.32662	nd	1.3e-05	9.34e-06	no_hit
TE1262_SO2_FAM2229	DNA	Unknown	761	799	799	206271	9.64027	nd	3.98289	nd	1.52303	nd	0.000371695	0.000267687	no_hit
TE1264_SO2_FAM2230	DNA	Unknown	761	626	626	76018	15.8715	nd	6.20324	nd	6.66942	nd	0.000136982	9.87e-05	no_hit
TE1269_SO2_FAM2235	DNA	Unknown	758	23	23	9318	2.66515	nd	1.0058	nd	1.33529	nd	1.68e-05	1.21e-05	no_hit
TE1272_SO2_FAM2238	DNA	Unknown	757	943	943	122733	13.1481	nd	5.963	nd	2.69462	nd	0.000221162	0.000159276	no_hit
TE1273_SO2_FAM2239	DNA	Unknown	756	437	437	71019	9.43855	nd	4.34523	nd	5.6862	nd	0.000127974	9.22e-05	no_hit
TE1276_SO2_FAM2241	DNA	Unknown	753	151	151	23989	8.6307	nd	7.45417	nd	2.14986	nd	4.32e-05	3.11e-05	no_hit
TE1279_SO2_FAM2244	DNA	Unknown	752	796	796	45438	10.0745	nd	4.55782	nd	6.67286	nd	8.19e-05	5.9e-05	no_hit
TE1281_SO2_FAM2246	DNA	Unknown	750	948	948	57681	15.868	nd	3.37148	nd	5.79831	nd	0.00010394	7.49e-05	no_hit
TE1288_SO2_FAM2252	DNA	Unknown	747	992	992	133684	16.0109	nd	7.29122	nd	4.95322	nd	0.000240895	0.000173488	no_hit
TE1292_SO2_FAM2256	DNA	Unknown	745	170	170	43802	5.53668	nd	3.50542	nd	1.21826	nd	7.89e-05	5.68e-05	no_hit
TE1300_SO2_FAM2263	DNA	Unknown	742	23	23	8330	3.28512	nd	2.32413	nd	0.703161	nd	1.5e-05	1.08e-05	no_hit
TE1301_SO2_FAM2264	DNA	Unknown	742	52	52	20519	2.3164	nd	0.440352	nd	0.552218	nd	3.7e-05	2.66e-05	no_hit
TE1302_SO2_FAM2265	DNA	Unknown	741	47	47	13959	5.15942	nd	3.44908	nd	1.49684	nd	2.52e-05	1.81e-05	no_hit
TE1303_SO2_FAM2266	DNA	Unknown	740	50	50	14950	2.44363	nd	0.994371	nd	1.17144	nd	2.69e-05	1.94e-05	no_hit
TE1305_SO2_FAM2268	DNA	Unknown	739	60	60	14324	3.73857	nd	2.42474	nd	1.05525	nd	2.58e-05	1.86e-05	no_hit
TE1312_SO2_FAM2274	DNA	Unknown	736	549	549	80973	9.39906	nd	4.77312	nd	3.15493	nd	0.000145911	0.000105082	no_hit
TE1315_SO2_FAM2277	DNA	Unknown	735	1245	1245	262290	3.88878	nd	1.50213	nd	1.21222	nd	0.00047264	0.000340385	no_hit
TE1317_SO2_FAM2279	DNA	Unknown	733	2362	2362	528707	9.5555	nd	4.2579	nd	3.03829	nd	0.000952716	0.000686127	no_hit
TE1335_SO2_FAM2297	DNA	Unknown	722	31	31	10544	6.15873	nd	1.66913	nd	1.54987	nd	1.9e-05	1.37e-05	no_hit
TE1337_SO2_FAM2299	DNA	Unknown	722	42	42	11508	3.75546	nd	2.99358	nd	3.15807	nd	2.07e-05	1.49e-05	no_hit
TE1340_SO2_FAM2303	DNA	Unknown	720	56	56	21032	2.77531	nd	2.6668	nd	0.959939	nd	3.79e-05	2.73e-05	no_hit
TE1341_SO2_FAM2304	DNA	Unknown	719	824	824	72733	8.85115	nd	4.83453	nd	3.59678	nd	0.000131063	9.44e-05	no_hit
TE1347_SO2_FAM0231	DNA	Unknown	5061	3069	3069	485347	8.58287	nd	4.10029	nd	2.81216	nd	0.000874583	0.000629856	no_hit
TE1348_SO2_FAM2310	DNA	Unknown	716	140	140	31101	3.67716	nd	2.35881	nd	1.24867	nd	5.6e-05	4.04e-05	no_hit
TE1349_SO2_FAM2311	DNA	Unknown	716	1286	1286	62560	10.5008	nd	3.88601	nd	4.81396	nd	0.000112731	8.12e-05	no_hit
TE1350_SO2_FAM2312	DNA	Unknown	715	90	90	26411	4.43564	nd	2.36754	nd	1.00603	nd	4.76e-05	3.43e-05	no_hit
TE1351_SO2_FAM2313	DNA	Unknown	714	692	692	194041	5.0913	nd	5.99449	nd	2.46694	nd	0.000349657	0.000251816	no_hit
TE1352_SO2_FAM2314	DNA	Unknown	714	43	43	14844	2.29483	nd	0.528779	nd	0.657941	nd	2.67e-05	1.93e-05	no_hit
TE1353_SO2_FAM2316	DNA	Unknown	713	142	142	64511	3.19871	nd	1.36903	nd	0.599844	nd	0.000116247	8.37e-05	no_hit
TE1354_SO2_FAM2317	DNA	Unknown	712	568	568	87747	8.57605	nd	4.2421	nd	5.13283	nd	0.000158118	0.000113873	no_hit
TE1359_SO2_FAM2321	DNA	Unknown	710	274	274	12920	10.7853	nd	6.64655	nd	4.47368	nd	2.33e-05	1.68e-05	no_hit
TE1363_SO2_FAM2326	DNA	Unknown	708	284	284	54474	4.08684	nd	2.78907	nd	2.34415	nd	9.82e-05	7.07e-05	no_hit
TE1364_SO2_FAM2327	DNA	Unknown	707	109	109	33243	7.01925	nd	2.55048	nd	2.2349	nd	5.99e-05	4.31e-05	no_hit
TE1366_SO2_FAM2329	DNA	Unknown	706	25	25	5819	4.08858	nd	1.25433	nd	0.448991	nd	1.05e-05	7.55e-06	no_hit
TE1367_SO2_FAM2330	DNA	Unknown	706	54	54	22815	3.1185	nd	1.78803	nd	1.14323	nd	4.11e-05	2.96e-05	no_hit
TE1369_SO2_FAM2332	DNA	Unknown	704	385	385	14282	10.2995	nd	3.6307	nd	4.7893	nd	2.57e-05	1.85e-05	no_hit
TE1374_SO2_FAM2337	DNA	Unknown	702	105	105	25392	2.4088	nd	1.29895	nd	0.683661	nd	4.58e-05	3.3e-05	no_hit
TE1379_SO2_FAM2341	DNA	Unknown	699	20	20	5857	4.41723	nd	1.34881	nd	1.18124	nd	1.06e-05	7.6e-06	no_hit
TE1383_SO2_FAM2345	DNA	Unknown	698	160	160	34980	4.29435	nd	1.53361	nd	1.02463	nd	6.3e-05	4.54e-05	no_hit
TE1384_SO2_FAM2346	DNA	Unknown	697	79	79	18072	6.4757	nd	3.84254	nd	1.71338	nd	3.26e-05	2.35e-05	no_hit
TE1387_SO2_FAM2349	DNA	Unknown	696	448	448	103187	7.00404	nd	2.78419	nd	1.57734	nd	0.00018594	0.00013391	no_hit
TE1396_SO2_FAM2357	DNA	Unknown	694	548	548	16365	14.3894	nd	3.77291	nd	3.67962	nd	2.95e-05	2.12e-05	no_hit
TE1400_SO2_FAM2360	DNA	Unknown	692	15	15	4399	3.64158	nd	3.79521	nd	2.37314	nd	7.93e-06	5.71e-06	no_hit
TE1401_SO2_FAM2361	DNA	Unknown	690	99	99	20621	9.18976	nd	3.89158	nd	2.09353	nd	3.72e-05	2.68e-05	no_hit
TE1402_SO2_FAM2362	DNA	Unknown	689	671	671	45365	8.5501	nd	2.35741	nd	2.05227	nd	8.17e-05	5.89e-05	no_hit
TE1403_SO2_FAM2363	DNA	Unknown	688	418	418	21635	4.47172	nd	0.908516	nd	1.73873	nd	3.9e-05	2.81e-05	no_hit
TE1405_SO2_FAM2365	DNA	Unknown	687	2008	2008	360842	8.61178	nd	3.77637	nd	2.09284	nd	0.000650228	0.000468281	no_hit
TE1407_SO2_FAM2368	DNA	Unknown	686	1003	1003	77594	13.9025	nd	6.32988	nd	4.91167	nd	0.000139822	0.000100697	no_hit
TE1411_SO2_FAM2371	DNA	Unknown	684	106	106	26437	4.72215	nd	1.74918	nd	1.00278	nd	4.76e-05	3.43e-05	no_hit
TE1415_SO2_FAM2375	DNA	Unknown	682	160	160	44395	7.23812	nd	3.12556	nd	2.31002	nd	8e-05	5.76e-05	no_hit
TE1417_SO2_FAM2377	DNA	Unknown	682	2036	2036	120088	12.086	nd	4.5019	nd	5.63361	nd	0.000216395	0.000155844	no_hit
TE1420_SO2_FAM0238	DNA	Unknown	4989	2358	2358	343339	6.9746	nd	3.54159	nd	2.2597	nd	0.000618688	0.000445566	DNA
TE1421_SO2_FAM2380	DNA	Unknown	680	42	42	18844	1.50794	nd	1.10715	nd	1.15824	nd	3.4e-05	2.45e-05	no_hit
TE1423_SO2_FAM2382	DNA	Unknown	679	1702	1702	113791	11.7002	nd	4.29411	nd	5.80829	nd	0.000205048	0.000147672	no_hit
TE1424_SO2_FAM2383	DNA	Unknown	678	258	258	34004	12.381	nd	4.93891	nd	5.02414	nd	6.13e-05	4.41e-05	DNA
TE1429_SO2_FAM2389	DNA	Unknown	676	1549	1549	286715	7.87379	nd	3.12888	nd	2.82137	nd	0.000516653	0.000372083	no_hit
TE1432_SO2_FAM2392	DNA	Unknown	676	2417	2417	884240	6.84312	nd	2.0246	nd	1.49141	nd	0.00159338	0.00114752	no_hit
TE1433_SO2_FAM2393	DNA	Unknown	674	78	78	16453	3.23952	nd	2.52098	nd	1.36995	nd	2.96e-05	2.14e-05	no_hit
TE1438_SO2_FAM2398	DNA	Unknown	671	48	48	11786	6.55198	nd	2.30165	nd	0.920085	nd	2.12e-05	1.53e-05	no_hit
TE1441_SO2_FAM2400	DNA	Unknown	669	651	651	140588	6.16263	nd	4.33907	nd	1.82971	nd	0.000253336	0.000182447	no_hit
TE1446_SO2_FAM2405	DNA	Unknown	667	75	75	16679	2.41216	nd	1.64456	nd	1.74436	nd	3.01e-05	2.16e-05	no_hit
TE1449_SO2_FAM2408	DNA	Unknown	664	142	142	16558	8.86779	nd	5.6238	nd	2.54019	nd	2.98e-05	2.15e-05	no_hit
TE1453_SO2_FAM2411	DNA	Unknown	662	120	120	19640	7.40328	nd	4.75122	nd	3.27744	nd	3.54e-05	2.55e-05	no_hit
TE1459_SO2_FAM2417	DNA	Unknown	660	571	571	41604	14	nd	5.11168	nd	3.73097	nd	7.5e-05	5.4e-05	no_hit
TE1463_SO2_FAM2420	DNA	Unknown	658	23	23	7429	4.86092	nd	2.19041	nd	0.324426	nd	1.34e-05	9.64e-06	no_hit
TE1467_SO2_FAM2426	DNA	Unknown	653	18	18	5911	3.56461	nd	0.235517	nd	0.861951	nd	1.07e-05	7.67e-06	no_hit
TE1472_SO2_FAM2430	DNA	Unknown	651	1125	1125	119656	8.6459	nd	3.65853	nd	2.58024	nd	0.000215617	0.000155283	no_hit
TE1473_SO2_FAM2431	DNA	Unknown	651	74	74	21301	2.587	nd	1.54782	nd	1.0754	nd	3.84e-05	2.76e-05	no_hit
TE1474_SO2_FAM2432	DNA	Unknown	651	845	845	194038	8.23561	nd	4.52753	nd	2.6796	nd	0.000349651	0.000251812	no_hit
TE1476_SO2_FAM2434	DNA	Unknown	651	423	423	46813	12.1772	nd	4.04148	nd	3.89985	nd	8.44e-05	6.08e-05	no_hit
TE1478_SO2_FAM2436	DNA	Unknown	649	140	140	30534	5.28254	nd	3.46111	nd	2.17039	nd	5.5e-05	3.96e-05	no_hit
TE1480_SO2_FAM2438	DNA	Unknown	648	115	115	47436	3.15266	nd	2.34218	nd	2.16013	nd	8.55e-05	6.16e-05	no_hit
TE1481_SO2_FAM2439	DNA	Unknown	648	1236	1236	137912	9.92288	nd	4.6913	nd	4.29684	nd	0.000248514	0.000178975	no_hit
TE1488_SO2_FAM2445	DNA	Unknown	645	717	717	65885	9.21554	nd	3.43131	nd	2.93633	nd	0.000118723	8.55e-05	no_hit
TE1492_SO2_FAM2449	DNA	Unknown	640	33	33	5243	5.42079	nd	1.71841	nd	0.588623	nd	9.45e-06	6.8e-06	no_hit
TE1494_SO2_FAM2450	DNA	Unknown	640	519	519	77645	13.3209	nd	5.55565	nd	4.13156	nd	0.000139914	0.000100763	no_hit
TE1495_SO2_FAM2451	DNA	Unknown	639	23	23	5032	3.30646	nd	1.84821	nd	0.242959	nd	9.07e-06	6.53e-06	no_hit
TE1496_SO2_FAM2452	DNA	Unknown	639	40	40	11979	5.15252	nd	4.02158	nd	2.09716	nd	2.16e-05	1.55e-05	no_hit
TE1501_SO2_FAM2457	DNA	Unknown	637	45	45	12800	2.84892	nd	1.1586	nd	1.79703	nd	2.31e-05	1.66e-05	no_hit
TE1503_SO2_FAM2459	DNA	Unknown	635	218	218	62927	5.48162	nd	3.5612	nd	1.79367	nd	0.000113393	8.17e-05	no_hit
TE1509_SO2_FAM2464	DNA	Unknown	631	58	58	22599	5.72742	nd	2.57256	nd	1.09681	nd	4.07e-05	2.93e-05	no_hit
TE1519_SO2_FAM2473	DNA	Unknown	627	290	290	49802	10.7258	nd	3.51032	nd	2.16392	nd	8.97e-05	6.46e-05	no_hit
TE1523_SO2_FAM2477	DNA	Unknown	626	52	52	8182	8.25914	nd	4.20151	nd	5.55497	nd	1.47e-05	1.06e-05	no_hit
TE1524_SO2_FAM2478	DNA	Unknown	625	14	14	4795	2.39986	nd	0.828238	nd	0.392632	nd	8.64e-06	6.22e-06	no_hit
TE1529_SO2_FAM2482	DNA	Unknown	624	16	16	4412	4.30991	nd	2.28771	nd	3.03631	nd	7.95e-06	5.73e-06	no_hit
TE1530_SO2_FAM2483	DNA	Unknown	623	335	335	153756	1.92603	nd	0.543648	nd	0.5898	nd	0.000277064	0.000199536	no_hit
TE1531_SO2_FAM2484	DNA	Unknown	623	328	328	121875	5.2116	nd	1.39785	nd	1.16437	nd	0.000219616	0.000158163	no_hit
TE1533_SO2_FAM2486	DNA	Unknown	622	127	127	45759	3.07923	nd	1.16772	nd	0.674012	nd	8.25e-05	5.94e-05	no_hit
TE1534_SO2_FAM2487	DNA	Unknown	622	44	44	14008	4.2775	nd	2.68561	nd	1.53626	nd	2.52e-05	1.82e-05	no_hit
TE1535_SO2_FAM2488	DNA	Unknown	622	35	35	10788	2.34421	nd	1.77606	nd	0.985742	nd	1.94e-05	1.4e-05	no_hit
TE1542_SO2_FAM2494	DNA	Unknown	617	217	217	20951	12.3879	nd	4.18546	nd	2.54581	nd	3.78e-05	2.72e-05	no_hit
TE1544_SO2_FAM2496	DNA	Unknown	615	36	36	7555	4.39874	nd	1.86998	nd	0.801657	nd	1.36e-05	9.8e-06	no_hit
TE1549_SO2_FAM2500	DNA	Unknown	614	505	505	37448	16.3161	nd	3.70771	nd	3.96119	nd	6.75e-05	4.86e-05	no_hit
TE1558_SO2_FAM2509	DNA	Unknown	610	21	21	5826	4.11458	nd	3.80916	nd	0.864931	nd	1.05e-05	7.56e-06	no_hit
TE1561_SO2_FAM2511	DNA	Unknown	610	126	126	27813	4.6568	nd	2.50123	nd	0.894331	nd	5.01e-05	3.61e-05	no_hit
TE1562_SO2_FAM2512	DNA	Unknown	609	784	784	178918	7.42462	nd	4.03947	nd	2.01459	nd	0.000322406	0.00023219	no_hit
TE1568_SO2_FAM2518	DNA	Unknown	605	67	67	18457	4.93503	nd	1.5395	nd	1.24724	nd	3.33e-05	2.4e-05	no_hit
TE1569_SO2_FAM2519	DNA	Unknown	604	699	699	74017	16.1117	nd	5.67562	nd	3.82099	nd	0.000133377	9.61e-05	no_hit
TE1571_SO2_FAM2520	DNA	Unknown	603	95	95	37089	1.9429	nd	1.32782	nd	0.555864	nd	6.68e-05	4.81e-05	no_hit
TE1572_SO2_FAM2521	DNA	Unknown	602	25	25	6611	5.85689	nd	3.94044	nd	1.09307	nd	1.19e-05	8.58e-06	no_hit
TE1573_SO2_FAM2522	DNA	Unknown	602	103	103	15594	9.6659	nd	4.37373	nd	3.9371	nd	2.81e-05	2.02e-05	no_hit
TE1575_SO2_FAM2524	DNA	Unknown	601	34	34	9931	4.74646	nd	1.37274	nd	1.50518	nd	1.79e-05	1.29e-05	no_hit
TE1577_SO2_FAM2526	DNA	Unknown	599	85	85	16435	7.31209	nd	4.35234	nd	2.38935	nd	2.96e-05	2.13e-05	no_hit
TE1578_SO2_FAM2527	DNA	Unknown	599	294	294	53030	7.3763	nd	4.29273	nd	4.39547	nd	9.56e-05	6.88e-05	no_hit
TE1579_SO2_FAM2528	DNA	Unknown	599	191	191	25214	7.09656	nd	6.62017	nd	1.61274	nd	4.54e-05	3.27e-05	no_hit
TE1581_SO2_FAM0253	DNA	Unknown	4862	842	842	72131	10.1693	nd	4.08101	nd	3.45024	nd	0.000129978	9.36e-05	no_hit
TE1588_SO2_FAM2536	DNA	Unknown	597	357	357	46248	12.7511	nd	7.15412	nd	3.72329	nd	8.33e-05	6e-05	no_hit
TE1589_SO2_FAM2538	DNA	Unknown	596	511	511	60135	15.598	nd	6.26223	nd	4.83089	nd	0.000108362	7.8e-05	no_hit
TE1595_SO2_FAM2543	DNA	Unknown	595	545	545	50555	9.10849	nd	4.76693	nd	3.39258	nd	9.11e-05	6.56e-05	no_hit
TE1596_SO2_FAM2544	DNA	Unknown	594	85	85	18943	6.10065	nd	3.70431	nd	1.10228	nd	3.41e-05	2.46e-05	no_hit
TE1597_SO2_FAM2545	DNA	Unknown	594	240	240	57498	7.31654	nd	3.54709	nd	4.0578	nd	0.00010361	7.46e-05	no_hit
TE1599_SO2_FAM2547	DNA	Unknown	594	1081	1081	89954	11.1226	nd	3.69384	nd	2.64855	nd	0.000162095	0.000116737	no_hit
TE1600_SO2_FAM2548	DNA	Unknown	593	118	118	6154	9.71939	nd	5.117	nd	7.39611	nd	1.11e-05	7.99e-06	no_hit
TE1603_SO2_FAM2550	DNA	Unknown	593	320	320	36345	17.3214	nd	5.93194	nd	3.97182	nd	6.55e-05	4.72e-05	no_hit
TE1604_SO2_FAM2551	DNA	Unknown	592	313	313	30026	9.81329	nd	3.99609	nd	5.05625	nd	5.41e-05	3.9e-05	no_hit
TE1608_SO2_FAM2555	DNA	Unknown	590	74	74	19570	3.33477	nd	1.68189	nd	1.01221	nd	3.53e-05	2.54e-05	no_hit
TE1614_SO2_FAM2560	DNA	Unknown	587	844	844	134279	10.8649	nd	4.79507	nd	4.80515	nd	0.000241967	0.00017426	no_hit
TE1615_SO2_FAM2561	DNA	Unknown	586	65	65	15624	3.35909	nd	2.36687	nd	1.22365	nd	2.82e-05	2.03e-05	no_hit
TE1617_SO2_FAM2563	DNA	Unknown	585	517	517	131656	6.01191	nd	2.69948	nd	1.76699	nd	0.000237241	0.000170856	no_hit
TE1618_SO2_FAM2565	DNA	Unknown	583	156	156	13459	9.00621	nd	3.97657	nd	1.91085	nd	2.43e-05	1.75e-05	no_hit
TE1619_SO2_FAM2566	DNA	Unknown	583	475	475	66332	8.94354	nd	4.26022	nd	4.65543	nd	0.000119529	8.61e-05	no_hit
TE1621_SO2_FAM2568	DNA	Unknown	582	824	824	102320	15.177	nd	5.35882	nd	5.41301	nd	0.000184378	0.000132785	no_hit
TE1625_SO2_FAM2571	DNA	Unknown	579	1615	1615	317480	7.43568	nd	6.35991	nd	1.63447	nd	0.000572091	0.000412008	no_hit
TE1627_SO2_FAM2573	DNA	Unknown	578	37	37	7755	2.19521	nd	1.69905	nd	0.518075	nd	1.4e-05	1.01e-05	no_hit
TE1630_SO2_FAM2576	DNA	Unknown	577	38	38	8406	6.70195	nd	5.79051	nd	1.81546	nd	1.51e-05	1.09e-05	no_hit
TE1633_SO2_FAM2579	DNA	Unknown	576	1749	1749	179401	4.84463	nd	2.32658	nd	2.33977	nd	0.000323276	0.000232817	no_hit
TE1640_SO2_FAM2585	DNA	Unknown	570	330	330	13583	11.2116	nd	6.07539	nd	7.15134	nd	2.45e-05	1.76e-05	no_hit
TE1651_SO2_FAM2596	DNA	Unknown	562	662	662	25411	12.8586	nd	4.1383	nd	3.65847	nd	4.58e-05	3.3e-05	no_hit
TE1652_SO2_FAM2597	DNA	Unknown	561	183	183	39544	9.67768	nd	3.71347	nd	3.21985	nd	7.13e-05	5.13e-05	no_hit
TE1658_SO2_FAM2601	DNA	Unknown	559	139	139	22128	9.51173	nd	3.74384	nd	3.22733	nd	3.99e-05	2.87e-05	no_hit
TE1664_SO2_FAM2607	DNA	Unknown	552	1651	1651	175928	10.2539	nd	3.75282	nd	2.69355	nd	0.000317018	0.00022831	no_hit
TE1666_SO2_FAM2609	DNA	Unknown	551	321	321	59892	11.502	nd	7.20354	nd	4.34463	nd	0.000107924	7.77e-05	no_hit
TE1670_SO2_FAM2613	DNA	Unknown	547	85	85	3379	11.2266	nd	4.85515	nd	3.34732	nd	6.09e-06	4.39e-06	no_hit
TE1674_SO2_FAM2617	DNA	Unknown	545	391	391	56418	6.18074	nd	4.49409	nd	3.14634	nd	0.000101664	7.32e-05	no_hit
TE1678_SO2_FAM2620	DNA	Unknown	543	2489	2489	267579	9.74536	nd	4.19293	nd	4.71554	nd	0.00048217	0.000347249	no_hit
TE1679_SO2_FAM2621	DNA	Unknown	540	104	104	11014	12.7974	nd	4.40404	nd	5.50972	nd	1.98e-05	1.43e-05	no_hit
TE1682_SO2_FAM2624	DNA	Unknown	540	634	634	41825	16.1119	nd	8.75247	nd	3.31919	nd	7.54e-05	5.43e-05	no_hit
TE1697_SO2_FAM2638	DNA	Unknown	529	193	193	26485	6.48513	nd	3.12148	nd	4.5006	nd	4.77e-05	3.44e-05	no_hit
TE1700_SO2_FAM2640	DNA	Unknown	527	1305	1305	226858	11.5863	nd	3.43575	nd	2.0899	nd	0.000408792	0.000294404	no_hit
TE1703_SO2_FAM2643	DNA	Unknown	524	339	339	44887	9.96182	nd	5.48516	nd	5.3702	nd	8.09e-05	5.83e-05	no_hit
TE1704_SO2_FAM2644	DNA	Unknown	523	1260	1260	42204	9.55296	nd	3.11687	nd	2.7692	nd	7.61e-05	5.48e-05	no_hit
TE1705_SO2_FAM2645	DNA	Unknown	522	2220	2220	244158	13.3692	nd	8.13224	nd	6.36686	nd	0.000439966	0.000316855	no_hit
TE1711_SO2_FAM2650	DNA	Unknown	521	1708	1708	129122	12.8585	nd	8.11661	nd	4.17295	nd	0.000232674	0.000167567	no_hit
TE1712_SO2_FAM2651	DNA	Unknown	520	37	37	12770	4.34719	nd	1.88754	nd	1.50919	nd	2.3e-05	1.66e-05	no_hit
TE1714_SO2_FAM2653	DNA	Unknown	518	1768	1768	207845	4.04488	nd	7.00958	nd	2.1579	nd	0.000374531	0.00026973	no_hit
TE1719_SO2_FAM2658	DNA	Unknown	514	180	180	12555	10.2967	nd	4.98925	nd	3.34887	nd	2.26e-05	1.63e-05	no_hit
TE1724_SO2_FAM2662	DNA	Unknown	512	759	759	29596	13.2832	nd	5.55267	nd	5.9503	nd	5.33e-05	3.84e-05	no_hit
TE1729_SO2_FAM2667	DNA	Unknown	510	214	214	13503	10.791	nd	6.74938	nd	3.21029	nd	2.43e-05	1.75e-05	no_hit
TE1731_SO2_FAM2669	DNA	Unknown	508	29	29	5327	6.0191	nd	2.45831	nd	3.55538	nd	9.6e-06	6.91e-06	no_hit
TE1734_SO2_FAM2671	DNA	Unknown	507	185	185	28376	7.24725	nd	3.32187	nd	2.50809	nd	5.11e-05	3.68e-05	no_hit
TE1735_SO2_FAM2672	DNA	Unknown	507	1685	1685	57839	9.12744	nd	2.68915	nd	3.57596	nd	0.000104224	7.51e-05	no_hit
TE1736_SO2_FAM2673	DNA	Unknown	507	133	133	17023	7.33423	nd	3.65597	nd	1.67959	nd	3.07e-05	2.21e-05	no_hit
TE1741_SO2_FAM2678	DNA	Unknown	504	51	51	15784	4.86176	nd	2.72266	nd	2.32995	nd	2.84e-05	2.05e-05	no_hit
TE1744_SO2_FAM2680	DNA	Unknown	503	143	143	22452	5.3135	nd	1.67386	nd	2.07104	nd	4.05e-05	2.91e-05	no_hit
TE1747_SO2_FAM2683	DNA	Unknown	500	142	142	7566	10.9695	nd	4.49407	nd	5.40897	nd	1.36e-05	9.82e-06	no_hit
TE1748_SO2_FAM2684	DNA	Unknown	500	35	35	3410	8.60698	nd	3.60386	nd	3.62104	nd	6.14e-06	4.43e-06	no_hit
TE1752_SO2_FAM2688	DNA	Unknown	494	501	501	53277	10.8716	nd	5.21136	nd	3.17599	nd	9.6e-05	6.91e-05	no_hit
TE1755_SO2_FAM2690	DNA	Unknown	493	959	959	155888	9.29904	nd	2.91009	nd	1.89939	nd	0.000280906	0.000202303	no_hit
TE1759_SO2_FAM2694	DNA	Unknown	490	92	92	28635	1.8649	nd	0.401502	nd	0.689583	nd	5.16e-05	3.72e-05	no_hit
TE1760_SO2_FAM2695	DNA	Unknown	489	573	573	139350	3.62869	nd	2.68697	nd	1.08762	nd	0.000251105	0.000180841	no_hit
TE1761_SO2_FAM2696	DNA	Unknown	488	29	29	5796	6.09875	nd	4.54691	nd	1.79764	nd	1.04e-05	7.52e-06	no_hit
TE1762_SO2_FAM2697	DNA	Unknown	487	1383	1383	129983	19.101	nd	5.42296	nd	5.10762	nd	0.000234226	0.000168685	no_hit
TE1763_SO2_FAM2698	DNA	Unknown	487	84	84	4658	11.2217	nd	2.55266	nd	2.85531	nd	8.39e-06	6.04e-06	no_hit
TE1767_SO2_FAM2700	DNA	Unknown	485	58	58	12675	6.02521	nd	3.83855	nd	2.93834	nd	2.28e-05	1.64e-05	no_hit
TE1771_SO2_FAM2705	DNA	Unknown	484	1460	1460	95341	10.6432	nd	3.98743	nd	3.2082	nd	0.000171802	0.000123728	no_hit
TE1779_SO2_FAM2712	DNA	Unknown	480	353	353	38304	13.8838	nd	5.79783	nd	2.76868	nd	6.9e-05	4.97e-05	no_hit
TE1788_SO2_FAM2721	DNA	Unknown	473	703	703	188888	3.52767	nd	1.79025	nd	1.11283	nd	0.000340371	0.000245128	no_hit
TE1791_SO2_FAM2724	DNA	Unknown	470	111	111	13938	9.40549	nd	2.37954	nd	2.55895	nd	2.51e-05	1.81e-05	no_hit
TE1796_SO2_FAM2729	DNA	Unknown	467	1190	1190	81180	7.39796	nd	2.40872	nd	2.21548	nd	0.000146284	0.000105351	no_hit
TE1801_SO2_FAM2733	DNA	Unknown	465	357	357	42773	11.9106	nd	5.19747	nd	5.98707	nd	7.71e-05	5.55e-05	no_hit
TE1802_SO2_FAM2734	DNA	Unknown	464	310	310	15445	11.7421	nd	4.74112	nd	6.87177	nd	2.78e-05	2e-05	no_hit
TE1811_SO2_FAM2742	DNA	Unknown	461	255	255	16377	12.808	nd	4.73993	nd	3.08087	nd	2.95e-05	2.13e-05	no_hit
TE1813_SO2_FAM2744	DNA	Unknown	461	297	297	27111	14.5119	nd	6.33648	nd	7.59812	nd	4.89e-05	3.52e-05	no_hit
TE1816_SO2_FAM2747	DNA	Unknown	459	576	576	27259	12.8377	nd	4.2763	nd	3.84742	nd	4.91e-05	3.54e-05	no_hit
TE1817_SO2_FAM2748	DNA	Unknown	458	12	12	3346	3.76756	nd	2.80906	nd	0.711856	nd	6.03e-06	4.34e-06	no_hit
TE1821_SO2_FAM2752	DNA	Unknown	455	42	42	7849	3.81056	nd	1.61724	nd	1.28406	nd	1.41e-05	1.02e-05	no_hit
TE1824_SO2_FAM2755	DNA	Unknown	451	140	140	16905	13.1424	nd	4.78523	nd	3.91303	nd	3.05e-05	2.19e-05	no_hit
TE1833_SO2_FAM2763	DNA	Unknown	448	231	231	23120	6.22591	nd	3.03563	nd	4.23146	nd	4.17e-05	3e-05	no_hit
TE1834_SO2_FAM2764	DNA	Unknown	448	59	59	14949	4.92499	nd	3.03213	nd	1.15223	nd	2.69e-05	1.94e-05	no_hit
TE1837_SO2_FAM2767	DNA	Unknown	447	781	781	42819	14.6755	nd	4.22343	nd	2.87627	nd	7.72e-05	5.56e-05	no_hit
TE1839_SO2_FAM2769	DNA	Unknown	445	99	99	21466	5.02081	nd	2.72483	nd	0.61312	nd	3.87e-05	2.79e-05	no_hit
TE1846_SO2_FAM2776	DNA	Unknown	438	68	68	9805	6.33733	nd	2.4899	nd	2.09978	nd	1.77e-05	1.27e-05	no_hit
TE1851_SO2_FAM2780	DNA	Unknown	435	293	293	70584	6.33177	nd	2.685	nd	6.12398	nd	0.000127191	9.16e-05	no_hit
TE1855_SO2_FAM2784	DNA	Unknown	433	108	108	27307	5.74509	nd	3.5257	nd	1.7668	nd	4.92e-05	3.54e-05	no_hit
TE1868_SO2_FAM2796	DNA	Unknown	424	966	966	92862	10.2444	nd	4.50808	nd	2.74845	nd	0.000167335	0.000120511	no_hit
TE1871_SO2_FAM2799	DNA	Unknown	423	34	34	4870	8.02072	nd	3.65994	nd	2.52339	nd	8.78e-06	6.32e-06	no_hit
TE1873_SO2_FAM2800	DNA	Unknown	423	27	27	6643	3.49657	nd	3.67161	nd	0.700048	nd	1.2e-05	8.62e-06	no_hit
TE1874_SO2_FAM2801	DNA	Unknown	422	458	458	60998	13.6318	nd	7.67471	nd	3.91214	nd	0.000109917	7.92e-05	no_hit
TE1876_SO2_FAM2803	DNA	Unknown	417	34	34	7931	2.93409	nd	0.705381	nd	1.31949	nd	1.43e-05	1.03e-05	no_hit
TE1882_SO2_FAM2809	DNA	Unknown	413	1042	1042	89656	18.5061	nd	5.006	nd	5.93759	nd	0.000161558	0.000116351	no_hit
TE1885_SO2_FAM2811	DNA	Unknown	412	172	172	9452	10.7178	nd	1.82717	nd	1.68279	nd	1.7e-05	1.23e-05	no_hit
TE1886_SO2_FAM2812	DNA	Unknown	412	258	258	32768	10.2068	nd	4.51116	nd	5.30447	nd	5.9e-05	4.25e-05	no_hit
TE1890_SO2_FAM2816	DNA	Unknown	411	227	227	36413	3.55731	nd	2.15514	nd	0.834637	nd	6.56e-05	4.73e-05	no_hit
TE1891_SO2_FAM2817	DNA	Unknown	411	47	47	8313	6.09235	nd	2.93736	nd	1.09123	nd	1.5e-05	1.08e-05	no_hit
TE1892_SO2_FAM2818	DNA	Unknown	410	42	42	8903	3.77273	nd	1.58696	nd	1.13665	nd	1.6e-05	1.16e-05	no_hit
TE1896_SO2_FAM2821	DNA	Unknown	409	316	316	44102	9.47954	nd	4.75831	nd	3.80038	nd	7.95e-05	5.72e-05	no_hit
TE1897_SO2_FAM2822	DNA	Unknown	409	231	231	47957	9.01982	nd	4.39654	nd	3.97057	nd	8.64e-05	6.22e-05	no_hit
TE1901_SO2_FAM2826	DNA	Unknown	407	857	857	51027	12.2102	nd	6.86831	nd	4.72594	nd	9.19e-05	6.62e-05	no_hit
TE1905_SO2_FAM2830	DNA	Unknown	404	112	112	19776	9.2593	nd	4.29501	nd	6.61022	nd	3.56e-05	2.57e-05	no_hit
TE1919_SO2_FAM2843	DNA	Unknown	395	309	309	36092	14.3274	nd	4.21665	nd	5.68184	nd	6.5e-05	4.68e-05	no_hit
TE1920_SO2_FAM2844	DNA	Unknown	394	393	393	68185	5.72463	nd	3.27342	nd	2.50017	nd	0.000122868	8.85e-05	no_hit
TE1933_SO2_FAM2856	DNA	Unknown	386	71	71	17012	2.15862	nd	1.20236	nd	2.72873	nd	3.07e-05	2.21e-05	no_hit
TE1934_SO2_FAM2857	DNA	Unknown	386	284	284	41588	12.0934	nd	4.14029	nd	5.555	nd	7.49e-05	5.4e-05	no_hit
TE1943_SO2_FAM2865	DNA	Unknown	382	19	19	4708	4.79325	nd	1.99734	nd	0.956799	nd	8.48e-06	6.11e-06	no_hit
TE1946_SO2_FAM2868	DNA	Unknown	380	103	103	14732	4.67502	nd	5.56594	nd	0.686643	nd	2.65e-05	1.91e-05	no_hit
TE1949_SO2_FAM2870	DNA	Unknown	379	95	95	15209	2.96297	nd	1.75186	nd	1.3952	nd	2.74e-05	1.97e-05	no_hit
TE1950_SO2_FAM2871	DNA	Unknown	379	558	558	41416	9.9406	nd	3.9977	nd	4.13348	nd	7.46e-05	5.37e-05	no_hit
TE1952_SO2_FAM2873	DNA	Unknown	376	76	76	8075	4.5198	nd	1.62557	nd	1.36562	nd	1.46e-05	1.05e-05	no_hit
TE1954_SO2_FAM2875	DNA	Unknown	375	285	285	70252	7.26149	nd	4.00473	nd	1.91354	nd	0.000126592	9.12e-05	no_hit
TE1956_SO2_FAM2877	DNA	Unknown	373	119	119	16207	12.933	nd	6.85211	nd	7.81671	nd	2.92e-05	2.1e-05	no_hit
TE1958_SO2_FAM2879	DNA	Unknown	373	106	106	12072	9.26663	nd	4.87804	nd	3.9949	nd	2.18e-05	1.57e-05	no_hit
TE1963_SO2_FAM2883	DNA	Unknown	372	1965	1965	142798	10.8316	nd	4.18178	nd	2.72876	nd	0.000257318	0.000185315	no_hit
TE1965_SO2_FAM2885	DNA	Unknown	369	387	387	29023	13.1174	nd	3.1924	nd	7.42238	nd	5.23e-05	3.77e-05	no_hit
TE1973_SO2_FAM2892	DNA	Unknown	365	194	194	25680	14.6687	nd	7.97082	nd	4.80851	nd	4.63e-05	3.33e-05	no_hit
TE1975_SO2_FAM2894	DNA	Unknown	364	132	132	40966	2.08893	nd	1.25101	nd	0.54453	nd	7.38e-05	5.32e-05	no_hit
TE1976_SO2_FAM2895	DNA	Unknown	362	492	492	19222	10.7856	nd	3.50977	nd	6.51982	nd	3.46e-05	2.49e-05	no_hit
TE1980_SO2_FAM2899	DNA	Unknown	359	92	92	14512	4.63709	nd	2.33221	nd	2.46224	nd	2.62e-05	1.88e-05	no_hit
TE1985_SO2_FAM2902	DNA	Unknown	357	291	291	31358	11.3176	nd	6.37012	nd	2.60559	nd	5.65e-05	4.07e-05	no_hit
TE1990_SO2_FAM2907	DNA	Unknown	353	284	284	38310	11.9955	nd	5.59684	nd	2.53701	nd	6.9e-05	4.97e-05	no_hit
TE1997_SO2_FAM2913	DNA	Unknown	349	1120	1120	61212	9.92612	nd	3.48721	nd	2.48556	nd	0.000110302	7.94e-05	no_hit
TE1998_SO2_FAM2914	DNA	Unknown	349	116	116	17790	8.10126	nd	2.33103	nd	0.687377	nd	3.21e-05	2.31e-05	no_hit
TE2001_SO2_FAM2917	DNA	Unknown	345	647	647	34514	9.63935	nd	3.36291	nd	2.54702	nd	6.22e-05	4.48e-05	no_hit
TE2008_SO2_FAM2923	DNA	Unknown	342	153	153	12676	10.8382	nd	2.69589	nd	2.07574	nd	2.28e-05	1.65e-05	no_hit
TE2012_SO2_FAM2927	DNA	Unknown	341	59	59	3556	8.67845	nd	2.72559	nd	3.19125	nd	6.41e-06	4.61e-06	no_hit
TE2014_SO2_FAM2929	DNA	Unknown	339	610	610	97459	13.882	nd	5.37541	nd	4.18947	nd	0.000175619	0.000126477	no_hit
TE2017_SO2_FAM2931	DNA	Unknown	339	196	196	21593	7.4584	nd	2.40171	nd	2.93136	nd	3.89e-05	2.8e-05	no_hit
TE2019_SO2_FAM2933	DNA	Unknown	338	106	106	6726	7.47046	nd	4.54928	nd	2.29633	nd	1.21e-05	8.73e-06	no_hit
TE2022_SO2_FAM2936	DNA	Unknown	336	20	20	1871	3.11511	nd	2.71984	nd	1.52777	nd	3.37e-06	2.43e-06	no_hit
TE2025_SO2_FAM2939	DNA	Unknown	335	229	229	12276	12.4886	nd	3.23298	nd	3.94587	nd	2.21e-05	1.59e-05	no_hit
TE2028_SO2_FAM2941	DNA	Unknown	334	169	169	6645	10.6163	nd	4.34855	nd	4.11616	nd	1.2e-05	8.62e-06	no_hit
TE2030_SO2_FAM2943	DNA	Unknown	334	210	210	22630	10.2948	nd	5.41177	nd	4.19632	nd	4.08e-05	2.94e-05	no_hit
TE2032_SO2_FAM2945	DNA	Unknown	332	180	180	8001	14.7741	nd	3.95103	nd	3.23675	nd	1.44e-05	1.04e-05	no_hit
TE2034_SO2_FAM2947	DNA	Unknown	329	472	472	21848	3.30129	nd	3.8206	nd	2.87917	nd	3.94e-05	2.84e-05	no_hit
TE2039_SO2_FAM2951	DNA	Unknown	328	340	340	9161	13.2098	nd	4.23039	nd	5.63076	nd	1.65e-05	1.19e-05	no_hit
TE2040_SO2_FAM2952	DNA	Unknown	327	27	27	6357	2.74795	nd	1.22131	nd	2.29808	nd	1.15e-05	8.25e-06	no_hit
TE2045_SO2_FAM2957	DNA	Unknown	322	338	338	44014	8.24405	nd	1.82905	nd	1.23435	nd	7.93e-05	5.71e-05	no_hit
TE2049_SO2_FAM2960	DNA	Unknown	320	375	375	54291	9.74601	nd	3.95832	nd	2.33524	nd	9.78e-05	7.05e-05	no_hit
TE2053_SO2_FAM2964	DNA	Unknown	317	275	275	58792	4.24298	nd	4.22012	nd	1.44511	nd	0.000105942	7.63e-05	no_hit
TE2055_SO2_FAM2967	DNA	Unknown	315	162	162	11841	15.4981	nd	4.84082	nd	3.65253	nd	2.13e-05	1.54e-05	no_hit
TE2059_SO2_FAM2970	DNA	Unknown	313	95	95	8922	5.84651	nd	2.55496	nd	2.32814	nd	1.61e-05	1.16e-05	no_hit
TE2062_SO2_FAM2973	DNA	Unknown	307	90	90	10965	9.16725	nd	7.27814	nd	8.38862	nd	1.98e-05	1.42e-05	no_hit
TE2064_SO2_FAM2975	DNA	Unknown	307	127	127	15190	6.21875	nd	2.3272	nd	1.49899	nd	2.74e-05	1.97e-05	no_hit
TE2075_SO2_FAM2985	DNA	Unknown	299	606	606	52064	12.7439	nd	3.98566	nd	7.80426	nd	9.38e-05	6.76e-05	no_hit
TE2079_SO2_FAM2989	DNA	Unknown	295	716	716	62811	11.2044	nd	2.85836	nd	3.56954	nd	0.000113184	8.15e-05	no_hit
TE2081_SO2_FAM2990	DNA	Unknown	293	99	99	5259	10.2653	nd	4.57619	nd	3.80893	nd	9.48e-06	6.82e-06	no_hit
TE2082_SO2_FAM2991	DNA	Unknown	293	264	264	23289	18.9124	nd	4.04996	nd	5.96693	nd	4.2e-05	3.02e-05	no_hit
TE2091_SO2_FAM0030	DNA	Unknown	11113	3718	3718	162874	13.3323	nd	4.60256	nd	3.9249	nd	0.000293495	0.000211369	no_hit
TE2100_SO2_FAM3007	DNA	Unknown	286	202	202	15241	13.2822	nd	4.36775	nd	4.5755	nd	2.75e-05	1.98e-05	no_hit
TE2101_SO2_FAM3008	DNA	Unknown	285	1995	1995	127078	18.0191	nd	4.80698	nd	4.24234	nd	0.000228991	0.000164915	no_hit
TE2104_SO2_FAM3010	DNA	Unknown	283	104	104	14971	8.84789	nd	5.3902	nd	2.8751	nd	2.7e-05	1.94e-05	no_hit
TE2109_SO2_FAM3015	DNA	Unknown	282	126	126	6088	11.5069	nd	3.70182	nd	6.45315	nd	1.1e-05	7.9e-06	no_hit
TE2110_SO2_FAM3016	DNA	Unknown	282	40	40	3440	9.02772	nd	1.97509	nd	1.65587	nd	6.2e-06	4.46e-06	no_hit
TE2113_SO2_FAM3019	DNA	Unknown	280	467	467	53769	8.10864	nd	3.12364	nd	2.11892	nd	9.69e-05	6.98e-05	no_hit
TE2117_SO2_FAM3022	DNA	Unknown	278	379	379	91625	3.45183	nd	2.29774	nd	0.991131	nd	0.000165106	0.000118906	no_hit
TE2118_SO2_FAM3023	DNA	Unknown	278	480	480	13207	10.8119	nd	2.17721	nd	2.15162	nd	2.38e-05	1.71e-05	no_hit
TE2119_SO2_FAM3024	DNA	Unknown	278	56	56	2305	9.07237	nd	6.43709	nd	4.6619	nd	4.15e-06	2.99e-06	no_hit
TE2121_SO2_FAM3026	DNA	Unknown	278	524	524	11758	10.0533	nd	4.41614	nd	5.31424	nd	2.12e-05	1.53e-05	no_hit
TE2122_SO2_FAM3027	DNA	Unknown	278	76	76	5811	12.2065	nd	3.70738	nd	9.36428	nd	1.05e-05	7.54e-06	no_hit
TE2128_SO2_FAM3032	DNA	Unknown	274	10	10	2181	0.914379	nd	0.092343	nd	0	nd	3.93e-06	2.83e-06	no_hit
TE2134_SO2_FAM3038	DNA	Unknown	271	73	73	4184	12.2426	nd	6.08431	nd	4.36789	nd	7.54e-06	5.43e-06	no_hit
TE2137_SO2_FAM3040	DNA	Unknown	270	114	114	8733	13.3723	nd	3.2013	nd	3.98364	nd	1.57e-05	1.13e-05	no_hit
TE2138_SO2_FAM3041	DNA	Unknown	269	118	118	17054	8.58277	nd	9.26466	nd	4.3521	nd	3.07e-05	2.21e-05	no_hit
TE2139_SO2_FAM3042	DNA	Unknown	268	38	38	8170	2.54299	nd	3.1987	nd	0.479819	nd	1.47e-05	1.06e-05	no_hit
TE2141_SO2_FAM3044	DNA	Unknown	267	16	16	2329	1.96475	nd	2.44188	nd	1.08162	nd	4.2e-06	3.02e-06	no_hit
TE2144_SO2_FAM3047	DNA	Unknown	266	146	146	13511	9.85233	nd	3.41401	nd	10.4079	nd	2.43e-05	1.75e-05	no_hit
TE2146_SO2_FAM3049	DNA	Unknown	265	36	36	6192	2.82955	nd	1.64542	nd	0.525883	nd	1.12e-05	8.04e-06	no_hit
TE2148_SO2_FAM3050	DNA	Unknown	265	98	98	17253	3.02871	nd	0.933009	nd	0.472106	nd	3.11e-05	2.24e-05	no_hit
TE2150_SO2_FAM3052	DNA	Unknown	264	75	75	9673	9.39296	nd	4.8336	nd	6.35725	nd	1.74e-05	1.26e-05	no_hit
TE2151_SO2_FAM3053	DNA	Unknown	264	597	597	86893	10.5502	nd	2.81707	nd	2.72109	nd	0.000156579	0.000112765	no_hit
TE2153_SO2_FAM3055	DNA	Unknown	263	155	155	18992	12.5438	nd	5.46892	nd	3.16782	nd	3.42e-05	2.46e-05	no_hit
TE2154_SO2_FAM3056	DNA	Unknown	262	201	201	14082	7.85525	nd	1.36578	nd	1.48101	nd	2.54e-05	1.83e-05	no_hit
TE2155_SO2_FAM3057	DNA	Unknown	262	261	261	38823	5.94056	nd	2.54116	nd	2.11905	nd	7e-05	5.04e-05	no_hit
TE2156_SO2_FAM3058	DNA	Unknown	262	126	126	18492	8.21688	nd	3.8121	nd	2.50515	nd	3.33e-05	2.4e-05	no_hit
TE2157_SO2_FAM3059	DNA	Unknown	261	208	208	22352	11.327	nd	2.93613	nd	2.95942	nd	4.03e-05	2.9e-05	no_hit
TE2159_SO2_FAM3060	DNA	Unknown	260	230	230	4643	9.04557	nd	1.84146	nd	2.70115	nd	8.37e-06	6.03e-06	no_hit
TE2161_SO2_FAM3062	DNA	Unknown	256	775	775	37281	9.06613	nd	3.1441	nd	2.24671	nd	6.72e-05	4.84e-05	no_hit
TE2165_SO2_FAM3066	DNA	Unknown	255	55	55	6452	3.96807	nd	1.32188	nd	1.27494	nd	1.16e-05	8.37e-06	no_hit
TE2168_SO2_FAM3069	DNA	Unknown	251	82	82	8161	12.9379	nd	6.33302	nd	3.23642	nd	1.47e-05	1.06e-05	no_hit
TE2171_SO2_FAM3071	DNA	Unknown	250	29	29	4968	5.45392	nd	3.71959	nd	1.24687	nd	8.95e-06	6.45e-06	no_hit
TE2173_SO2_FAM3073	DNA	Unknown	250	272	272	28154	17.0364	nd	6.58619	nd	3.11615	nd	5.07e-05	3.65e-05	no_hit
TE2175_SO2_FAM3075	DNA	Unknown	249	62	62	6509	6.35917	nd	2.25373	nd	5.37764	nd	1.17e-05	8.45e-06	no_hit
TE2181_SO2_FAM3080	DNA	Unknown	243	84	84	9208	8.18752	nd	2.15732	nd	1.45673	nd	1.66e-05	1.19e-05	no_hit
TE2186_SO2_FAM3085	DNA	Unknown	239	86	86	11683	6.53986	nd	2.15199	nd	3.73074	nd	2.11e-05	1.52e-05	no_hit
TE2187_SO2_FAM3086	DNA	Unknown	239	22	22	2942	8.24045	nd	8.34958	nd	0.860561	nd	5.3e-06	3.82e-06	no_hit
TE2189_SO2_FAM3088	DNA	Unknown	239	110	110	10559	13.3566	nd	5.38566	nd	3.10586	nd	1.9e-05	1.37e-05	no_hit
TE2193_SO2_FAM3091	DNA	Unknown	237	800	800	45032	8.6822	nd	2.52142	nd	2.47226	nd	8.11e-05	5.84e-05	no_hit
TE2194_SO2_FAM3092	DNA	Unknown	236	263	263	26338	13.8618	nd	3.20041	nd	2.32651	nd	4.75e-05	3.42e-05	no_hit
TE2196_SO2_FAM3094	DNA	Unknown	235	418	418	34851	12.5238	nd	6.93731	nd	2.748	nd	6.28e-05	4.52e-05	no_hit
TE2198_SO2_FAM3096	DNA	Unknown	233	78	78	8982	9.52714	nd	3.95214	nd	9.44398	nd	1.62e-05	1.17e-05	no_hit
TE2199_SO2_FAM3097	DNA	Unknown	232	84	84	7294	5.05375	nd	1.19447	nd	2.51221	nd	1.31e-05	9.47e-06	no_hit
TE2205_SO2_FAM3101	DNA	Unknown	230	51	51	8753	3.88933	nd	2.27457	nd	1.53633	nd	1.58e-05	1.14e-05	no_hit
TE2206_SO2_FAM3102	DNA	Unknown	230	367	367	11034	16.5258	nd	5.1344	nd	5.57578	nd	1.99e-05	1.43e-05	no_hit
TE2209_SO2_FAM3105	DNA	Unknown	228	249	249	21207	16.6437	nd	4.14224	nd	3.99673	nd	3.82e-05	2.75e-05	no_hit
TE2210_SO2_FAM3106	DNA	Unknown	226	88	88	4093	12.3467	nd	3.68658	nd	6.53631	nd	7.38e-06	5.31e-06	no_hit
TE2216_SO2_FAM3111	DNA	Unknown	225	517	517	16193	15.6696	nd	3.45455	nd	3.65365	nd	2.92e-05	2.1e-05	no_hit
TE2222_SO2_FAM3117	DNA	Unknown	219	221	221	6523	12.6212	nd	2.45835	nd	5.75026	nd	1.18e-05	8.47e-06	no_hit
TE2224_SO2_FAM3119	DNA	Unknown	217	987	987	53379	11.3875	nd	2.64808	nd	3.92648	nd	9.62e-05	6.93e-05	no_hit
TE2226_SO2_FAM3120	DNA	Unknown	216	388	388	48000	8.53607	nd	2.84588	nd	2.24021	nd	8.65e-05	6.23e-05	no_hit
TE2243_SO2_FAM3136	DNA	Unknown	207	969	969	58048	17.7361	nd	2.86806	nd	3.82647	nd	0.000104601	7.53e-05	no_hit
TE2246_SO2_FAM3139	DNA	Unknown	204	165	165	27191	2.56854	nd	1.46318	nd	0.524833	nd	4.9e-05	3.53e-05	no_hit
TE2248_SO2_FAM3140	DNA	Unknown	203	71	71	2715	9.20654	nd	6.53622	nd	3.87775	nd	4.89e-06	3.52e-06	no_hit
TE2256_SO2_FAM0317	DNA	Unknown	4343	1565	1565	199325	7.35157	nd	1.55219	nd	1.14801	nd	0.000359178	0.000258673	no_hit
TE2307_SO2_FAM0371	DNA	Unknown	3950	860	860	148501	5.62699	nd	2.0088	nd	1.99366	nd	0.000267595	0.000192716	no_hit
TE2312_SO2_FAM0376	DNA	Unknown	3920	1505	1505	259272	8.22029	nd	4.43448	nd	2.01219	nd	0.000467201	0.000336469	no_hit
TE2324_SO2_FAM0387	DNA	Unknown	3760	1771	1771	241219	9.89134	nd	4.6683	nd	2.8747	nd	0.00043467	0.000313041	no_hit
TE2339_SO2_FAM0400	DNA	Unknown	3684	799	799	116499	5.13024	nd	2.05577	nd	1.53538	nd	0.000209928	0.000151186	DNA
TE2344_SO2_FAM0406	DNA	Unknown	3640	1780	1780	264029	9.00429	nd	3.34376	nd	3.28597	nd	0.000475773	0.000342642	no_hit
TE2347_SO2_FAM0409	DNA	Unknown	3602	1245	1245	349028	6.12071	nd	2.18103	nd	1.47432	nd	0.000628939	0.000452949	no_hit
TE2398_SO2_FAM0461	DNA	Unknown	3301	1196	1196	431652	5.37448	nd	1.83528	nd	1.63305	nd	0.000777826	0.000560174	no_hit
TE2423_SO2_FAM0486	DNA	Unknown	3241	1739	1739	338777	8.83709	nd	4.2493	nd	2.8034	nd	0.000610467	0.000439646	no_hit
TE2424_SO2_FAM0487	DNA	Unknown	3229	98	98	24257	4.09558	nd	1.70124	nd	0.489363	nd	4.37e-05	3.15e-05	no_hit
TE2431_SO2_FAM0494	DNA	Unknown	3206	350	350	62093	5.44878	nd	2.38203	nd	1.8039	nd	0.00011189	8.06e-05	DNA
TE2432_SO2_FAM0495	DNA	Unknown	3200	242	242	104245	4.83536	nd	3.06207	nd	2.13083	nd	0.000187847	0.000135283	DNA
TE2451_SO2_FAM0512	DNA	Unknown	3135	475	475	330783	4.92052	nd	2.31093	nd	1.4873	nd	0.000596062	0.000429272	DNA
TE2479_SO2_FAM0540	DNA	Unknown	3003	790	790	375029	3.52025	nd	2.0379	nd	1.938	nd	0.000675792	0.000486692	no_hit
TE2489_SO2_FAM0550	DNA	Unknown	2966	4155	4155	1632624	6.24088	nd	2.95025	nd	2.94538	nd	0.00294195	0.00211873	no_hit
TE2494_SO2_FAM0555	DNA	Unknown	2941	347	347	358235	1.77754	nd	1.19559	nd	1.00079	nd	0.00064553	0.000464897	no_hit
TE2500_SO2_FAM0560	DNA	Unknown	2917	849	849	101399	5.62739	nd	3.1467	nd	2.36313	nd	0.000182718	0.00013159	no_hit
TE2532_SO2_FAM0593	DNA	Unknown	2822	330	330	173983	3.16349	nd	1.54764	nd	1.06616	nd	0.000313513	0.000225785	DNA
TE2542_SO2_FAM0602	DNA	Unknown	2779	1937	1937	344632	9.17201	nd	4.79519	nd	4.49437	nd	0.000621018	0.000447244	no_hit
TE2565_SO2_FAM0626	DNA	Unknown	2661	2299	2299	376714	8.35863	nd	3.39191	nd	2.61992	nd	0.000678829	0.000488878	no_hit
TE2582_SO2_FAM0645	DNA	Unknown	2609	974	974	258263	4.30741	nd	2.11984	nd	1.35418	nd	0.000465383	0.000335159	no_hit
TE2586_SO2_FAM0649	DNA	Unknown	2600	914	914	107340	8.88272	nd	4.327	nd	4.19485	nd	0.000193424	0.0001393	DNA
TE2635_SO2_FAM0699	DNA	Unknown	2410	1351	1351	249970	7.64184	nd	3.16078	nd	3.30703	nd	0.000450439	0.000324397	no_hit
TE2641_SO2_FAM0704	DNA	Unknown	2389	10486	10486	9836190	5.63481	nd	2.1036	nd	1.14165	nd	0.0177246	0.0127649	no_hit
TE2668_SO2_FAM0731	DNA	Unknown	2303	294	294	251457	1.87675	nd	1.12256	nd	1.10365	nd	0.000453119	0.000326327	no_hit
TE2679_SO2_FAM0744	DNA	Unknown	2271	5076	5076	1882372	7.13946	nd	2.18751	nd	2.02976	nd	0.00339198	0.00244284	no_hit
TE2680_SO2_FAM0745	DNA	Unknown	2269	760	760	148933	8.00355	nd	2.86026	nd	1.86886	nd	0.000268373	0.000193277	no_hit
TE2692_SO2_FAM0761	DNA	Unknown	2229	1569	1569	1458906	1.75995	nd	1.09145	nd	0.697195	nd	0.00262891	0.00189329	DNA
TE2706_SO2_FAM0778	DNA	Unknown	2196	542	542	137238	9.25381	nd	3.86063	nd	3.14508	nd	0.000247299	0.0001781	no_hit
TE2710_SO2_FAM0781	DNA	Unknown	2194	2256	2256	159825	6.54093	nd	2.97582	nd	2.4528	nd	0.000288	0.000207412	no_hit
TE2712_SO2_FAM0783	DNA	Unknown	2190	932	932	115655	5.40548	nd	1.97264	nd	2.06704	nd	0.000208407	0.000150091	no_hit
TE2714_SO2_FAM0785	DNA	Unknown	2184	2618	2618	1375831	4.34604	nd	3.98995	nd	1.87503	nd	0.00247921	0.00178548	no_hit
TE2721_SO2_FAM0792	DNA	Unknown	2168	1432	1432	353930	9.6897	nd	3.70728	nd	2.55659	nd	0.000637773	0.000459311	no_hit
TE2722_SO2_FAM0793	DNA	Unknown	2167	987	987	164426	5.64343	nd	2.90529	nd	1.4471	nd	0.000296291	0.000213383	no_hit
TE2737_SO2_FAM0809	DNA	Unknown	2142	1763	1763	353264	4.28117	nd	1.79084	nd	1.41828	nd	0.000636572	0.000458446	DNA
TE2753_SO2_FAM0826	DNA	Unknown	2107	137	137	69420	3.94119	nd	1.62819	nd	3.15461	nd	0.000125093	9.01e-05	no_hit
TE2755_SO2_FAM0828	DNA	Unknown	2103	1525	1525	228335	6.2443	nd	3.06544	nd	1.81567	nd	0.000411454	0.00029632	no_hit
TE2763_SO2_FAM0837	DNA	Unknown	2079	2433	2433	205340	8.4698	nd	2.67395	nd	2.13659	nd	0.000370017	0.000266479	no_hit
TE2764_SO2_FAM0838	DNA	Unknown	2078	1428	1428	614868	6.23297	nd	3.24234	nd	2.12397	nd	0.00110798	0.000797941	no_hit
TE2779_SO2_FAM0853	DNA	Unknown	2044	345	345	87440	6.50058	nd	3.18605	nd	1.88767	nd	0.000157565	0.000113475	no_hit
TE2788_SO2_FAM0861	DNA	Unknown	2024	1649	1649	887815	8.72928	nd	2.1892	nd	1.60725	nd	0.00159982	0.00115216	no_hit
TE2791_SO2_FAM0864	DNA	Unknown	2017	1761	1761	149693	8.9436	nd	4.26323	nd	3.22936	nd	0.000269743	0.000194263	DNA
TE2794_SO2_FAM0867	DNA	Unknown	2013	2879	2879	249618	9.85815	nd	3.91106	nd	4.44277	nd	0.000449805	0.00032394	no_hit
TE2795_SO2_FAM0868	DNA	Unknown	2013	585	585	183638	4.39473	nd	2.17464	nd	2.08978	nd	0.000330911	0.000238315	no_hit
TE2798_SO2_FAM0870	DNA	Unknown	2010	1288	1288	1068687	5.92108	nd	2.42978	nd	2.07515	nd	0.00192575	0.00138688	no_hit
TE2800_SO2_FAM0872	DNA	Unknown	2004	303	303	132750	3.20897	nd	1.51331	nd	1.16239	nd	0.000239212	0.000172276	no_hit
TE2808_SO2_FAM0880	DNA	Unknown	2002	356	356	217734	4.63924	nd	2.47065	nd	1.62385	nd	0.000392351	0.000282563	no_hit
TE2817_SO2_FAM0889	DNA	Unknown	1990	706	706	701129	2.89549	nd	2.87412	nd	1.35954	nd	0.00126342	0.000909886	no_hit
TE2823_SO2_FAM0895	DNA	Unknown	1985	1022	1022	172475	8.59741	nd	3.93939	nd	4.08331	nd	0.000310795	0.000223828	no_hit
TE2838_SO2_FAM0908	DNA	Unknown	1970	2085	2085	381386	7.27693	nd	4.07866	nd	3.14087	nd	0.000687248	0.000494942	no_hit
TE2841_SO2_FAM0910	DNA	Unknown	1967	3333	3333	802734	6.95741	nd	2.02073	nd	1.6035	nd	0.00144651	0.00104174	no_hit
TE2849_SO2_FAM0919	DNA	Unknown	1958	702	702	398829	3.33241	nd	1.80679	nd	1.01309	nd	0.000718679	0.000517578	DNA
TE2858_SO2_FAM0928	DNA	Unknown	1943	1527	1527	336988	7.78752	nd	2.75849	nd	1.95891	nd	0.000607244	0.000437324	no_hit
TE2865_SO2_FAM0935	DNA	Unknown	1940	1902	1902	241178	10.2826	nd	4.36238	nd	4.36123	nd	0.000434596	0.000312987	no_hit
TE2870_SO2_FAM0940	DNA	Unknown	1935	671	671	96262	8.07866	nd	2.56593	nd	2.41415	nd	0.000173462	0.000124923	no_hit
TE2874_SO2_FAM0945	DNA	Unknown	1933	1564	1564	115065	10.4166	nd	3.53481	nd	3.06811	nd	0.000207344	0.000149325	no_hit
TE2876_SO2_FAM0947	DNA	Unknown	1929	912	912	877770	1.97046	nd	0.860393	nd	0.652368	nd	0.00158172	0.00113912	no_hit
TE2881_SO2_FAM0951	DNA	Unknown	1926	901	901	834719	2.11673	nd	1.12485	nd	0.733148	nd	0.00150414	0.00108325	no_hit
TE2889_SO2_FAM0959	DNA	Unknown	1922	2662	2662	230869	9.99108	nd	5.13047	nd	3.91404	nd	0.00041602	0.000299609	no_hit
TE2894_SO2_FAM0963	DNA	Unknown	1915	1498	1498	183656	7.31553	nd	2.85835	nd	2.15642	nd	0.000330943	0.000238339	no_hit
TE2898_SO2_FAM0968	DNA	Unknown	1904	2786	2786	2558789	2.25807	nd	1.03437	nd	0.689842	nd	0.00461087	0.00332065	DNA
TE2901_SO2_FAM0971	DNA	Unknown	1901	334	334	89243	4.52808	nd	2.18735	nd	1.96165	nd	0.000160814	0.000115815	no_hit
TE2903_SO2_FAM0973	DNA	Unknown	1899	1342	1342	392904	3.72974	nd	2.9877	nd	2.50801	nd	0.000708003	0.000509889	no_hit
TE2918_SO2_FAM0988	DNA	Unknown	1881	1559	1559	268649	6.00784	nd	2.26082	nd	1.70788	nd	0.000484098	0.000348638	no_hit
TE2919_SO2_FAM0989	DNA	Unknown	1875	1422	1422	75491	7.75894	nd	3.12	nd	2.50764	nd	0.000136033	9.8e-05	no_hit
TE2923_SO2_FAM0992	DNA	Unknown	1872	1564	1564	803732	4.13117	nd	2.23509	nd	1.16995	nd	0.0014483	0.00104304	no_hit
TE2930_SO2_FAM0999	DNA	Unknown	1866	914	914	451657	7.26523	nd	3.83008	nd	1.89259	nd	0.000813874	0.000586135	DNA
TE2942_SO2_FAM1015	DNA	Unknown	1852	2524	2524	1843775	5.02201	nd	1.18852	nd	1.83992	nd	0.00332243	0.00239275	no_hit
TE2951_SO2_FAM1044	DNA	Unknown	595	63	63	24067	1.65862	nd	1.56765	nd	0.936215	nd	4.34e-05	3.12e-05	no_hit
TE2953_SO2_FAM1076	DNA	Unknown	1778	1813	1813	251269	7.16755	nd	3.36006	nd	2.2785	nd	0.00045278	0.000326083	DNA
TE2960_SO2_FAM110	DNA	Unknown	4526	840	840	191454	5.44361	nd	2.53602	nd	2.4505	nd	0.000344995	0.000248458	no_hit
TE2961_SO2_FAM110	DNA	Unknown	6716	2211	2211	829400	3.9586	nd	2.27327	nd	2.10225	nd	0.00149456	0.00107635	no_hit
TE2963_SO2_FAM1102	DNA	Unknown	1748	729	729	80261	7.42618	nd	4.0223	nd	2.58995	nd	0.000144628	0.000104158	no_hit
TE2964_SO2_FAM1112	DNA	Unknown	1730	3659	3659	835412	9.54506	nd	3.75192	nd	2.76686	nd	0.00150539	0.00108415	no_hit
TE2968_SO2_FAM1125	DNA	Unknown	1712	9044	9044	4527966	7.77809	nd	2.99425	nd	2.0886	nd	0.00815928	0.00587614	no_hit
TE2969_SO2_FAM1125	DNA	Unknown	833	23	23	12430	8.16323	nd	3.01282	nd	2.53679	nd	2.24e-05	1.61e-05	no_hit
TE2970_SO2_FAM1125	DNA	Unknown	896	5761	5761	2796852	7.23529	nd	2.4152	nd	1.62467	nd	0.00503985	0.0036296	no_hit
TE2971_SO2_FAM1125	DNA	Unknown	916	3003	3003	1246984	7.1552	nd	2.67215	nd	1.8519	nd	0.00224703	0.00161827	no_hit
TE2974_SO2_FAM1136	DNA	Unknown	1702	1742	1742	224577	7.29626	nd	3.04909	nd	2.6186	nd	0.000404682	0.000291444	no_hit
TE2980_SO2_FAM1196	DNA	Unknown	1637	2724	2724	288686	9.78422	nd	3.97697	nd	3.2584	nd	0.000520205	0.000374641	DNA
TE2981_SO2_FAM1196	DNA	Unknown	759	664	664	213398	7.23408	nd	4.98204	nd	1.63461	nd	0.000384538	0.000276936	no_hit
TE2982_SO2_FAM1197	DNA	Unknown	1534	2422	2422	1339582	7.04742	nd	2.51777	nd	2.02816	nd	0.00241389	0.00173843	DNA
TE2983_SO2_FAM1197	DNA	Unknown	1635	505	505	120325	9.66719	nd	3.7153	nd	2.80813	nd	0.000216822	0.000156151	DNA
TE3015_SO2_FAM1397	DNA	Unknown	1436	3689	3689	819746	10.4046	nd	4.19689	nd	2.70503	nd	0.00147716	0.00106382	no_hit
TE3017_SO2_FAM1406	DNA	Unknown	901	41	41	13011	1.37076	nd	0.624765	nd	0.420373	nd	2.34e-05	1.69e-05	no_hit
TE3019_SO2_FAM1410	DNA	Unknown	824	1515	1515	892042	3.9497	nd	1.91102	nd	1.25536	nd	0.00160744	0.00115764	no_hit
TE3020_SO2_FAM1424	DNA	Unknown	1176	2155	2155	900057	7.76017	nd	3.90115	nd	2.13714	nd	0.00162188	0.00116804	no_hit
TE3021_SO2_FAM1424	DNA	Unknown	1416	4926	4926	2189145	6.81209	nd	3.16899	nd	1.8887	nd	0.00394478	0.00284095	no_hit
TE3022_SO2_FAM1424	DNA	Unknown	901	237	237	8245	14.2549	nd	6.0233	nd	3.88331	nd	1.49e-05	1.07e-05	no_hit
TE3024_SO2_FAM1434	DNA	Unknown	875	1110	1110	231233	3.74318	nd	2.39463	nd	1.43693	nd	0.000416676	0.000300081	no_hit
TE3038_SO2_FAM153	DNA	Unknown	5924	7338	7338	1094186	10.4682	nd	5.0016	nd	4.29049	nd	0.00197169	0.00141997	no_hit
TE3044_SO2_FAM1556	DNA	Unknown	1291	134	134	22089	9.20801	nd	3.65428	nd	2.13074	nd	3.98e-05	2.87e-05	no_hit
TE3045_SO2_FAM1556	DNA	Unknown	388	208	208	16530	10.5312	nd	2.54489	nd	3.02236	nd	2.98e-05	2.15e-05	no_hit
TE3049_SO2_FAM1586	DNA	Unknown	1269	612	612	104301	10.2062	nd	4.69425	nd	3.46364	nd	0.000187948	0.000135356	no_hit
TE3052_SO2_FAM1625	DNA	Unknown	1237	461	461	41244	10.2148	nd	2.6496	nd	2.65293	nd	7.43e-05	5.35e-05	no_hit
TE3061_SO2_FAM1636	DNA	Unknown	970	35	35	10941	3.42026	nd	3.58645	nd	1.28759	nd	1.97e-05	1.42e-05	no_hit
TE3064_SO2_FAM1643	DNA	Unknown	1221	806	806	118534	7.84959	nd	4.44261	nd	2.53939	nd	0.000213595	0.000153827	no_hit
TE3066_SO2_FAM1668	DNA	Unknown	1192	686	686	138897	9.56924	nd	6.10954	nd	2.80512	nd	0.000250289	0.000180253	no_hit
TE3068_SO2_FAM1675	DNA	Unknown	1182	313	313	75050	6.82749	nd	3.3908	nd	2.13145	nd	0.000135238	9.74e-05	no_hit
TE3069_SO2_FAM1675	DNA	Unknown	788	96	96	15043	7.73378	nd	3.79305	nd	2.22055	nd	2.71e-05	1.95e-05	no_hit
TE3072_SO2_FAM172	DNA	Unknown	1018	805	805	268733	10.0941	nd	4.07254	nd	2.50866	nd	0.00048425	0.000348747	no_hit
TE3073_SO2_FAM172	DNA	Unknown	1261	6660	6660	3817050	6.62205	nd	2.3257	nd	1.27325	nd	0.00687822	0.00495355	no_hit
TE3074_SO2_FAM172	DNA	Unknown	1289	4038	4038	2220967	6.94391	nd	2.50869	nd	1.38773	nd	0.00400212	0.00288225	no_hit
TE3075_SO2_FAM172	DNA	Unknown	1299	7094	7094	3399737	7.57473	nd	2.79689	nd	1.60021	nd	0.00612624	0.00441199	no_hit
TE3076_SO2_FAM172	DNA	Unknown	5708	3482	3482	1527302	5.88418	nd	2.65773	nd	1.41514	nd	0.00275216	0.00198205	no_hit
TE3077_SO2_FAM172	DNA	Unknown	888	1408	1408	231262	7.49818	nd	2.56438	nd	1.74963	nd	0.000416728	0.000300119	no_hit
TE3084_SO2_FAM1781	DNA	Unknown	1018	1719	1719	329481	11.0239	nd	3.99407	nd	2.33872	nd	0.000593716	0.000427582	no_hit
TE3086_SO2_FAM1781	DNA	Unknown	1085	4172	4172	1182003	8.79834	nd	3.46271	nd	2.40017	nd	0.00212994	0.00153394	no_hit
TE3093_SO2_FAM018	DNA	Unknown	718	67	67	33361	1.7188	nd	1.29663	nd	0.515542	nd	6.01e-05	4.33e-05	no_hit
TE3101_SO2_FAM1832	DNA	Unknown	768	1379	1379	372969	7.86485	nd	3.5873	nd	1.93723	nd	0.00067208	0.000484018	no_hit
TE3106_SO2_FAM1862	DNA	Unknown	1023	1836	1836	521304	6.64879	nd	2.25825	nd	1.44425	nd	0.000939376	0.000676519	no_hit
TE3108_SO2_FAM1870	DNA	Unknown	1017	1389	1389	375630	9.57663	nd	3.84652	nd	2.54928	nd	0.000676875	0.000487472	no_hit
TE3109_SO2_FAM1870	DNA	Unknown	825	1837	1837	425482	7.6025	nd	2.6918	nd	2.01866	nd	0.000766707	0.000552167	no_hit
TE3110_SO2_FAM1873	DNA	Unknown	1015	69	69	26881	2.25918	nd	1.11877	nd	0.756143	nd	4.84e-05	3.49e-05	no_hit
TE3111_SO2_FAM1873	DNA	Unknown	943	1097	1097	744778	2.39453	nd	1.13607	nd	0.673699	nd	0.00134207	0.000966531	no_hit
TE3112_SO2_FAM1891	DNA	Unknown	406	395	395	19716	11.0597	nd	4.91078	nd	4.4814	nd	3.55e-05	2.56e-05	no_hit
TE3113_SO2_FAM1891	DNA	Unknown	733	383	383	54805	8.71751	nd	4.87964	nd	3.00993	nd	9.88e-05	7.11e-05	no_hit
TE3114_SO2_FAM1891	DNA	Unknown	998	887	887	301696	7.65607	nd	4.70941	nd	2.38948	nd	0.000543648	0.000391524	no_hit
TE3116_SO2_FAM019	DNA	Unknown	403	942	942	259010	7.11778	nd	4.18842	nd	1.82344	nd	0.000466729	0.000336129	no_hit
TE3117_SO2_FAM1914	DNA	Unknown	501	2720	2720	462361	10.4544	nd	5.5465	nd	4.30076	nd	0.000833162	0.000600026	no_hit
TE3118_SO2_FAM1914	DNA	Unknown	510	2420	2420	452082	9.55687	nd	5.55677	nd	3.82747	nd	0.00081464	0.000586687	no_hit
TE3122_SO2_FAM1938	DNA	Unknown	921	153	153	116629	0.949917	nd	1.08074	nd	0.317189	nd	0.000210162	0.000151355	no_hit
TE3123_SO2_FAM1938	DNA	Unknown	964	97	97	37401	2.75488	nd	2.63237	nd	1.11305	nd	6.74e-05	4.85e-05	no_hit
TE3126_SO2_FAM1952	DNA	Unknown	215	125	125	7853	10.6646	nd	3.22771	nd	2.41712	nd	1.42e-05	1.02e-05	no_hit
TE3128_SO2_FAM1963	DNA	Unknown	817	1137	1137	240382	7.7325	nd	2.22891	nd	1.60389	nd	0.000433162	0.000311954	no_hit
TE3131_SO2_FAM198	DNA	Unknown	5429	2197	2197	766016	3.36528	nd	1.82539	nd	1.3005	nd	0.00138034	0.000994093	no_hit
TE3133_SO2_FAM1980	DNA	Unknown	932	2871	2871	385759	13.3889	nd	5.31619	nd	3.29708	nd	0.000695128	0.000500617	no_hit
TE3143_SO2_FAM2078	DNA	Unknown	663	6904	6904	2256147	7.38723	nd	3.26941	nd	1.75088	nd	0.00406552	0.0029279	no_hit
TE3151_SO2_FAM2130	DNA	Unknown	441	508	508	114900	2.9706	nd	1.35099	nd	1.0585	nd	0.000207047	0.000149111	no_hit
TE3161_SO2_FAM2152	DNA	Unknown	711	1067	1067	281762	10.0352	nd	4.88252	nd	3.02297	nd	0.000507728	0.000365655	no_hit
TE3162_SO2_FAM2152	DNA	Unknown	809	803	803	107467	11.9503	nd	5.45608	nd	3.63698	nd	0.000193653	0.000139465	no_hit
TE3171_SO2_FAM2285	DNA	Unknown	684	202	202	53580	5.30467	nd	3.50818	nd	1.38296	nd	9.65e-05	6.95e-05	no_hit
TE3172_SO2_FAM2285	DNA	Unknown	728	49	49	11007	6.48285	nd	5.75344	nd	2.43413	nd	1.98e-05	1.43e-05	no_hit
TE3179_SO2_FAM2315	DNA	Unknown	536	251	251	93502	4.10669	nd	2.91508	nd	1.43398	nd	0.000168488	0.000121342	no_hit
TE3182_SO2_FAM2324	DNA	Unknown	708	1092	1092	128579	11.1661	nd	5.92809	nd	4.55742	nd	0.000231696	0.000166863	no_hit
TE3187_SO2_FAM2388	DNA	Unknown	255	1347	1347	193915	7.86331	nd	2.64668	nd	2.00086	nd	0.00034943	0.000251652	no_hit
TE3188_SO2_FAM2388	DNA	Unknown	677	378	378	48150	8.70527	nd	3.93294	nd	2.9069	nd	8.68e-05	6.25e-05	no_hit
TE3189_SO2_FAM239	DNA	Unknown	4957	282	282	195370	3.19425	nd	1.70941	nd	1.7337	nd	0.000352052	0.00025354	no_hit
TE3195_SO2_FAM2425	DNA	Unknown	594	66	66	10278	7.49295	nd	3.07763	nd	1.84752	nd	1.85e-05	1.33e-05	no_hit
TE3196_SO2_FAM2425	DNA	Unknown	654	40	40	10910	6.63714	nd	3.38698	nd	2.16602	nd	1.97e-05	1.42e-05	no_hit
TE3200_SO2_FAM2537	DNA	Unknown	582	1239	1239	141534	12.8161	nd	5.94632	nd	3.4858	nd	0.000255041	0.000183675	no_hit
TE3201_SO2_FAM2537	DNA	Unknown	596	1098	1098	94167	13.902	nd	5.64478	nd	4.47297	nd	0.000169686	0.000122205	no_hit
TE3204_SO2_FAM2593	DNA	Unknown	475	141	141	30939	4.83984	nd	3.85787	nd	2.32461	nd	5.58e-05	4.02e-05	no_hit
TE3206_SO2_FAM2610	DNA	Unknown	528	90	90	32012	3.50547	nd	2.45869	nd	1.77879	nd	5.77e-05	4.15e-05	no_hit
TE3207_SO2_FAM2610	DNA	Unknown	549	30	30	5313	3.13118	nd	2.08674	nd	1.09521	nd	9.57e-06	6.89e-06	no_hit
TE3220_SO2_FAM2966	DNA	Unknown	258	331	331	13234	13.7475	nd	5.03179	nd	4.28956	nd	2.38e-05	1.72e-05	no_hit
TE3221_SO2_FAM2966	DNA	Unknown	316	669	669	51780	7.51081	nd	2.07454	nd	1.88132	nd	9.33e-05	6.72e-05	no_hit
TE3239_SO2_FAM354	DNA	Unknown	1810	3602	3602	3622932	2.75716	nd	1.73216	nd	1.59175	nd	0.00652843	0.00470164	no_hit
TE3240_SO2_FAM354	DNA	Unknown	1921	194	194	46084	3.24781	nd	2.51938	nd	2.33454	nd	8.3e-05	5.98e-05	no_hit
TE3258_SO2_FAM452	DNA	Unknown	3332	2554	2554	611659	6.37122	nd	2.47605	nd	1.88296	nd	0.00110219	0.000793777	DNA
TE3275_SO2_FAM528	DNA	Unknown	3062	5606	5606	5523715	3.50306	nd	1.2868	nd	0.808709	nd	0.00995359	0.00716837	DNA
TE3276_SO2_FAM528	DNA	Unknown	842	132	132	4348	11.055	nd	3.32566	nd	4.23994	nd	7.83e-06	5.64e-06	DNA
TE3284_SO2_FAM581	DNA	Unknown	2872	1903	1903	213011	8.41919	nd	2.68952	nd	2.11625	nd	0.00038384	0.000276434	DNA
TE3287_SO2_FAM591	DNA	Unknown	251	73	73	11907	4.72756	nd	3.46981	nd	1.83156	nd	2.15e-05	1.55e-05	no_hit
TE3298_SO2_FAM627	DNA	Unknown	448	1748	1748	433010	8.36162	nd	5.92475	nd	2.41309	nd	0.000780273	0.000561936	no_hit
TE3299_SO2_FAM635	DNA	Unknown	1314	220	220	97760	2.61046	nd	1.40343	nd	1.13032	nd	0.000176161	0.000126867	no_hit
TE3300_SO2_FAM635	DNA	Unknown	2631	3593	3593	3215854	2.5846	nd	1.32943	nd	0.926231	nd	0.00579488	0.00417336	no_hit
TE3305_SO2_FAM067	DNA	Unknown	304	368	368	74650	2.35233	nd	0.939309	nd	0.627127	nd	0.000134517	9.69e-05	no_hit
TE3307_SO2_FAM675	DNA	Unknown	1212	3480	3480	871124	11.8115	nd	5.14013	nd	2.93424	nd	0.00156974	0.0011305	no_hit
TE3308_SO2_FAM675	DNA	Unknown	2490	4306	4306	1435436	6.13284	nd	3.23589	nd	2.39619	nd	0.00258662	0.00186283	no_hit
TE3330_SO2_FAM739	DNA	Unknown	1033	257	257	74500	6.65721	nd	1.51134	nd	1.1822	nd	0.000134247	9.67e-05	no_hit
TE3333_SO2_FAM746	DNA	Unknown	2265	941	941	116612	7.82996	nd	3.55326	nd	4.5715	nd	0.000210132	0.000151333	no_hit
TE3334_SO2_FAM747	DNA	Unknown	1309	2877	2877	543683	12.2221	nd	4.89293	nd	3.10695	nd	0.000979702	0.000705562	no_hit
TE3339_SO2_FAM755	DNA	Unknown	1733	1654	1654	1004167	5.01529	nd	1.83868	nd	1.02058	nd	0.00180948	0.00130315	no_hit
TE3341_SO2_FAM076	DNA	Unknown	5778	1147	1147	130951	11.9431	nd	4.58861	nd	3.25492	nd	0.00023597	0.000169941	DNA
TE3364_SO2_FAM815	DNA	Unknown	2133	1015	1015	448836	2.85672	nd	1.34011	nd	0.837519	nd	0.000808791	0.000582474	no_hit
TE3382_SO2_FAM890	DNA	Unknown	1990	1221	1221	318382	6.98284	nd	3.27389	nd	3.00051	nd	0.000573716	0.000413178	no_hit
TE3383_SO2_FAM890	DNA	Unknown	700	451	451	86197	7.77736	nd	5.01584	nd	2.83893	nd	0.000155325	0.000111862	no_hit
TE3389_SO2_FAM931	DNA	Unknown	616	500	500	74642	8.34761	nd	3.74201	nd	2.79871	nd	0.000134503	9.69e-05	no_hit
TE1797_SO2_FAM0273	DNA	Zisupton	4642	723	723	37634	12.9409	nd	3.6112	nd	3.00858	nd	6.78e-05	4.88e-05	DNA
TE0711_SO2_FAM1694	LINE	CR1	1162	62	62	12437	10.1797	nd	2.43842	nd	2.42941	nd	2.24e-05	1.61e-05	LINE
TE0886_SO2_FAM1865	LINE	CR1	1022	365	365	35337	10.8246	nd	4.71904	nd	3.06747	nd	6.37e-05	4.59e-05	LINE
TE0957_SO2_FAM1934	LINE	CR1	969	96	96	12927	10.4431	nd	2.88433	nd	2.89126	nd	2.33e-05	1.68e-05	LINE
TE2058_SO2_FAM0297	LINE	CR1	4463	363	363	190181	13.1469	nd	1.84608	nd	2.00388	nd	0.000342701	0.000246806	LINE
TE2147_SO2_FAM0305	LINE	CR1	4403	278	278	115194	11.9056	nd	3.82278	nd	1.39956	nd	0.000207577	0.000149492	LINE
TE2262_SO2_FAM0322	LINE	CR1	4310	286	286	116283	13.1291	nd	2.34225	nd	1.8867	nd	0.000209539	0.000150906	LINE
TE2281_SO2_FAM0345	LINE	CR1	4137	202	202	138256	9.42623	nd	1.94487	nd	0.854263	nd	0.000249134	0.000179421	LINE
TE2323_SO2_FAM0386	LINE	CR1	3770	136	136	53079	7.64066	nd	2.42106	nd	1.45804	nd	9.56e-05	6.89e-05	LINE
TE2463_SO2_FAM0525	LINE	CR1	3079	246	246	73743	13.6225	nd	2.39013	nd	2.08409	nd	0.000132883	9.57e-05	LINE
TE2465_SO2_FAM0527	LINE	CR1	3068	145	145	55184	12.1511	nd	2.66068	nd	1.94105	nd	9.94e-05	7.16e-05	LINE
TE2503_SO2_FAM0563	LINE	CR1	2915	232	232	82488	16.5674	nd	1.95427	nd	1.73861	nd	0.000148641	0.000107048	LINE
TE0387_SO2_FAM1378	LINE	Dong-R4	1446	483	483	172049	5.23614	nd	2.56818	nd	1.46431	nd	0.000310028	0.000223276	LINE
TE0654_SO2_FAM1639	LINE	Dong-R4	1227	147	147	37864	25.2731	nd	4.10674	nd	3.08123	nd	6.82e-05	4.91e-05	LINE
TE1737_SO2_FAM2674	LINE	Dong-R4	507	86	86	20364	2.80613	nd	1.27263	nd	0.833751	nd	3.67e-05	2.64e-05	LINE
TE2293_SO2_FAM0358	LINE	Dong-R4	4071	335	335	210003	10.9376	nd	1.61568	nd	1.3986	nd	0.00037842	0.00027253	LINE
TE2310_SO2_FAM0374	LINE	Dong-R4	3925	530	530	303577	18.727	nd	2.95525	nd	2.48994	nd	0.000547038	0.000393965	LINE
TE2320_SO2_FAM0383	LINE	Dong-R4	3813	409	409	238689	14.8688	nd	2.17309	nd	2.03654	nd	0.000430111	0.000309757	LINE
TE2328_SO2_FAM0391	LINE	Dong-R4	3740	370	370	175278	14.5311	nd	2.31517	nd	1.90235	nd	0.000315846	0.000227466	LINE
TE2357_SO2_FAM0418	LINE	Dong-R4	3510	287	287	102040	11.9614	nd	2.15882	nd	1.98186	nd	0.000183873	0.000132422	LINE
TE2369_SO2_FAM0430	LINE	Dong-R4	3445	255	255	121907	19.6189	nd	3.58185	nd	2.98603	nd	0.000219673	0.000158204	LINE
TE2498_SO2_FAM0559	LINE	Dong-R4	2920	138	138	35665	21.0899	nd	3.24275	nd	2.91111	nd	6.43e-05	4.63e-05	LINE
TE2579_SO2_FAM0642	LINE	Dong-R4	2615	178	178	67279	8.7776	nd	1.55404	nd	1.20405	nd	0.000121235	8.73e-05	LINE
TE2589_SO2_FAM0651	LINE	Dong-R4	2595	170	170	81862	6.18448	nd	1.90881	nd	1.12369	nd	0.000147513	0.000106236	LINE
TE2895_SO2_FAM0964	LINE	Dong-R4	1914	579	579	118835	27.7391	nd	5.06812	nd	3.42181	nd	0.000214138	0.000154217	LINE
TE0010_SO2_FAM1005	LINE	I	1860	258	258	91037	4.62289	nd	1.80681	nd	1.45181	nd	0.000164046	0.000118143	LINE
TE0039_SO2_FAM1038	LINE	I	1823	1249	1249	102977	9.64772	nd	3.77194	nd	2.51903	nd	0.000185562	0.000133638	LINE
TE0082_SO2_FAM1080	LINE	I	1770	477	477	51586	11.7086	nd	6.02273	nd	2.66449	nd	9.3e-05	6.69e-05	LINE
TE0145_SO2_FAM1144	LINE	I	1697	371	371	128852	5.95848	nd	2.10586	nd	1.17045	nd	0.000232188	0.000167217	LINE
TE0155_SO2_FAM1153	LINE	I	1684	186	186	10820	7.68861	nd	7.34334	nd	1.7652	nd	1.95e-05	1.4e-05	LINE
TE0209_SO2_FAM1206	LINE	I	1625	921	921	127510	11.0737	nd	5.36472	nd	3.62787	nd	0.00022977	0.000165475	LINE
TE0301_SO2_FAM1298	LINE	I	1534	1417	1417	250924	10.6621	nd	4.4215	nd	3.36433	nd	0.000452158	0.000325635	LINE
TE0313_SO2_FAM1309	LINE	I	1522	223	223	73331	4.09092	nd	1.53688	nd	1.61279	nd	0.000132141	9.52e-05	LINE
TE0323_SO2_FAM1318	LINE	I	1515	1090	1090	98923	13.1444	nd	6.60288	nd	5.06385	nd	0.000178257	0.000128377	LINE
TE0326_SO2_FAM1320	LINE	I	1514	1039	1039	133996	9.15165	nd	3.37139	nd	2.35191	nd	0.000241457	0.000173893	LINE
TE0377_SO2_FAM1369	LINE	I	1458	868	868	238258	4.85344	nd	2.3448	nd	4.34049	nd	0.000429335	0.000309198	LINE
TE0378_SO2_FAM0137	LINE	I	6194	1068	1068	291288	9.93697	nd	2.8646	nd	3.26842	nd	0.000524893	0.000378017	LINE
TE0535_SO2_FAM0152	LINE	I	5925	157	157	71547	6.68932	nd	1.68606	nd	1.19113	nd	0.000128926	9.28e-05	LINE
TE0553_SO2_FAM0154	LINE	I	5916	338	338	185594	3.81563	nd	1.20408	nd	0.615377	nd	0.000334436	0.000240854	LINE
TE0736_SO2_FAM1717	LINE	I	1135	923	923	133100	9.28936	nd	4.44898	nd	4.26554	nd	0.000239843	0.00017273	LINE
TE0751_SO2_FAM1731	LINE	I	1123	382	382	64971	5.59128	nd	2.60904	nd	1.61513	nd	0.000117076	8.43e-05	no_hit
TE0808_SO2_FAM1787	LINE	I	1081	1237	1237	127707	11.6133	nd	4.75355	nd	4.21684	nd	0.000230125	0.000165731	LINE
TE0869_SO2_FAM1849	LINE	I	1034	1629	1629	448156	11.5394	nd	4.88746	nd	2.50988	nd	0.000807565	0.000581592	LINE
TE0877_SO2_FAM1856	LINE	I	1030	3643	3643	805359	10.4585	nd	4.98169	nd	2.80559	nd	0.00145124	0.00104515	no_hit
TE0961_SO2_FAM1939	LINE	I	964	950	950	55892	12.0936	nd	5.92478	nd	4.79399	nd	0.000100716	7.25e-05	LINE
TE1014_SO2_FAM1991	LINE	I	925	564	564	29250	11.8219	nd	5.02902	nd	4.84141	nd	5.27e-05	3.8e-05	LINE
TE1025_SO2_FAM0200	LINE	I	5392	265	265	132509	4.08808	nd	1.42288	nd	1.10689	nd	0.000238778	0.000171963	LINE
TE1048_SO2_FAM2022	LINE	I	902	266	266	59028	6.73099	nd	1.79338	nd	1.26716	nd	0.000106367	7.66e-05	LINE
TE1067_SO2_FAM2040	LINE	I	887	1757	1757	462885	10.4549	nd	3.78794	nd	1.87357	nd	0.000834107	0.000600706	LINE
TE1083_SO2_FAM2055	LINE	I	878	1324	1324	245077	8.08399	nd	3.73971	nd	1.79488	nd	0.000441622	0.000318047	LINE
TE1330_SO2_FAM2292	LINE	I	725	428	428	32934	11.9072	nd	5.31452	nd	7.58015	nd	5.93e-05	4.27e-05	LINE
TE1443_SO2_FAM2402	LINE	I	668	100	100	15422	12.2637	nd	4.29271	nd	6.87782	nd	2.78e-05	2e-05	LINE
TE1507_SO2_FAM2462	LINE	I	634	819	819	75676	10.8274	nd	4.42174	nd	3.29056	nd	0.000136366	9.82e-05	LINE
TE1512_SO2_FAM2467	LINE	I	629	770	770	42544	11.5443	nd	6.37567	nd	5.54003	nd	7.67e-05	5.52e-05	LINE
TE1564_SO2_FAM2514	LINE	I	608	153	153	13934	14.8766	nd	3.53606	nd	3.22379	nd	2.51e-05	1.81e-05	LINE
TE1585_SO2_FAM2533	LINE	I	597	899	899	204292	4.20202	nd	1.7468	nd	1.45167	nd	0.000368129	0.000265119	LINE
TE1663_SO2_FAM2606	LINE	I	553	114	114	10585	6.91155	nd	3.26094	nd	2.0232	nd	1.91e-05	1.37e-05	LINE
TE1754_SO2_FAM0269	LINE	I	4676	363	363	21395	8.71693	nd	3.74159	nd	2.96582	nd	3.86e-05	2.78e-05	LINE
TE1832_SO2_FAM2762	LINE	I	449	416	416	14021	7.94539	nd	5.01189	nd	3.45089	nd	2.53e-05	1.82e-05	LINE
TE1864_SO2_FAM2792	LINE	I	427	561	561	73438	11.4648	nd	6.53018	nd	3.78174	nd	0.000132333	9.53e-05	LINE
TE1929_SO2_FAM2852	LINE	I	389	344	344	18028	11.6892	nd	6.67425	nd	2.26662	nd	3.25e-05	2.34e-05	LINE
TE1941_SO2_FAM2863	LINE	I	384	434	434	16514	12.0898	nd	4.1803	nd	7.433	nd	2.98e-05	2.14e-05	no_hit
TE2046_SO2_FAM2958	LINE	I	321	240	240	24380	19.5388	nd	6.86911	nd	6.17351	nd	4.39e-05	3.16e-05	LINE
TE2076_SO2_FAM2986	LINE	I	299	124	124	5865	8.47543	nd	3.26384	nd	3.03207	nd	1.06e-05	7.61e-06	no_hit
TE2242_SO2_FAM3135	LINE	I	207	639	639	24462	10.2487	nd	3.46981	nd	5.73252	nd	4.41e-05	3.17e-05	no_hit
TE2249_SO2_FAM3141	LINE	I	203	688	688	25534	12.8216	nd	3.78347	nd	4.998	nd	4.6e-05	3.31e-05	LINE
TE2253_SO2_FAM3145	LINE	I	161	165	165	9406	11.1332	nd	3.06268	nd	3.35448	nd	1.69e-05	1.22e-05	LINE
TE2285_SO2_FAM0349	LINE	I	4115	3515	3515	500965	7.88935	nd	3.70854	nd	2.80164	nd	0.000902726	0.000650124	LINE
TE2415_SO2_FAM0478	LINE	I	3275	1142	1142	116436	8.30752	nd	3.22537	nd	2.32178	nd	0.000209815	0.000151104	LINE
TE2438_SO2_FAM0500	LINE	I	3193	973	973	149638	5.39423	nd	1.78138	nd	1.9227	nd	0.000269644	0.000194192	LINE
TE2474_SO2_FAM0536	LINE	I	3013	692	692	248296	8.99489	nd	3.26175	nd	1.95885	nd	0.000447423	0.000322225	LINE
TE2667_SO2_FAM0730	LINE	I	2307	88	88	26422	5.95063	nd	1.35163	nd	0.820868	nd	4.76e-05	3.43e-05	LINE
TE2771_SO2_FAM0846	LINE	I	2061	558	558	50805	10.7937	nd	3.61514	nd	2.40362	nd	9.15e-05	6.59e-05	LINE
TE2948_SO2_FAM1039	LINE	I	1822	6150	6150	1665208	8.57712	nd	3.33039	nd	1.74438	nd	0.00300066	0.00216101	LINE
TE2949_SO2_FAM1039	LINE	I	769	457	457	59711	10.6684	nd	5.6605	nd	2.45341	nd	0.000107598	7.75e-05	LINE
TE3001_SO2_FAM1283	LINE	I	1408	2417	2417	669911	10.7389	nd	5.02195	nd	2.50295	nd	0.00120716	0.000869373	LINE
TE3002_SO2_FAM1283	LINE	I	1552	7400	7400	1876983	10.9263	nd	4.82751	nd	2.78479	nd	0.00338227	0.00243584	LINE
TE3003_SO2_FAM1283	LINE	I	925	830	830	177252	11.6787	nd	6.41937	nd	2.93932	nd	0.000319403	0.000230028	LINE
TE3078_SO2_FAM1736	LINE	I	1120	1394	1394	446348	8.73274	nd	3.67116	nd	1.79444	nd	0.000804307	0.000579246	LINE
TE3079_SO2_FAM1736	LINE	I	755	601	601	129810	7.18076	nd	3.55848	nd	1.8425	nd	0.000233914	0.00016846	LINE
TE3082_SO2_FAM1763	LINE	I	1105	773	773	91621	11.7092	nd	6.08879	nd	4.66567	nd	0.000165099	0.000118901	LINE
TE3102_SO2_FAM184	LINE	I	1167	2196	2196	1246461	2.77914	nd	0.893668	nd	0.559214	nd	0.00224609	0.00161759	LINE
TE3104_SO2_FAM184	LINE	I	3259	966	966	119503	10.8053	nd	5.39074	nd	3.22683	nd	0.000215341	0.000155084	LINE
TE3120_SO2_FAM192	LINE	I	1856	3865	3865	2506860	5.15326	nd	1.83166	nd	0.957559	nd	0.0045173	0.00325326	LINE
TE3134_SO2_FAM2009	LINE	I	614	261	261	74510	5.49683	nd	2.84062	nd	2.01964	nd	0.000134265	9.67e-05	LINE
TE3135_SO2_FAM2009	LINE	I	910	871	871	132765	7.82518	nd	3.81425	nd	2.77294	nd	0.000239239	0.000172295	LINE
TE3197_SO2_FAM025	LINE	I	11700	2005	2005	233932	8.87702	nd	3.56174	nd	2.21049	nd	0.000421539	0.000303584	LINE
TE3202_SO2_FAM2564	LINE	I	438	783	783	108338	10.8983	nd	4.23495	nd	2.53245	nd	0.000195222	0.000140595	LINE
TE3203_SO2_FAM2564	LINE	I	585	790	790	83096	11.5456	nd	6.7346	nd	3.92295	nd	0.000149737	0.000107837	LINE
TE3224_SO2_FAM324	LINE	I	4298	3404	3404	377638	7.31778	nd	2.54008	nd	2.1163	nd	0.000680494	0.000490078	LINE
TE3226_SO2_FAM324	LINE	I	906	1052	1052	283756	5.54844	nd	3.24029	nd	1.31553	nd	0.000511321	0.000368243	LINE
TE3323_SO2_FAM723	LINE	I	2338	1093	1093	155822	6.53934	nd	3.30158	nd	2.35475	nd	0.000280787	0.000202217	LINE
TE3324_SO2_FAM723	LINE	I	861	321	321	44899	6.44375	nd	2.95648	nd	2.14185	nd	8.09e-05	5.83e-05	LINE
TE3360_SO2_FAM805	LINE	I	1802	165	165	72966	4.25243	nd	2.15157	nd	1.01491	nd	0.000131483	9.47e-05	LINE
TE3361_SO2_FAM805	LINE	I	2147	283	283	112589	4.33957	nd	1.94981	nd	1.03357	nd	0.000202882	0.000146112	LINE
TE0027_SO2_FAM1026	LINE	I	1835	168	168	58817	16.4288	nd	3.37949	nd	3.11562	nd	0.000105987	7.63e-05	LINE
TE0074_SO2_FAM1071	LINE	I	1783	51	51	6633	12.7892	nd	3.51638	nd	2.48397	nd	1.2e-05	8.61e-06	LINE
TE0254_SO2_FAM1252	LINE	I	1586	136	136	34039	16.1784	nd	4.57353	nd	2.52918	nd	6.13e-05	4.42e-05	LINE
TE0514_SO2_FAM0150	LINE	I	5963	819	819	506857	18.8837	nd	2.99042	nd	2.84167	nd	0.000913343	0.000657771	LINE
TE0533_SO2_FAM1518	LINE	I	1332	93	93	30270	19.1785	nd	3.95355	nd	2.71517	nd	5.45e-05	3.93e-05	LINE
TE0662_SO2_FAM1648	LINE	I	1218	201	201	64247	17.7303	nd	4.92253	nd	5.48805	nd	0.000115771	8.34e-05	LINE
TE0670_SO2_FAM1655	LINE	I	1208	426	426	99641	11.0103	nd	3.31849	nd	2.69724	nd	0.00017955	0.000129309	LINE
TE0675_SO2_FAM0166	LINE	I	5791	765	765	107547	9.84304	nd	2.48648	nd	1.91914	nd	0.000193797	0.000139569	LINE
TE0731_SO2_FAM1712	LINE	I	1142	1019	1019	30315	5.47324	nd	1.31471	nd	1.55854	nd	5.46e-05	3.93e-05	LINE
TE0820_SO2_FAM0180	LINE	I	5607	227	227	146594	3.26556	nd	1.07074	nd	0.668208	nd	0.000264159	0.000190242	LINE
TE1075_SO2_FAM2048	LINE	I	884	154	154	45188	7.86343	nd	3.0241	nd	1.54387	nd	8.14e-05	5.86e-05	LINE
TE1183_SO2_FAM2155	LINE	I	808	168	168	39072	5.77049	nd	2.55682	nd	1.34369	nd	7.04e-05	5.07e-05	LINE
TE1416_SO2_FAM2376	LINE	I	682	114	114	21330	13.4386	nd	5.28891	nd	4.41319	nd	3.84e-05	2.77e-05	LINE
TE1721_SO2_FAM0266	LINE	I	4715	293	293	155698	8.12921	nd	1.75731	nd	0.865088	nd	0.000280564	0.000202056	LINE
TE2391_SO2_FAM0453	LINE	I	3325	253	253	126647	17.4505	nd	2.65154	nd	2.18785	nd	0.000228215	0.000164355	LINE
TE2394_SO2_FAM0458	LINE	I	3309	135	135	83265	5.74912	nd	1.04555	nd	0.852521	nd	0.000150041	0.000108057	LINE
TE2418_SO2_FAM0481	LINE	I	3266	620	620	43083	8.38963	nd	4.08819	nd	2.95611	nd	7.76e-05	5.59e-05	LINE
TE2459_SO2_FAM0520	LINE	I	3096	221	221	148582	7.5333	nd	1.25417	nd	0.976982	nd	0.000267741	0.000192821	LINE
TE2464_SO2_FAM0526	LINE	I	3074	414	414	256554	11.0323	nd	1.92777	nd	1.10783	nd	0.000462304	0.000332941	LINE
TE2629_SO2_FAM0691	LINE	I	2441	211	211	104096	5.40113	nd	1.83303	nd	1.07676	nd	0.000187578	0.00013509	LINE
TE2709_SO2_FAM0780	LINE	I	2195	197	197	90732	9.54404	nd	2.00865	nd	1.13534	nd	0.000163497	0.000117747	LINE
TE2805_SO2_FAM0877	LINE	I	2003	201	201	101804	6.25841	nd	1.72267	nd	1.30395	nd	0.000183448	0.000132116	LINE
TE2886_SO2_FAM0956	LINE	I	1923	318	318	32237	8.14331	nd	3.2206	nd	2.29541	nd	5.81e-05	4.18e-05	LINE
TE2950_SO2_FAM1044	LINE	I	1814	103	103	16993	12.1937	nd	3.4732	nd	2.66313	nd	3.06e-05	2.21e-05	LINE
TE3264_SO2_FAM465	LINE	I	3287	134	134	31577	25.9556	nd	3.08241	nd	2.14793	nd	5.69e-05	4.1e-05	LINE
TE3265_SO2_FAM465	LINE	I	3291	243	243	134475	5.45231	nd	1.58386	nd	1.09016	nd	0.00024232	0.000174514	LINE
TE3268_SO2_FAM497	LINE	I	1451	198	198	74146	10.4257	nd	2.73366	nd	1.60509	nd	0.000133609	9.62e-05	LINE
TE3269_SO2_FAM497	LINE	I	3194	204	204	77119	8.24876	nd	1.97341	nd	1.51167	nd	0.000138966	0.000100081	LINE
TE0028_SO2_FAM1027	LINE	L2	1835	243	243	66445	9.02497	nd	2.51386	nd	2.11414	nd	0.000119732	8.62e-05	LINE
TE0029_SO2_FAM1028	LINE	L2	1831	227	227	98835	4.32525	nd	2.5548	nd	1.46806	nd	0.000178098	0.000128263	LINE
TE0103_SO2_FAM1100	LINE	L2	1750	657	657	43223	9.45686	nd	3.74533	nd	2.54811	nd	7.79e-05	5.61e-05	LINE
TE0123_SO2_FAM1121	LINE	L2	1721	139	139	18621	7.93763	nd	3.19881	nd	2.83341	nd	3.36e-05	2.42e-05	LINE
TE0129_SO2_FAM1129	LINE	L2	1708	135	135	32650	8.53273	nd	1.80349	nd	1.32799	nd	5.88e-05	4.24e-05	LINE
TE0206_SO2_FAM1203	LINE	L2	1627	103	103	39132	18.7437	nd	3.16696	nd	3.74676	nd	7.05e-05	5.08e-05	LINE
TE0266_SO2_FAM1263	LINE	L2	1572	310	310	39587	5.82316	nd	1.47545	nd	2.64018	nd	7.13e-05	5.14e-05	LINE
TE0317_SO2_FAM1312	LINE	L2	1520	267	267	32036	15.1229	nd	5.69761	nd	3.43048	nd	5.77e-05	4.16e-05	LINE
TE0397_SO2_FAM1387	LINE	L2	1439	93	93	24870	5.65015	nd	1.68371	nd	1.22352	nd	4.48e-05	3.23e-05	LINE
TE0407_SO2_FAM1398	LINE	L2	1435	244	244	16083	7.02271	nd	2.92462	nd	3.92053	nd	2.9e-05	2.09e-05	LINE
TE0579_SO2_FAM1564	LINE	L2	1284	68	68	18381	14.6578	nd	4.08281	nd	4.02028	nd	3.31e-05	2.39e-05	LINE
TE0729_SO2_FAM1710	LINE	L2	1143	84	84	20693	6.34993	nd	3.63406	nd	1.86742	nd	3.73e-05	2.69e-05	LINE
TE0734_SO2_FAM1715	LINE	L2	1139	1292	1292	179853	7.01099	nd	7.95526	nd	1.57682	nd	0.00032409	0.000233403	LINE
TE0836_SO2_FAM1816	LINE	L2	1058	383	383	48950	7.57835	nd	3.1061	nd	1.95114	nd	8.82e-05	6.35e-05	LINE
TE0916_SO2_FAM1895	LINE	L2	996	162	162	22803	12.0066	nd	3.8422	nd	2.79213	nd	4.11e-05	2.96e-05	LINE
TE1027_SO2_FAM2001	LINE	L2	917	251	251	56993	7.47537	nd	3.14479	nd	2.79728	nd	0.0001027	7.4e-05	LINE
TE1327_SO2_FAM0229	LINE	L2	5085	4346	4346	3385511	3.47611	nd	1.57126	nd	0.897693	nd	0.0061006	0.00439353	LINE
TE1357_SO2_FAM0232	LINE	L2	5049	228	228	145427	3.4471	nd	1.19614	nd	0.699145	nd	0.000262056	0.000188727	LINE
TE1413_SO2_FAM2373	LINE	L2	683	315	315	15356	10.9121	nd	3.42636	nd	3.30214	nd	2.77e-05	1.99e-05	LINE
TE1570_SO2_FAM0252	LINE	L2	4884	137	137	108542	4.31175	nd	1.22009	nd	0.751059	nd	0.00019559	0.00014086	LINE
TE1634_SO2_FAM0258	LINE	L2	4810	682	682	413850	3.23621	nd	1.36821	nd	0.831585	nd	0.000745747	0.000537071	LINE
TE1688_SO2_FAM0263	LINE	L2	4751	169	169	81686	5.04363	nd	1.25502	nd	1.33192	nd	0.000147196	0.000106008	LINE
TE1770_SO2_FAM2704	LINE	L2	484	104	104	8672	6.41422	nd	2.13451	nd	1.40681	nd	1.56e-05	1.13e-05	LINE
TE1787_SO2_FAM0272	LINE	L2	4644	145	145	89628	6.0617	nd	0.896962	nd	0.993998	nd	0.000161507	0.000116314	LINE
TE1872_SO2_FAM0280	LINE	L2	4595	4286	4286	3188596	7.2171	nd	2.55348	nd	1.85098	nd	0.00574577	0.00413798	LINE
TE1883_SO2_FAM0281	LINE	L2	4578	134	134	96721	2.38966	nd	0.652049	nd	0.784489	nd	0.000174289	0.000125519	LINE
TE1915_SO2_FAM0284	LINE	L2	4561	353	353	208729	5.90781	nd	1.28163	nd	0.971723	nd	0.000376124	0.000270877	LINE
TE1951_SO2_FAM2872	LINE	L2	379	22	22	2844	11.9768	nd	4.1885	nd	3.1381	nd	5.12e-06	3.69e-06	LINE
TE1959_SO2_FAM0288	LINE	L2	4518	157	157	119480	2.08826	nd	0.892407	nd	0.628343	nd	0.0002153	0.000155054	LINE
TE2069_SO2_FAM0298	LINE	L2	4455	723	723	313704	3.67158	nd	4.47302	nd	1.41371	nd	0.000565286	0.000407108	LINE
TE2114_SO2_FAM0302	LINE	L2	4428	123	123	94499	3.63411	nd	0.863278	nd	1.04461	nd	0.000170285	0.000122636	LINE
TE2203_SO2_FAM0310	LINE	L2	4380	127	127	64709	4.26436	nd	1.33665	nd	0.798603	nd	0.000116604	8.4e-05	LINE
TE2214_SO2_FAM0311	LINE	L2	4370	183	183	105709	3.3785	nd	1.0364	nd	0.866233	nd	0.000190485	0.000137183	LINE
TE2236_SO2_FAM0313	LINE	L2	4366	333	333	193343	4.35431	nd	1.16274	nd	0.8394	nd	0.000348399	0.00025091	LINE
TE2258_SO2_FAM0319	LINE	L2	4330	392	392	88956	6.8552	nd	1.68326	nd	1.43494	nd	0.000160296	0.000115442	LINE
TE2267_SO2_FAM0328	LINE	L2	4269	160	160	85052	4.6387	nd	1.0131	nd	0.827058	nd	0.000153261	0.000110376	LINE
TE2279_SO2_FAM0341	LINE	L2	4172	608	608	220919	9.31955	nd	3.26669	nd	2.14712	nd	0.00039809	0.000286696	LINE
TE2284_SO2_FAM0348	LINE	L2	4119	262	262	84840	6.5645	nd	1.24005	nd	1.398	nd	0.000152879	0.000110101	LINE
TE2288_SO2_FAM0352	LINE	L2	4100	118	118	98197	4.49121	nd	1.72139	nd	0.582373	nd	0.000176948	0.000127435	LINE
TE2292_SO2_FAM0357	LINE	L2	4076	98	98	21868	21.0958	nd	3.41956	nd	2.42485	nd	3.94e-05	2.84e-05	LINE
TE2298_SO2_FAM0362	LINE	L2	4030	123	123	86722	2.5455	nd	0.846793	nd	0.955918	nd	0.000156271	0.000112543	LINE
TE2299_SO2_FAM0363	LINE	L2	4026	191	191	81080	10.883	nd	1.85727	nd	1.34068	nd	0.000146104	0.000105221	LINE
TE2300_SO2_FAM0364	LINE	L2	4024	154	154	111348	16.9542	nd	2.88905	nd	1.93634	nd	0.000200646	0.000144501	LINE
TE2301_SO2_FAM0365	LINE	L2	4023	96	96	60101	3.19062	nd	1.01157	nd	1.25419	nd	0.0001083	7.8e-05	LINE
TE2302_SO2_FAM0366	LINE	L2	4008	248	248	100871	14.4063	nd	3.28983	nd	2.29876	nd	0.000181767	0.000130905	LINE
TE2317_SO2_FAM0380	LINE	L2	3877	139	139	62776	3.4739	nd	0.756592	nd	0.87979	nd	0.000113121	8.15e-05	LINE
TE2321_SO2_FAM0384	LINE	L2	3806	307	307	123908	14.8245	nd	2.71822	nd	2.05767	nd	0.000223279	0.000160801	LINE
TE2322_SO2_FAM0385	LINE	L2	3770	328	328	69494	5.72852	nd	1.7246	nd	1.45603	nd	0.000125226	9.02e-05	LINE
TE2346_SO2_FAM0408	LINE	L2	3631	181	181	59330	19.3663	nd	2.97269	nd	2.69913	nd	0.000106911	7.7e-05	LINE
TE2370_SO2_FAM0431	LINE	L2	3442	132	132	59465	5.7137	nd	1.84193	nd	1.05242	nd	0.000107154	7.72e-05	LINE
TE2376_SO2_FAM0437	LINE	L2	3413	119	119	48399	7.6976	nd	1.90824	nd	1.02583	nd	8.72e-05	6.28e-05	LINE
TE2385_SO2_FAM0447	LINE	L2	3349	228	228	56438	18.3895	nd	2.47193	nd	2.49321	nd	0.0001017	7.32e-05	LINE
TE2429_SO2_FAM0492	LINE	L2	3211	93	93	32004	6.3998	nd	1.8783	nd	1.26637	nd	5.77e-05	4.15e-05	LINE
TE2447_SO2_FAM0509	LINE	L2	3158	191	191	86516	5.14006	nd	1.15238	nd	1.24684	nd	0.0001559	0.000112276	LINE
TE2450_SO2_FAM0511	LINE	L2	3150	118	118	35493	8.42586	nd	1.82954	nd	1.70826	nd	6.4e-05	4.61e-05	LINE
TE2457_SO2_FAM0519	LINE	L2	3098	186	186	91261	12.8912	nd	1.94811	nd	1.56136	nd	0.00016445	0.000118433	LINE
TE2502_SO2_FAM0562	LINE	L2	2916	132	132	51649	6.31036	nd	1.20358	nd	1.47651	nd	9.31e-05	6.7e-05	LINE
TE2551_SO2_FAM0612	LINE	L2	2722	151	151	62641	8.13063	nd	1.632	nd	1.15405	nd	0.000112877	8.13e-05	LINE
TE2556_SO2_FAM0617	LINE	L2	2696	145	145	50249	6.37922	nd	1.70203	nd	1.10845	nd	9.05e-05	6.52e-05	LINE
TE2566_SO2_FAM0628	LINE	L2	2643	247	247	101018	10.1247	nd	1.61939	nd	1.43149	nd	0.000182032	0.000131096	LINE
TE2588_SO2_FAM0650	LINE	L2	2596	116	116	38410	7.42129	nd	1.94212	nd	1.54859	nd	6.92e-05	4.98e-05	LINE
TE2600_SO2_FAM0661	LINE	L2	2550	199	199	77088	14.3371	nd	3.09676	nd	1.91766	nd	0.000138911	0.000100041	LINE
TE2602_SO2_FAM0663	LINE	L2	2541	461	461	306839	3.29781	nd	1.92199	nd	0.927117	nd	0.000552916	0.000398199	LINE
TE2612_SO2_FAM0673	LINE	L2	2494	206	206	102453	13.7137	nd	2.19973	nd	2.15466	nd	0.000184618	0.000132958	LINE
TE2630_SO2_FAM0693	LINE	L2	2431	223	223	100586	4.31348	nd	2.86857	nd	0.853914	nd	0.000181253	0.000130535	LINE
TE2654_SO2_FAM0716	LINE	L2	2361	192	192	33260	6.65048	nd	2.46154	nd	2.64204	nd	5.99e-05	4.32e-05	LINE
TE2684_SO2_FAM0750	LINE	L2	2255	129	129	44473	6.81943	nd	2.59414	nd	1.30576	nd	8.01e-05	5.77e-05	LINE
TE2687_SO2_FAM0754	LINE	L2	2251	143	143	12386	9.42745	nd	5.12265	nd	3.28051	nd	2.23e-05	1.61e-05	no_hit
TE2812_SO2_FAM0884	LINE	L2	1998	123	123	40469	13.4263	nd	1.99646	nd	1.67788	nd	7.29e-05	5.25e-05	LINE
TE2956_SO2_FAM108	LINE	L2	5313	119	119	40344	4.44884	nd	1.82294	nd	1.52213	nd	7.27e-05	5.24e-05	LINE
TE2957_SO2_FAM108	LINE	L2	6722	96	96	36440	10.3643	nd	2.28646	nd	1.64895	nd	6.57e-05	4.73e-05	LINE
TE3192_SO2_FAM240	LINE	L2	4970	220	220	115408	4.34084	nd	1.67204	nd	1.25478	nd	0.000207962	0.00014977	LINE
TE0318_SO2_FAM1313	LINE	R1	1520	651	651	48120	9.37351	nd	3.2989	nd	2.08217	nd	8.67e-05	6.24e-05	LINE
TE0392_SO2_FAM1382	LINE	R1	1442	174	174	51098	9.24074	nd	4.11566	nd	2.51168	nd	9.21e-05	6.63e-05	LINE
TE0694_SO2_FAM1679	LINE	R1	1179	111	111	14547	8.56218	nd	2.37523	nd	2.90265	nd	2.62e-05	1.89e-05	LINE
TE0762_SO2_FAM1742	LINE	R1	1116	223	223	53080	8.88075	nd	2.36855	nd	1.52676	nd	9.56e-05	6.89e-05	LINE
TE1278_SO2_FAM2243	LINE	R1	752	79	79	14075	11.2329	nd	2.17493	nd	2.82899	nd	2.54e-05	1.83e-05	LINE
TE1591_SO2_FAM0254	LINE	R1	4840	342	342	171059	6.07411	nd	2.09986	nd	1.23323	nd	0.000308244	0.000221991	LINE
TE1710_SO2_FAM0265	LINE	R1	4740	351	351	287315	2.83454	nd	1.09525	nd	0.707265	nd	0.000517734	0.000372861	LINE
TE1904_SO2_FAM0283	LINE	R1	4563	176	176	130790	3.30235	nd	0.867226	nd	0.488822	nd	0.00023568	0.000169732	LINE
TE2180_SO2_FAM0308	LINE	R1	4394	251	251	126384	21.8325	nd	2.75895	nd	2.87398	nd	0.000227741	0.000164014	LINE
TE2365_SO2_FAM0427	LINE	R1	3451	249	249	95519	22.9043	nd	3.40008	nd	3.18471	nd	0.000172123	0.000123959	LINE
TE2411_SO2_FAM0474	LINE	R1	3277	388	388	198432	6.09115	nd	2.17774	nd	1.01866	nd	0.000357569	0.000257514	LINE
TE2428_SO2_FAM0491	LINE	R1	3211	263	263	141268	4.20111	nd	1.57671	nd	1.14797	nd	0.000254561	0.00018333	LINE
TE2433_SO2_FAM0496	LINE	R1	3195	190	190	106846	5.11852	nd	1.58993	nd	1.00875	nd	0.000192534	0.000138659	LINE
TE2473_SO2_FAM0535	LINE	R1	3024	135	135	103008	3.39084	nd	1.07511	nd	0.562993	nd	0.000185618	0.000133678	LINE
TE2501_SO2_FAM0561	LINE	R1	2916	354	354	65333	8.208	nd	2.59662	nd	4.5638	nd	0.000117728	8.48e-05	LINE
TE2516_SO2_FAM0576	LINE	R1	2878	295	295	134619	5.43778	nd	1.98521	nd	1.04517	nd	0.00024258	0.000174701	LINE
TE2553_SO2_FAM0614	LINE	R1	2719	143	143	61919	4.86384	nd	2.33574	nd	1.3325	nd	0.000111576	8.04e-05	LINE
TE2555_SO2_FAM0616	LINE	R1	2698	112	112	70014	3.70389	nd	1.49276	nd	0.693814	nd	0.000126163	9.09e-05	LINE
TE2564_SO2_FAM0625	LINE	R1	2661	220	220	63321	9.65911	nd	2.0869	nd	1.56733	nd	0.000114103	8.22e-05	LINE
TE2596_SO2_FAM0658	LINE	R1	2567	292	292	131463	7.36737	nd	2.29244	nd	1.17996	nd	0.000236893	0.000170605	LINE
TE2703_SO2_FAM0775	LINE	R1	2202	180	180	86447	4.87047	nd	2.2765	nd	1.04477	nd	0.000155775	0.000112186	LINE
TE2719_SO2_FAM0790	LINE	R1	2176	159	159	61315	14.1078	nd	2.22329	nd	2.28721	nd	0.000110488	7.96e-05	LINE
TE2767_SO2_FAM0840	LINE	R1	2076	282	282	114608	8.05561	nd	2.49546	nd	1.45749	nd	0.000206521	0.000148732	LINE
TE2842_SO2_FAM0911	LINE	R1	1967	497	497	259466	21.3941	nd	2.86623	nd	2.3285	nd	0.000467551	0.000336721	LINE
TE2863_SO2_FAM0933	LINE	R1	1941	225	225	72437	7.60514	nd	2.73622	nd	1.14051	nd	0.00013053	9.4e-05	LINE
TE3087_SO2_FAM179	LINE	R1	5242	254	254	124990	11.1894	nd	2.44027	nd	1.39175	nd	0.000225229	0.000162205	LINE
TE3088_SO2_FAM179	LINE	R1	5619	343	343	168117	5.7373	nd	1.75486	nd	1.02503	nd	0.000302942	0.000218173	LINE
TE3315_SO2_FAM695	LINE	R1	1826	83	83	28675	4.96744	nd	2.08956	nd	1.51493	nd	5.17e-05	3.72e-05	LINE
TE3316_SO2_FAM695	LINE	R1	2418	877	877	140690	8.476	nd	3.46969	nd	2.30014	nd	0.00025352	0.00018258	LINE
TE0220_SO2_FAM1219	LINE	R1	1615	548	548	48719	15.5208	nd	4.88709	nd	2.89967	nd	8.78e-05	6.32e-05	LINE
TE0268_SO2_FAM1265	LINE	R1	1571	487	487	95068	9.07981	nd	2.81287	nd	1.54116	nd	0.00017131	0.000123374	LINE
TE0356_SO2_FAM0135	LINE	R1	6263	2411	2411	1322793	5.98859	nd	1.94077	nd	0.925272	nd	0.00238364	0.00171665	LINE
TE0433_SO2_FAM1422	LINE	R1	1417	668	668	143173	9.66523	nd	3.98514	nd	2.24737	nd	0.000257994	0.000185802	LINE
TE0505_SO2_FAM1492	LINE	R1	1357	1497	1497	254101	9.56757	nd	3.12491	nd	1.72	nd	0.000457883	0.000329758	LINE
TE0566_SO2_FAM1551	LINE	R1	1298	325	325	17221	12.7182	nd	3.90922	nd	3.78433	nd	3.1e-05	2.23e-05	LINE
TE0862_SO2_FAM1842	LINE	R1	1037	1027	1027	132313	8.74077	nd	3.23135	nd	2.78625	nd	0.000238425	0.000171708	LINE
TE0884_SO2_FAM1863	LINE	R1	1023	492	492	80405	10.4501	nd	3.22234	nd	2.30841	nd	0.000144888	0.000104345	LINE
TE0914_SO2_FAM1893	LINE	R1	998	422	422	85870	13.0579	nd	5.78118	nd	2.32104	nd	0.000154735	0.000111437	LINE
TE0925_SO2_FAM1903	LINE	R1	989	268	268	20432	14.2669	nd	7.2187	nd	2.76855	nd	3.68e-05	2.65e-05	LINE
TE0972_SO2_FAM0195	LINE	R1	5443	6036	6036	1556665	14.4062	nd	4.46829	nd	2.25535	nd	0.00280507	0.00202015	LINE
TE1161_SO2_FAM0213	LINE	R1	5264	3001	3001	1268702	5.78652	nd	2.03713	nd	1.0182	nd	0.00228617	0.00164645	LINE
TE1256_SO2_FAM2223	LINE	R1	764	1006	1006	80651	11.8568	nd	5.41381	nd	2.8392	nd	0.000145331	0.000104664	LINE
TE1582_SO2_FAM2530	LINE	R1	599	2681	2681	289812	17.7374	nd	5.21523	nd	3.60824	nd	0.000522234	0.000376102	LINE
TE1898_SO2_FAM2823	LINE	R1	409	191	191	24301	22.0411	nd	5.97695	nd	3.60007	nd	4.38e-05	3.15e-05	LINE
TE2054_SO2_FAM2965	LINE	R1	317	15	15	1359	7.34126	nd	4.07247	nd	0.63507	nd	2.45e-06	1.76e-06	LINE
TE2063_SO2_FAM2974	LINE	R1	307	141	141	11239	17.4654	nd	5.19999	nd	6.83813	nd	2.03e-05	1.46e-05	LINE
TE2544_SO2_FAM0604	LINE	R1	2756	3921	3921	488466	11.9277	nd	4.3887	nd	3.26225	nd	0.000880203	0.000633904	LINE
TE2599_SO2_FAM0660	LINE	R1	2550	426	426	193274	5.04797	nd	2.21616	nd	1.4458	nd	0.000348275	0.00025082	LINE
TE2653_SO2_FAM0715	LINE	R1	2364	711	711	203739	6.07165	nd	2.81271	nd	1.6224	nd	0.000367132	0.000264401	LINE
TE2946_SO2_FAM1036	LINE	R1	1752	720	720	169701	12.1819	nd	4.19995	nd	2.03029	nd	0.000305797	0.000220229	LINE
TE2947_SO2_FAM1036	LINE	R1	1825	1204	1204	148181	12.1985	nd	4.57252	nd	3.0567	nd	0.000267018	0.000192301	LINE
TE3083_SO2_FAM1763	LINE	R1	867	965	965	185447	7.18801	nd	3.10084	nd	3.17855	nd	0.000334171	0.000240663	LINE
TE3103_SO2_FAM184	LINE	R1	1354	1467	1467	788027	6.92685	nd	3.00182	nd	1.69468	nd	0.00142	0.00102266	LINE
TE3105_SO2_FAM184	LINE	R1	5557	1903	1903	2164312	5.62884	nd	1.21399	nd	0.782905	nd	0.00390003	0.00280872	LINE
TE3121_SO2_FAM192	LINE	R1	5471	1783	1783	1290302	5.5328	nd	1.66408	nd	0.98535	nd	0.00232509	0.00167448	LINE
TE3127_SO2_FAM1952	LINE	R1	955	1376	1376	262833	9.68808	nd	4.75964	nd	3.17143	nd	0.000473618	0.00034109	LINE
TE3145_SO2_FAM209	LINE	R1	4043	99	99	17521	6.80314	nd	3.83205	nd	1.38962	nd	3.16e-05	2.27e-05	LINE
TE3146_SO2_FAM209	LINE	R1	5295	3565	3565	1187376	6.55718	nd	2.57435	nd	1.38465	nd	0.00213962	0.00154091	LINE
TE3218_SO2_FAM2829	LINE	R1	237	103	103	7882	22.6785	nd	4.34924	nd	2.38763	nd	1.42e-05	1.02e-05	LINE
TE3219_SO2_FAM2829	LINE	R1	405	716	716	78127	22.5448	nd	6.75587	nd	3.56257	nd	0.000140783	0.000101389	LINE
TE2739_SO2_FAM0810	LINE	R2	2137	444	444	96245	13.0651	nd	2.22916	nd	1.22985	nd	0.000173431	0.000124901	LINE
TE0034_SO2_FAM1032	LINE	RTE	1826	325	325	153753	19.3202	nd	2.70271	nd	1.96801	nd	0.000277059	0.000199532	LINE
TE0075_SO2_FAM1072	LINE	RTE	1783	659	659	175648	8.79363	nd	3.3858	nd	1.70127	nd	0.000316513	0.000227946	LINE
TE0108_SO2_FAM1106	LINE	RTE	1740	148	148	31591	11.3284	nd	3.64607	nd	2.85939	nd	5.69e-05	4.1e-05	LINE
TE0165_SO2_FAM1163	LINE	RTE	1671	410	410	25121	8.63245	nd	3.34858	nd	1.61249	nd	4.53e-05	3.26e-05	LINE
TE0166_SO2_FAM1164	LINE	RTE	1671	263	263	65033	11.1151	nd	2.54407	nd	1.5427	nd	0.000117188	8.44e-05	LINE
TE0170_SO2_FAM1168	LINE	RTE	1669	308	308	116936	6.45898	nd	2.62814	nd	1.61014	nd	0.000210716	0.000151753	LINE
TE0177_SO2_FAM1174	LINE	RTE	1662	124	124	15611	14.0945	nd	4.13677	nd	2.47948	nd	2.81e-05	2.03e-05	LINE
TE0327_SO2_FAM1321	LINE	RTE	1514	226	226	76020	5.67994	nd	3.12123	nd	1.54498	nd	0.000136986	9.87e-05	LINE
TE0332_SO2_FAM1326	LINE	RTE	1503	782	782	155443	7.5417	nd	2.46354	nd	1.86444	nd	0.000280104	0.000201725	LINE
TE0429_SO2_FAM1419	LINE	RTE	1421	162	162	14338	13.7381	nd	3.55255	nd	3.52255	nd	2.58e-05	1.86e-05	LINE
TE0463_SO2_FAM1451	LINE	RTE	1386	729	729	162399	10.4083	nd	2.22962	nd	1.68249	nd	0.000292639	0.000210752	LINE
TE0480_SO2_FAM1467	LINE	RTE	1378	527	527	137221	8.72572	nd	3.19521	nd	1.86394	nd	0.000247269	0.000178078	LINE
TE0555_SO2_FAM1541	LINE	RTE	1303	1042	1042	99168	13.119	nd	4.84571	nd	3.00331	nd	0.000178698	0.000128695	LINE
TE0609_SO2_FAM1593	LINE	RTE	1261	1411	1411	173889	9.05293	nd	3.65831	nd	3.25481	nd	0.000313343	0.000225663	LINE
TE0621_SO2_FAM1603	LINE	RTE	1254	707	707	27369	10.3151	nd	3.7667	nd	3.40464	nd	4.93e-05	3.55e-05	LINE
TE0701_SO2_FAM1685	LINE	RTE	1171	203	203	41541	11.9951	nd	2.95195	nd	1.90482	nd	7.49e-05	5.39e-05	LINE
TE0748_SO2_FAM1729	LINE	RTE	1124	628	628	222307	5.33261	nd	1.8835	nd	1.7418	nd	0.000400591	0.000288498	LINE
TE0793_SO2_FAM1772	LINE	RTE	1097	348	348	19304	13.3263	nd	3.63921	nd	4.18596	nd	3.48e-05	2.51e-05	LINE
TE0887_SO2_FAM1866	LINE	RTE	1022	374	374	85067	15.2143	nd	5.04544	nd	2.58835	nd	0.000153288	0.000110395	LINE
TE0894_SO2_FAM1874	LINE	RTE	1014	743	743	86517	11.6593	nd	3.78907	nd	2.44155	nd	0.000155901	0.000112277	LINE
TE0974_SO2_FAM1951	LINE	RTE	955	589	589	96955	12.7017	nd	4.85997	nd	2.72359	nd	0.00017471	0.000125823	LINE
TE1010_SO2_FAM1988	LINE	RTE	927	398	398	94900	23.0057	nd	3.42025	nd	2.04757	nd	0.000171007	0.000123156	LINE
TE1026_SO2_FAM2000	LINE	RTE	918	889	889	41642	14.9174	nd	4.93412	nd	5.38442	nd	7.5e-05	5.4e-05	LINE
TE1242_SO2_FAM2208	LINE	RTE	775	141	141	24207	7.52995	nd	2.27203	nd	1.74511	nd	4.36e-05	3.14e-05	LINE
TE1311_SO2_FAM2273	LINE	RTE	738	60	60	6331	6.61293	nd	2.27781	nd	4.97927	nd	1.14e-05	8.22e-06	LINE
TE1314_SO2_FAM2276	LINE	RTE	736	475	475	127441	7.83889	nd	2.3047	nd	1.47669	nd	0.000229645	0.000165386	LINE
TE1389_SO2_FAM2350	LINE	RTE	696	70	70	14789	12.2584	nd	3.23696	nd	2.32122	nd	2.66e-05	1.92e-05	LINE
TE1468_SO2_FAM2427	LINE	RTE	653	272	272	49200	11.7971	nd	3.39325	nd	4.83058	nd	8.87e-05	6.38e-05	LINE
TE1499_SO2_FAM2455	LINE	RTE	638	169	169	22135	10.8746	nd	2.26702	nd	1.87275	nd	3.99e-05	2.87e-05	LINE
TE1506_SO2_FAM2461	LINE	RTE	634	386	386	104268	5.39266	nd	2.24152	nd	1.14643	nd	0.000187888	0.000135313	LINE
TE1508_SO2_FAM2463	LINE	RTE	633	86	86	5533	13.1515	nd	5.4306	nd	3.0358	nd	9.97e-06	7.18e-06	LINE
TE1517_SO2_FAM2471	LINE	RTE	627	165	165	23153	7.97366	nd	2.88638	nd	1.99037	nd	4.17e-05	3e-05	LINE
TE1525_SO2_FAM2479	LINE	RTE	625	172	172	29482	11.385	nd	3.66586	nd	2.52258	nd	5.31e-05	3.83e-05	LINE
TE1616_SO2_FAM2562	LINE	RTE	586	707	707	128597	4.06384	nd	0.811299	nd	0.921673	nd	0.000231728	0.000166886	LINE
TE1635_SO2_FAM2580	LINE	RTE	576	279	279	46229	6.16165	nd	1.61848	nd	1.32172	nd	8.33e-05	6e-05	LINE
TE1723_SO2_FAM2661	LINE	RTE	513	10	10	828	24.436	nd	5.45656	nd	1.99442	nd	1.49e-06	1.07e-06	LINE
TE1826_SO2_FAM2757	LINE	RTE	450	243	243	57413	19.0719	nd	3.07378	nd	4.00185	nd	0.000103457	7.45e-05	LINE
TE1993_SO2_FAM0291	LINE	RTE	4489	353	353	118425	19.112	nd	3.12901	nd	2.03257	nd	0.000213399	0.000153685	LINE
TE2073_SO2_FAM2983	LINE	RTE	302	52	52	1096	9.09278	nd	1.9137	nd	1.58359	nd	1.97e-06	1.42e-06	LINE
TE2191_SO2_FAM0309	LINE	RTE	4394	474	474	84434	4.38563	nd	0.969742	nd	0.961124	nd	0.000152148	0.000109574	LINE
TE2269_SO2_FAM0330	LINE	RTE	4264	202	202	110843	10.2093	nd	2.13591	nd	1.31684	nd	0.000199736	0.000143846	LINE
TE2343_SO2_FAM0405	LINE	RTE	3645	624	624	341880	8.811	nd	1.7713	nd	1.18973	nd	0.000616059	0.000443673	LINE
TE2361_SO2_FAM0422	LINE	RTE	3466	2877	2877	226067	12.2656	nd	4.57413	nd	6.30076	nd	0.000407367	0.000293377	LINE
TE2373_SO2_FAM0434	LINE	RTE	3433	964	964	384980	20.5312	nd	2.85149	nd	2.2563	nd	0.000693724	0.000499606	LINE
TE2377_SO2_FAM0438	LINE	RTE	3386	141	141	95421	3.7036	nd	0.691353	nd	0.64274	nd	0.000171946	0.000123832	LINE
TE2383_SO2_FAM0443	LINE	RTE	3365	178	178	128463	3.18551	nd	0.841498	nd	0.545223	nd	0.000231487	0.000166712	LINE
TE2387_SO2_FAM0449	LINE	RTE	3344	406	406	286892	2.87838	nd	0.984161	nd	0.634781	nd	0.000516972	0.000372312	LINE
TE2395_SO2_FAM0459	LINE	RTE	3306	894	894	349758	4.60484	nd	1.82311	nd	1.03649	nd	0.000630255	0.000453896	LINE
TE2399_SO2_FAM0462	LINE	RTE	3296	612	612	173362	4.10536	nd	1.13412	nd	0.869696	nd	0.000312394	0.00022498	LINE
TE2407_SO2_FAM0470	LINE	RTE	3283	1276	1276	668826	19.7172	nd	2.57292	nd	2.0124	nd	0.00120521	0.000867965	LINE
TE2408_SO2_FAM0471	LINE	RTE	3282	320	320	186201	3.76621	nd	1.5051	nd	0.671218	nd	0.000335529	0.000241641	LINE
TE2409_SO2_FAM0472	LINE	RTE	3280	435	435	210003	8.22617	nd	1.5193	nd	0.905901	nd	0.00037842	0.00027253	LINE
TE2419_SO2_FAM0482	LINE	RTE	3262	1373	1373	661912	23.9778	nd	2.77948	nd	2.95943	nd	0.00119275	0.000858993	LINE
TE2421_SO2_FAM0484	LINE	RTE	3254	1389	1389	737006	11.7097	nd	1.72957	nd	1.20824	nd	0.00132807	0.000956445	LINE
TE2435_SO2_FAM0499	LINE	RTE	3193	856	856	266717	7.84847	nd	3.07094	nd	1.73437	nd	0.000480617	0.00034613	LINE
TE2460_SO2_FAM0521	LINE	RTE	3094	947	947	495347	8.73327	nd	1.49415	nd	1.08871	nd	0.000892602	0.000642834	LINE
TE2462_SO2_FAM0523	LINE	RTE	3091	668	668	592573	2.62959	nd	0.83217	nd	0.439049	nd	0.0010678	0.000769008	LINE
TE2468_SO2_FAM0530	LINE	RTE	3058	187	187	137778	16.2757	nd	2.14682	nd	1.90899	nd	0.000248272	0.000178801	LINE
TE2469_SO2_FAM0531	LINE	RTE	3049	967	967	591824	9.93795	nd	1.61935	nd	1.01894	nd	0.00106645	0.000768036	LINE
TE2476_SO2_FAM0538	LINE	RTE	3008	199	199	111563	16.7842	nd	2.49546	nd	1.17045	nd	0.000201034	0.00014478	LINE
TE2488_SO2_FAM0549	LINE	RTE	2967	379	379	113930	4.53973	nd	6.35979	nd	1.69358	nd	0.000205299	0.000147852	LINE
TE2517_SO2_FAM0577	LINE	RTE	2877	619	619	272484	7.56137	nd	1.90896	nd	1.05434	nd	0.000491009	0.000353615	LINE
TE2531_SO2_FAM0592	LINE	RTE	2823	445	445	193290	9.20231	nd	1.99362	nd	1.06239	nd	0.000348303	0.000250841	LINE
TE2558_SO2_FAM0619	LINE	RTE	2692	476	476	164308	9.15355	nd	2.42759	nd	1.52132	nd	0.000296079	0.00021323	LINE
TE2603_SO2_FAM0664	LINE	RTE	2535	447	447	172715	7.16273	nd	2.30394	nd	1.3961	nd	0.000311228	0.00022414	LINE
TE2634_SO2_FAM0698	LINE	RTE	2413	1029	1029	438903	6.95144	nd	2.74455	nd	1.27858	nd	0.000790892	0.000569584	LINE
TE2644_SO2_FAM0707	LINE	RTE	2380	288	288	117225	7.62472	nd	1.94125	nd	1.20564	nd	0.000211236	0.000152128	LINE
TE2686_SO2_FAM0753	LINE	RTE	2253	1321	1321	443460	6.47283	nd	2.98644	nd	1.47687	nd	0.000799103	0.000575498	LINE
TE2702_SO2_FAM0774	LINE	RTE	2204	756	756	116375	7.48179	nd	2.43474	nd	2.7876	nd	0.000209705	0.000151025	LINE
TE2735_SO2_FAM0807	LINE	RTE	2144	653	653	192212	7.40801	nd	2.83689	nd	1.3383	nd	0.000346361	0.000249442	LINE
TE2749_SO2_FAM0822	LINE	RTE	2114	626	626	201031	7.64335	nd	2.5534	nd	1.45129	nd	0.000362253	0.000260887	LINE
TE2811_SO2_FAM0883	LINE	RTE	2000	2300	2300	888900	3.05314	nd	1.94752	nd	1.22461	nd	0.00160177	0.00115356	LINE
TE2847_SO2_FAM0917	LINE	RTE	1960	941	941	280528	8.87551	nd	3.23905	nd	1.86151	nd	0.000505504	0.000364054	LINE
TE2897_SO2_FAM0966	LINE	RTE	1906	612	612	249390	9.47075	nd	2.44187	nd	1.39886	nd	0.000449394	0.000323644	LINE
TE2915_SO2_FAM0985	LINE	RTE	1884	582	582	174206	16.626	nd	2.91068	nd	1.75944	nd	0.000313915	0.000226075	LINE
TE2924_SO2_FAM0993	LINE	RTE	1872	272	272	97004	4.93032	nd	1.69549	nd	1.05454	nd	0.000174799	0.000125886	LINE
TE2929_SO2_FAM0998	LINE	RTE	1867	829	829	199620	9.01899	nd	3.05509	nd	1.72026	nd	0.00035971	0.000259056	LINE
TE2984_SO2_FAM1201	LINE	RTE	1629	1346	1346	287579	8.89329	nd	3.66876	nd	1.84878	nd	0.00051821	0.000373204	LINE
TE2986_SO2_FAM1201	LINE	RTE	809	137	137	24201	10.7167	nd	2.82213	nd	1.71998	nd	4.36e-05	3.14e-05	LINE
TE3252_SO2_FAM423	LINE	RTE	3097	237	237	39109	23.4637	nd	3.79533	nd	3.1425	nd	7.05e-05	5.08e-05	LINE
TE3253_SO2_FAM423	LINE	RTE	3462	698	698	399284	5.49561	nd	1.48099	nd	0.786783	nd	0.000719499	0.000518169	LINE
TE3254_SO2_FAM444	LINE	RTE	2473	465	465	255332	7.50869	nd	1.53547	nd	0.94922	nd	0.000460102	0.000331356	LINE
TE3255_SO2_FAM444	LINE	RTE	3357	638	638	567038	3.30622	nd	0.926805	nd	0.572558	nd	0.00102179	0.00073587	LINE
TE3260_SO2_FAM454	LINE	RTE	3259	260	260	95601	21.399	nd	2.96874	nd	2.8116	nd	0.00017227	0.000124066	LINE
TE3261_SO2_FAM454	LINE	RTE	3315	839	839	553055	6.91447	nd	1.29321	nd	0.743741	nd	0.000996591	0.000717724	LINE
TE3262_SO2_FAM455	LINE	RTE	3303	1119	1119	507239	14.7284	nd	2.50499	nd	1.49969	nd	0.000914031	0.000658267	LINE
TE3263_SO2_FAM455	LINE	RTE	3313	749	749	485950	12.2407	nd	1.96611	nd	1.16922	nd	0.000875669	0.000630639	LINE
TE3373_SO2_FAM832	LINE	RTE	1826	1652	1652	892714	6.29786	nd	2.03162	nd	1.22394	nd	0.00160865	0.00115851	LINE
TE0069_SO2_FAM1067	LINE	RTE	1785	1215	1215	589358	3.08482	nd	1.46149	nd	1.08359	nd	0.00106201	0.000764836	LINE
TE0236_SO2_FAM1235	LINE	RTE	1602	3239	3239	983323	8.76594	nd	3.72483	nd	1.98824	nd	0.00177192	0.0012761	LINE
TE0260_SO2_FAM1258	LINE	RTE	1582	1011	1011	111630	7.74887	nd	2.92832	nd	2.45617	nd	0.000201154	0.000144867	LINE
TE0340_SO2_FAM1333	LINE	RTE	1496	1098	1098	88858	11.5468	nd	3.82789	nd	2.73582	nd	0.00016012	0.000115315	LINE
TE0357_SO2_FAM1350	LINE	RTE	1474	2976	2976	565678	8.8355	nd	3.39058	nd	2.19803	nd	0.00101934	0.000734105	LINE
TE0359_SO2_FAM1352	LINE	RTE	1472	1120	1120	158359	9.5294	nd	4.18669	nd	2.44141	nd	0.000285359	0.000205509	LINE
TE0515_SO2_FAM1500	LINE	RTE	1351	237	237	52351	6.71348	nd	2.13853	nd	1.58315	nd	9.43e-05	6.79e-05	LINE
TE0532_SO2_FAM1517	LINE	RTE	1334	87	87	18662	5.49751	nd	3.9766	nd	1.51914	nd	3.36e-05	2.42e-05	LINE
TE0539_SO2_FAM1524	LINE	RTE	1327	781	781	184835	8.52986	nd	3.57533	nd	2.15891	nd	0.000333068	0.000239869	LINE
TE0581_SO2_FAM1566	LINE	RTE	1283	1510	1510	321562	8.24672	nd	2.76746	nd	1.92175	nd	0.000579446	0.000417305	LINE
TE0584_SO2_FAM1569	LINE	RTE	1282	1489	1489	170290	8.81492	nd	4.98746	nd	4.18999	nd	0.000306858	0.000220993	LINE
TE0717_SO2_FAM0017	LINE	RTE	12798	699	699	139026	6.70855	nd	2.26327	nd	1.95639	nd	0.000250521	0.00018042	LINE
TE0800_SO2_FAM1779	LINE	RTE	1086	596	596	63766	11.559	nd	5.64571	nd	4.00343	nd	0.000114905	8.28e-05	LINE
TE1024_SO2_FAM0020	LINE	RTE	12104	780	780	238263	8.31718	nd	3.11959	nd	2.11186	nd	0.000429344	0.000309204	LINE
TE1121_SO2_FAM2092	LINE	RTE	856	895	895	96395	10.4446	nd	4.30937	nd	2.95365	nd	0.000173701	0.000125096	LINE
TE1128_SO2_FAM0021	LINE	RTE	11991	108	108	54611	5.57965	nd	2.50547	nd	2.15568	nd	9.84e-05	7.09e-05	LINE
TE1202_SO2_FAM2172	LINE	RTE	799	397	397	26977	9.85605	nd	4.03835	nd	2.84196	nd	4.86e-05	3.5e-05	LINE
TE1275_SO2_FAM2240	LINE	RTE	756	452	452	121609	6.65724	nd	2.32341	nd	1.32064	nd	0.000219136	0.000157817	LINE
TE1283_SO2_FAM2248	LINE	RTE	750	669	669	63479	7.28219	nd	4.64326	nd	2.05543	nd	0.000114387	8.24e-05	LINE
TE1304_SO2_FAM2267	LINE	RTE	740	2639	2639	767947	8.97603	nd	3.99684	nd	1.92933	nd	0.00138382	0.000996599	LINE
TE1310_SO2_FAM2272	LINE	RTE	738	798	798	148393	9.19547	nd	3.5362	nd	1.99675	nd	0.0002674	0.000192576	LINE
TE1408_SO2_FAM2369	LINE	RTE	685	542	542	32095	10.7032	nd	3.67366	nd	2.50316	nd	5.78e-05	4.17e-05	LINE
TE1505_SO2_FAM2460	LINE	RTE	635	674	674	80749	11.2127	nd	6.78921	nd	2.41318	nd	0.000145508	0.000104792	LINE
TE1516_SO2_FAM2470	LINE	RTE	627	213	213	20065	10.4589	nd	4.87476	nd	3.33411	nd	3.62e-05	2.6e-05	LINE
TE1563_SO2_FAM2513	LINE	RTE	609	513	513	111831	7.33167	nd	2.88512	nd	1.40792	nd	0.000201517	0.000145128	LINE
TE1613_SO2_FAM0256	LINE	RTE	4836	1881	1881	214081	14.3883	nd	6.31279	nd	3.26481	nd	0.000385768	0.000277822	LINE
TE1647_SO2_FAM2591	LINE	RTE	564	449	449	42544	9.49013	nd	4.32167	nd	3.91214	nd	7.67e-05	5.52e-05	LINE
TE1675_SO2_FAM2618	LINE	RTE	544	521	521	34019	11.8335	nd	3.70818	nd	3.85839	nd	6.13e-05	4.41e-05	LINE
TE1844_SO2_FAM2774	LINE	RTE	439	584	584	45160	7.0943	nd	2.13595	nd	1.60301	nd	8.14e-05	5.86e-05	LINE
TE2009_SO2_FAM2924	LINE	RTE	341	409	409	30847	11.0512	nd	8.13234	nd	2.65135	nd	5.56e-05	4e-05	LINE
TE2036_SO2_FAM2949	LINE	RTE	328	560	560	28981	8.64105	nd	3.21683	nd	3.86431	nd	5.22e-05	3.76e-05	LINE
TE2065_SO2_FAM2976	LINE	RTE	307	181	181	9154	15.8225	nd	2.21061	nd	3.56843	nd	1.65e-05	1.19e-05	LINE
TE2183_SO2_FAM3082	LINE	RTE	241	474	474	22931	10.2042	nd	5.28824	nd	4.34838	nd	4.13e-05	2.98e-05	no_hit
TE2378_SO2_FAM0439	LINE	RTE	3384	1183	1183	192101	10.1343	nd	5.66401	nd	3.47441	nd	0.000346161	0.000249298	LINE
TE2402_SO2_FAM0466	LINE	RTE	3289	1014	1014	704654	3.81724	nd	1.5003	nd	0.714367	nd	0.00126977	0.000914461	LINE
TE2410_SO2_FAM0473	LINE	RTE	3277	115	115	41879	5.65691	nd	0.650463	nd	1.0227	nd	7.55e-05	5.43e-05	LINE
TE2412_SO2_FAM0475	LINE	RTE	3277	1356	1356	211639	8.58186	nd	3.62891	nd	1.87611	nd	0.000381368	0.000274653	LINE
TE2413_SO2_FAM0476	LINE	RTE	3276	164	164	24290	24.0198	nd	4.64759	nd	2.76754	nd	4.38e-05	3.15e-05	LINE
TE2427_SO2_FAM0490	LINE	RTE	3214	930	930	448160	4.83985	nd	1.49812	nd	0.918416	nd	0.000807573	0.000581597	LINE
TE2482_SO2_FAM0543	LINE	RTE	2993	247	247	180511	2.12911	nd	0.839887	nd	0.472474	nd	0.000325276	0.000234257	LINE
TE2524_SO2_FAM0584	LINE	RTE	2851	741	741	474534	17.78	nd	1.97651	nd	1.27105	nd	0.000855098	0.000615824	LINE
TE2525_SO2_FAM0585	LINE	RTE	2842	545	545	214330	4.75458	nd	1.85626	nd	1.11711	nd	0.000386217	0.000278146	LINE
TE2530_SO2_FAM0590	LINE	RTE	2829	6544	6544	2180762	8.31796	nd	3.61429	nd	1.90348	nd	0.00392968	0.00283007	LINE
TE2619_SO2_FAM0680	LINE	RTE	2479	292	292	66337	4.37191	nd	1.96564	nd	0.872064	nd	0.000119538	8.61e-05	LINE
TE2724_SO2_FAM0795	LINE	RTE	2166	1580	1580	352270	6.35281	nd	4.11567	nd	2.27267	nd	0.000634781	0.000457156	LINE
TE3303_SO2_FAM639	LINE	RTE	2623	1618	1618	224204	8.07499	nd	3.25409	nd	2.2788	nd	0.00040401	0.000290959	LINE
TE3345_SO2_FAM763	LINE	RTE	2225	1956	1956	544911	7.33853	nd	2.79662	nd	1.41243	nd	0.000981915	0.000707155	LINE
TE3346_SO2_FAM763	LINE	RTE	585	1232	1232	248751	7.86904	nd	3.04474	nd	1.48883	nd	0.000448243	0.000322815	LINE
TE3372_SO2_FAM832	LINE	RTE	1724	1262	1262	210343	7.7746	nd	2.84192	nd	2.01424	nd	0.000379033	0.000272971	LINE
TE3374_SO2_FAM832	LINE	RTE	2088	1735	1735	938554	6.10608	nd	1.57147	nd	0.964205	nd	0.00169125	0.001218	LINE
TE0212_SO2_FAM1209	LINE	RTE	1622	105	105	63901	5.21025	nd	1.75394	nd	1.3331	nd	0.000115148	8.29e-05	LINE
TE2820_SO2_FAM0892	LINE	RTE	1988	148	148	61023	5.55249	nd	2.46749	nd	1.80879	nd	0.000109962	7.92e-05	LINE
TE0009_SO2_FAM1004	LINE	Unknown	1861	359	359	30879	15.5885	nd	4.20368	nd	3.943	nd	5.56e-05	4.01e-05	LINE
TE0068_SO2_FAM1066	LINE	Unknown	1787	461	461	40220	8.87453	nd	3.20977	nd	2.04511	nd	7.25e-05	5.22e-05	LINE
TE0500_SO2_FAM1487	LINE	Unknown	1359	1000	1000	84775	8.68013	nd	2.97143	nd	1.93057	nd	0.000152762	0.000110016	LINE
TE0788_SO2_FAM1768	LINE	Unknown	1101	826	826	44561	8.40095	nd	4.18247	nd	3.28887	nd	8.03e-05	5.78e-05	LINE
TE0805_SO2_FAM1784	LINE	Unknown	1085	1903	1903	285456	6.27579	nd	2.10538	nd	1.53305	nd	0.000514384	0.000370449	LINE
TE0821_SO2_FAM1800	LINE	Unknown	1074	231	231	38809	8.48011	nd	4.13254	nd	2.63992	nd	6.99e-05	5.04e-05	LINE
TE0983_SO2_FAM1960	LINE	Unknown	949	848	848	53307	9.58857	nd	2.89139	nd	3.37555	nd	9.61e-05	6.92e-05	no_hit
TE1178_SO2_FAM0215	LINE	Unknown	5254	1437	1437	358398	7.14732	nd	3.11796	nd	1.60939	nd	0.000645824	0.000465109	LINE
TE1471_SO2_FAM0243	LINE	Unknown	4923	206	206	121503	10.5525	nd	1.82009	nd	1.41656	nd	0.000218945	0.00015768	LINE
TE1850_SO2_FAM0278	LINE	Unknown	4604	55	55	18663	12.5271	nd	1.86327	nd	1.55825	nd	3.36e-05	2.42e-05	LINE
TE1974_SO2_FAM2893	LINE	Unknown	364	24	24	1054	7.87761	nd	3.6026	nd	1.08598	nd	1.9e-06	1.37e-06	LINE
TE2334_SO2_FAM0397	LINE	Unknown	3712	450	450	61801	6.89336	nd	2.3959	nd	2.03641	nd	0.000111364	8.02e-05	DNA
TE2420_SO2_FAM0483	LINE	Unknown	3259	134	134	64838	5.87459	nd	1.25008	nd	1.07684	nd	0.000116836	8.41e-05	LINE
TE2461_SO2_FAM0522	LINE	Unknown	3094	2909	2909	447313	8.91676	nd	4.14351	nd	3.46097	nd	0.000806046	0.000580498	LINE
TE2552_SO2_FAM0613	LINE	Unknown	2722	289	289	44031	15.8989	nd	4.15816	nd	1.9907	nd	7.93e-05	5.71e-05	LINE
TE2770_SO2_FAM0845	LINE	Unknown	2068	897	897	192047	7.97496	nd	2.98196	nd	1.82834	nd	0.000346064	0.000249228	LINE
TE2796_SO2_FAM0869	LINE	Unknown	2011	135	135	53210	6.39246	nd	1.65713	nd	1.46955	nd	9.59e-05	6.91e-05	LINE
TE2864_SO2_FAM0934	LINE	Unknown	1940	318	318	33718	8.33724	nd	2.4897	nd	2.14638	nd	6.08e-05	4.38e-05	LINE
TE2887_SO2_FAM0957	LINE	Unknown	1923	437	437	40522	8.25573	nd	3.05663	nd	2.41646	nd	7.3e-05	5.26e-05	LINE
TE3191_SO2_FAM240	LINE	Unknown	2325	108	108	89981	4.05335	nd	0.870958	nd	1.25787	nd	0.000162143	0.000116772	LINE
TE3247_SO2_FAM404	LINE	Unknown	2459	3061	3061	1805118	6.64238	nd	1.97903	nd	1.17678	nd	0.00325278	0.00234258	LINE
TE3248_SO2_FAM404	LINE	Unknown	3083	982	982	678704	5.47482	nd	1.2624	nd	0.750225	nd	0.00122301	0.000880784	LINE
TE3249_SO2_FAM404	LINE	Unknown	3662	1370	1370	1664800	4.09601	nd	0.927701	nd	0.609033	nd	0.00299993	0.00216048	LINE
NA	Low_complexity	Low_complexity	NA	15527	NA	757466	NA	NA	NA	NA	NA	NA	NA	NA	NA
TE0141_SO2_FAM1140	LTR	Copia	1700	5	5	1724	8.30221	nd	2.95602	nd	1.38874	nd	3.11e-06	2.24e-06	LTR
TE0795_SO2_FAM1774	LTR	Copia	1093	49	49	8584	9.1381	nd	2.36264	nd	1.77196	nd	1.55e-05	1.11e-05	LTR
TE1203_SO2_FAM2173	LTR	Copia	798	7	7	2255	3.7312	nd	0.362284	nd	0.414186	nd	4.06e-06	2.93e-06	LTR
TE1645_SO2_FAM0259	LTR	Copia	4810	39	39	40734	5.72547	nd	1.01492	nd	1.115	nd	7.34e-05	5.29e-05	LTR
TE1699_SO2_FAM0264	LTR	Copia	4750	59	59	59705	4.41864	nd	1.11734	nd	0.796834	nd	0.000107587	7.75e-05	LTR
TE1982_SO2_FAM0290	LTR	Copia	4504	85	85	73367	4.38369	nd	0.857869	nd	0.751828	nd	0.000132205	9.52e-05	LTR
TE2026_SO2_FAM0294	LTR	Copia	4477	40	40	23750	5.3869	nd	1.445	nd	0.845245	nd	4.28e-05	3.08e-05	LTR
TE2037_SO2_FAM0295	LTR	Copia	4475	53	53	38712	1.91223	nd	0.718406	nd	0.529942	nd	6.98e-05	5.02e-05	LTR
TE2080_SO2_FAM0299	LTR	Copia	4453	39	39	41833	4.4593	nd	0.783374	nd	0.7135	nd	7.54e-05	5.43e-05	LTR
TE2092_SO2_FAM0300	LTR	Copia	4437	53	53	34560	4.24176	nd	1.08045	nd	0.824049	nd	6.23e-05	4.49e-05	LTR
TE2125_SO2_FAM0303	LTR	Copia	4416	38	38	19825	6.40776	nd	1.78156	nd	1.50527	nd	3.57e-05	2.57e-05	LTR
TE2136_SO2_FAM0304	LTR	Copia	4406	40	40	24204	8.67781	nd	1.56689	nd	1.23469	nd	4.36e-05	3.14e-05	LTR
TE2225_SO2_FAM0312	LTR	Copia	4369	39	39	43497	1.66794	nd	0.876692	nd	0.662213	nd	7.84e-05	5.64e-05	LTR
TE2257_SO2_FAM0318	LTR	Copia	4340	62	62	34459	10.0435	nd	1.49913	nd	1.07066	nd	6.21e-05	4.47e-05	LTR
TE2260_SO2_FAM0320	LTR	Copia	4318	58	58	52549	6.10155	nd	1.27647	nd	1.22524	nd	9.47e-05	6.82e-05	LTR
TE2271_SO2_FAM0334	LTR	Copia	4209	44	44	16366	3.40144	nd	1.47195	nd	0.940571	nd	2.95e-05	2.12e-05	LTR
TE2272_SO2_FAM0335	LTR	Copia	4197	25	25	12255	11.4624	nd	3.23614	nd	1.39155	nd	2.21e-05	1.59e-05	LTR
TE2350_SO2_FAM0411	LTR	Copia	3593	58	58	23101	7.96429	nd	2.38833	nd	0.764693	nd	4.16e-05	3e-05	LTR
TE2389_SO2_FAM0450	LTR	Copia	3337	16	16	10804	10.1939	nd	2.43266	nd	2.09558	nd	1.95e-05	1.4e-05	LTR
TE2917_SO2_FAM0987	LTR	Copia	1881	17	17	5834	2.53963	nd	0.407854	nd	0.640072	nd	1.05e-05	7.57e-06	LTR
TE3212_SO2_FAM275	LTR	Copia	2683	1	1	58	13.61	nd	1.72	nd	11.32	nd	1.05e-07	7.53e-08	LTR
TE3213_SO2_FAM275	LTR	Copia	4625	45	45	32636	3.79742	nd	1.33917	nd	1.36077	nd	5.88e-05	4.24e-05	LTR
TE3245_SO2_FAM390	LTR	Copia	3622	14	14	14086	1.2014	nd	0.529539	nd	0.256576	nd	2.54e-05	1.83e-05	LTR
TE3246_SO2_FAM390	LTR	Copia	3749	64	64	13792	21.0246	nd	3.25878	nd	2.10984	nd	2.49e-05	1.79e-05	LTR
TE0004_SO2_FAM0100	LTR	Gypsy	6889	333	333	198377	5.40875	nd	1.94681	nd	1.60483	nd	0.00035747	0.000257443	no_hit
TE0021_SO2_FAM0102	LTR	Gypsy	6838	103	103	98260	5.28113	nd	1.21849	nd	0.878244	nd	0.000177062	0.000127516	LTR
TE0037_SO2_FAM1035	LTR	Gypsy	1825	5	5	669	7.55193	nd	1.72121	nd	0.901405	nd	1.21e-06	8.68e-07	LTR
TE0049_SO2_FAM1049	LTR	Gypsy	1806	26	26	8948	3.1485	nd	0.661826	nd	0.601973	nd	1.61e-05	1.16e-05	LTR
TE0050_SO2_FAM0105	LTR	Gypsy	6780	108	108	72950	9.13763	nd	1.75934	nd	1.3287	nd	0.000131454	9.47e-05	LTR
TE0062_SO2_FAM1060	LTR	Gypsy	1795	33	33	13951	5.01048	nd	2.233	nd	1.78162	nd	2.51e-05	1.81e-05	LTR
TE0064_SO2_FAM1062	LTR	Gypsy	1790	17	17	3745	2.73076	nd	0.479669	nd	0.672403	nd	6.75e-06	4.86e-06	LTR
TE0072_SO2_FAM0107	LTR	Gypsy	6732	111	111	54352	15.5069	nd	3.07892	nd	2.73417	nd	9.79e-05	7.05e-05	LTR
TE0090_SO2_FAM1089	LTR	Gypsy	1764	31	31	5538	4.3925	nd	1.80659	nd	1.64857	nd	9.98e-06	7.19e-06	LTR
TE0098_SO2_FAM1096	LTR	Gypsy	1758	19	19	4027	6.80324	nd	5.06575	nd	0.650435	nd	7.26e-06	5.23e-06	LTR
TE0156_SO2_FAM1154	LTR	Gypsy	1683	26	26	5417	7.79016	nd	2.49507	nd	0.863039	nd	9.76e-06	7.03e-06	LTR
TE0193_SO2_FAM0119	LTR	Gypsy	6594	65	65	46548	16.1391	nd	3.19297	nd	1.7589	nd	8.39e-05	6.04e-05	LTR
TE0203_SO2_FAM0120	LTR	Gypsy	6567	60	60	53772	3.59802	nd	0.852696	nd	0.565682	nd	9.69e-05	6.98e-05	LTR
TE0221_SO2_FAM0122	LTR	Gypsy	6510	160	160	165498	2.5429	nd	0.75824	nd	0.818711	nd	0.000298223	0.000214774	LTR
TE0228_SO2_FAM1227	LTR	Gypsy	1610	39	39	17268	4.98321	nd	2.43355	nd	1.4348	nd	3.11e-05	2.24e-05	LTR
TE0251_SO2_FAM0125	LTR	Gypsy	6418	50	50	57029	3.20227	nd	0.61009	nd	0.34824	nd	0.000102765	7.4e-05	LTR
TE0293_SO2_FAM0129	LTR	Gypsy	6387	255	255	69960	5.37772	nd	1.30446	nd	1.06701	nd	0.000126066	9.08e-05	LTR
TE0398_SO2_FAM1389	LTR	Gypsy	1439	42	42	6038	4.05609	nd	1.4486	nd	0.709684	nd	1.09e-05	7.84e-06	LTR
TE0420_SO2_FAM0141	LTR	Gypsy	6120	315	315	227770	9.43989	nd	1.93459	nd	1.28886	nd	0.000410436	0.000295587	LTR
TE0426_SO2_FAM1416	LTR	Gypsy	1422	19	19	5400	10.8265	nd	2.20492	nd	2.86005	nd	9.73e-06	7.01e-06	LTR
TE0450_SO2_FAM0144	LTR	Gypsy	6088	79	79	26584	7.29267	nd	4.19682	nd	2.75231	nd	4.79e-05	3.45e-05	LTR
TE0454_SO2_FAM1443	LTR	Gypsy	1395	86	86	36303	5.15563	nd	1.89434	nd	1.51824	nd	6.54e-05	4.71e-05	LTR
TE0503_SO2_FAM0149	LTR	Gypsy	5996	102	102	131384	3.81302	nd	0.709396	nd	0.596366	nd	0.000236751	0.000170503	LTR
TE0513_SO2_FAM0015	LTR	Gypsy	12893	134	134	36572	7.53744	nd	3.08242	nd	1.45931	nd	6.59e-05	4.75e-05	LTR
TE0574_SO2_FAM0156	LTR	Gypsy	5883	355	355	406801	4.15164	nd	0.930705	nd	0.918578	nd	0.000733045	0.000527924	LTR
TE0597_SO2_FAM1581	LTR	Gypsy	1271	6	6	1185	14.8994	nd	1.19956	nd	1.04055	nd	2.14e-06	1.54e-06	LTR
TE0603_SO2_FAM1588	LTR	Gypsy	1264	15	15	4020	5.50327	nd	1.76079	nd	1.11991	nd	7.24e-06	5.22e-06	LTR
TE0616_SO2_FAM0016	LTR	Gypsy	12822	544	544	774173	1.65262	nd	0.757476	nd	0.7525	nd	0.00139504	0.00100468	LTR
TE0617_SO2_FAM0160	LTR	Gypsy	5862	381	381	192719	5.00008	nd	2.17396	nd	1.34361	nd	0.000347275	0.0002501	LTR
TE0655_SO2_FAM0164	LTR	Gypsy	5812	97	97	36599	4.83875	nd	2.21321	nd	1.37076	nd	6.6e-05	4.75e-05	LTR
TE0695_SO2_FAM0168	LTR	Gypsy	5769	60	60	30822	2.51037	nd	0.950545	nd	0.571371	nd	5.55e-05	4e-05	LTR
TE0700_SO2_FAM1684	LTR	Gypsy	1174	11	11	3692	1.21118	nd	0.354759	nd	0.214607	nd	6.65e-06	4.79e-06	LTR
TE0706_SO2_FAM0169	LTR	Gypsy	5768	200	200	67266	10.1757	nd	1.76439	nd	2.20802	nd	0.000121212	8.73e-05	LTR
TE0718_SO2_FAM0170	LTR	Gypsy	5729	58	58	36833	4.70936	nd	1.87227	nd	1.02939	nd	6.64e-05	4.78e-05	LTR
TE0728_SO2_FAM0171	LTR	Gypsy	5708	90	90	64815	4.09616	nd	1.50237	nd	0.704264	nd	0.000116795	8.41e-05	LTR
TE0750_SO2_FAM1730	LTR	Gypsy	1124	128	128	14296	4.70755	nd	2.4118	nd	1.37239	nd	2.58e-05	1.86e-05	LTR
TE0825_SO2_FAM1804	LTR	Gypsy	1068	215	215	56021	4.03833	nd	3.3779	nd	2.18505	nd	0.000100948	7.27e-05	LTR
TE0840_SO2_FAM0182	LTR	Gypsy	5579	73	73	32104	3.49392	nd	1.446	nd	0.942283	nd	5.79e-05	4.17e-05	LTR
TE0850_SO2_FAM0183	LTR	Gypsy	5564	172	172	126032	2.58806	nd	0.739618	nd	0.639829	nd	0.000227106	0.000163557	LTR
TE0870_SO2_FAM0185	LTR	Gypsy	5557	157	157	117648	2.35349	nd	0.801669	nd	0.661501	nd	0.000211999	0.000152677	LTR
TE0891_SO2_FAM0187	LTR	Gypsy	5534	25	25	10242	22.9984	nd	2.78779	nd	2.32427	nd	1.85e-05	1.33e-05	LTR
TE0921_SO2_FAM0190	LTR	Gypsy	5506	158	158	98336	6.01979	nd	1.86841	nd	0.953286	nd	0.000177199	0.000127615	LTR
TE0932_SO2_FAM0191	LTR	Gypsy	5478	53	53	42100	2.79908	nd	0.836341	nd	0.765474	nd	7.59e-05	5.46e-05	LTR
TE0952_SO2_FAM0193	LTR	Gypsy	5468	69	69	50569	1.48228	nd	0.601939	nd	0.336546	nd	9.11e-05	6.56e-05	LTR
TE0956_SO2_FAM1933	LTR	Gypsy	970	4	4	2498	0.656429	nd	0.0740833	nd	0.0740833	nd	4.5e-06	3.24e-06	LTR
TE1012_SO2_FAM0199	LTR	Gypsy	5412	125	125	82203	4.16957	nd	1.28248	nd	0.751914	nd	0.000148128	0.000106678	LTR
TE1045_SO2_FAM0202	LTR	Gypsy	5370	56	56	47918	5.75127	nd	1.13961	nd	0.577967	nd	8.63e-05	6.22e-05	LTR
TE1056_SO2_FAM0203	LTR	Gypsy	5362	73	73	42644	5.65957	nd	2.05181	nd	1.37551	nd	7.68e-05	5.53e-05	LTR
TE1066_SO2_FAM0204	LTR	Gypsy	5359	37	37	22495	2.74116	nd	0.929729	nd	0.620177	nd	4.05e-05	2.92e-05	LTR
TE1077_SO2_FAM0205	LTR	Gypsy	5339	133	133	81653	1.11918	nd	0.693981	nd	0.467197	nd	0.000147137	0.000105965	LTR
TE1098_SO2_FAM0207	LTR	Gypsy	5326	24	24	17288	10.0894	nd	1.04813	nd	0.74046	nd	3.12e-05	2.24e-05	LTR
TE1108_SO2_FAM0208	LTR	Gypsy	5326	31	31	24410	1.65513	nd	0.679206	nd	0.365619	nd	4.4e-05	3.17e-05	LTR
TE1140_SO2_FAM0211	LTR	Gypsy	5284	41	41	31283	10.7124	nd	2.94153	nd	0.773502	nd	5.64e-05	4.06e-05	LTR
TE1151_SO2_FAM0212	LTR	Gypsy	5283	76	76	78514	1.42368	nd	0.59067	nd	0.363894	nd	0.00014148	0.000101891	LTR
TE1188_SO2_FAM0216	LTR	Gypsy	5244	25	25	18097	2.78552	nd	1.78448	nd	0.697862	nd	3.26e-05	2.35e-05	LTR
TE1199_SO2_FAM0217	LTR	Gypsy	5213	16	16	5111	6.04673	nd	3.93728	nd	1.54986	nd	9.21e-06	6.63e-06	LTR
TE1210_SO2_FAM0218	LTR	Gypsy	5197	37	37	16899	15.061	nd	1.91847	nd	1.30433	nd	3.05e-05	2.19e-05	LTR
TE1233_SO2_FAM0220	LTR	Gypsy	5168	35	35	33703	2.08251	nd	0.545919	nd	0.4508	nd	6.07e-05	4.37e-05	LTR
TE1263_SO2_FAM0223	LTR	Gypsy	5134	162	162	181919	3.65055	nd	0.979928	nd	0.91646	nd	0.000327813	0.000236084	LTR
TE1274_SO2_FAM0224	LTR	Gypsy	5128	59	59	41406	14.6847	nd	2.25464	nd	0.78566	nd	7.46e-05	5.37e-05	LTR
TE1323_SO2_FAM2286	LTR	Gypsy	728	6	6	3177	15.9745	nd	1.40843	nd	0.772134	nd	5.72e-06	4.12e-06	LTR
TE1338_SO2_FAM0230	LTR	Gypsy	5084	29	29	17449	2.69213	nd	0.746555	nd	0.744427	nd	3.14e-05	2.26e-05	LTR
TE1377_SO2_FAM0234	LTR	Gypsy	5038	56	56	36897	3.7506	nd	0.793151	nd	0.59878	nd	6.65e-05	4.79e-05	LTR
TE1388_SO2_FAM0235	LTR	Gypsy	5031	48	48	24671	9.49771	nd	1.38824	nd	0.687506	nd	4.45e-05	3.2e-05	LTR
TE1409_SO2_FAM0237	LTR	Gypsy	5025	39	39	23591	9.98436	nd	2.44674	nd	0.872718	nd	4.25e-05	3.06e-05	LTR
TE1451_SO2_FAM0241	LTR	Gypsy	4931	112	112	46376	14.4162	nd	4.47116	nd	1.91235	nd	8.36e-05	6.02e-05	LTR
TE1462_SO2_FAM0242	LTR	Gypsy	4923	50	50	20318	8.78879	nd	1.67363	nd	0.997855	nd	3.66e-05	2.64e-05	LTR
TE1482_SO2_FAM0244	LTR	Gypsy	4919	125	125	48785	4.95314	nd	3.22759	nd	1.51322	nd	8.79e-05	6.33e-05	LTR
TE1493_SO2_FAM0245	LTR	Gypsy	4918	30	30	42881	3.28014	nd	0.585578	nd	0.514121	nd	7.73e-05	5.56e-05	LTR
TE1504_SO2_FAM0246	LTR	Gypsy	4916	23	23	14747	4.44917	nd	1.76167	nd	0.634866	nd	2.66e-05	1.91e-05	LTR
TE1515_SO2_FAM0247	LTR	Gypsy	4912	121	121	74050	4.03004	nd	1.44541	nd	0.698136	nd	0.000133436	9.61e-05	LTR
TE1526_SO2_FAM0248	LTR	Gypsy	4904	15	15	12470	2.07594	nd	1.21828	nd	0.248529	nd	2.25e-05	1.62e-05	LTR
TE1537_SO2_FAM0249	LTR	Gypsy	4904	222	222	83591	4.08537	nd	2.11207	nd	1.05639	nd	0.000150629	0.00010848	LINE
TE1559_SO2_FAM0251	LTR	Gypsy	4894	74	74	39938	2.61372	nd	1.00388	nd	0.408773	nd	7.2e-05	5.18e-05	LTR
TE1655_SO2_FAM0026	LTR	Gypsy	11390	249	249	277827	4.88573	nd	3.03135	nd	1.51991	nd	0.000500637	0.000360548	LTR
TE1668_SO2_FAM2611	LTR	Gypsy	549	3	3	642	3.14685	nd	2.17874	nd	0.778723	nd	1.16e-06	8.33e-07	LTR
TE1677_SO2_FAM0262	LTR	Gypsy	4763	22	22	11107	11.1254	nd	1.43254	nd	1.44522	nd	2e-05	1.44e-05	LTR
TE1718_SO2_FAM2657	LTR	Gypsy	515	3	3	418	11.3584	nd	1.43316	nd	3.66033	nd	7.53e-07	5.42e-07	LTR
TE1776_SO2_FAM0271	LTR	Gypsy	4655	44	44	34212	2.54889	nd	1.51277	nd	0.836364	nd	6.16e-05	4.44e-05	LTR
TE1829_SO2_FAM0276	LTR	Gypsy	4625	26	26	26269	5.16171	nd	0.732164	nd	0.582591	nd	4.73e-05	3.41e-05	LTR
TE1861_SO2_FAM0279	LTR	Gypsy	4598	200	200	55684	7.31398	nd	2.73078	nd	1.60906	nd	0.000100341	7.23e-05	LTR
TE1894_SO2_FAM0282	LTR	Gypsy	4567	29	29	11651	9.63798	nd	1.99285	nd	0.969797	nd	2.1e-05	1.51e-05	LTR
TE1948_SO2_FAM0287	LTR	Gypsy	4533	17	17	23956	2.7054	nd	0.752723	nd	0.598636	nd	4.32e-05	3.11e-05	LTR
TE1970_SO2_FAM0289	LTR	Gypsy	4510	23	23	16905	4.70343	nd	1.60066	nd	0.99927	nd	3.05e-05	2.19e-05	LTR
TE1984_SO2_FAM2901	LTR	Gypsy	358	4	4	1376	13.3695	nd	2.10807	nd	0.563561	nd	2.48e-06	1.79e-06	LTR
TE2015_SO2_FAM0293	LTR	Gypsy	4479	88	88	58220	7.7932	nd	1.44755	nd	0.971508	nd	0.000104911	7.56e-05	LTR
TE2048_SO2_FAM0296	LTR	Gypsy	4466	17	17	14341	8.83933	nd	2.63217	nd	2.20859	nd	2.58e-05	1.86e-05	LTR
TE2169_SO2_FAM0307	LTR	Gypsy	4396	53	53	10773	10.7377	nd	4.01155	nd	0.915643	nd	1.94e-05	1.4e-05	LTR
TE2174_SO2_FAM3074	LTR	Gypsy	250	1	1	241	4.62	nd	4.98	nd	1.2	nd	4.34e-07	3.13e-07	LTR
TE2247_SO2_FAM0314	LTR	Gypsy	4362	68	68	58797	10.122	nd	1.4559	nd	1.09447	nd	0.000105951	7.63e-05	LTR
TE2261_SO2_FAM0321	LTR	Gypsy	4312	55	55	78160	1.4139	nd	0.40329	nd	0.373014	nd	0.000140842	0.000101432	LTR
TE2268_SO2_FAM0033	LTR	Gypsy	10813	499	499	328435	4.86226	nd	1.5553	nd	1.67917	nd	0.000591831	0.000426225	LTR
TE2270_SO2_FAM0331	LTR	Gypsy	4244	55	55	33334	9.07097	nd	2.52948	nd	1.45426	nd	6.01e-05	4.33e-05	LTR
TE2274_SO2_FAM0337	LTR	Gypsy	4189	20	20	10607	10.6269	nd	2.46334	nd	1.56134	nd	1.91e-05	1.38e-05	LTR
TE2275_SO2_FAM0338	LTR	Gypsy	4186	24	24	14104	4.40909	nd	1.10409	nd	1.04229	nd	2.54e-05	1.83e-05	LTR
TE2276_SO2_FAM0339	LTR	Gypsy	4184	54	54	15878	8.48728	nd	3.54471	nd	2.00394	nd	2.86e-05	2.06e-05	LTR
TE2280_SO2_FAM0344	LTR	Gypsy	4140	567	567	798791	4.00974	nd	1.27882	nd	1.01712	nd	0.0014394	0.00103663	LTR
TE2282_SO2_FAM0346	LTR	Gypsy	4134	53	53	16617	12.1128	nd	1.79814	nd	1.72076	nd	2.99e-05	2.16e-05	LTR
TE2289_SO2_FAM0353	LTR	Gypsy	4096	196	196	212657	4.62267	nd	1.48644	nd	1.44937	nd	0.000383202	0.000275974	LTR
TE2294_SO2_FAM0359	LTR	Gypsy	4064	139	139	23906	6.87193	nd	1.3609	nd	1.11345	nd	4.31e-05	3.1e-05	LTR
TE2309_SO2_FAM0373	LTR	Gypsy	3926	31	31	16650	1.76382	nd	0.553388	nd	0.607847	nd	3e-05	2.16e-05	LTR
TE2318_SO2_FAM0381	LTR	Gypsy	3871	129	129	45973	4.07534	nd	1.28969	nd	0.858125	nd	8.28e-05	5.97e-05	LTR
TE2326_SO2_FAM0389	LTR	Gypsy	3755	50	50	13765	5.04325	nd	1.72666	nd	3.32482	nd	2.48e-05	1.79e-05	LTR
TE2327_SO2_FAM0039	LTR	Gypsy	10286	46	46	36266	6.79739	nd	1.93291	nd	0.783753	nd	6.54e-05	4.71e-05	LTR
TE2338_SO2_FAM0040	LTR	Gypsy	10218	425	425	176171	12.7597	nd	2.46604	nd	1.98408	nd	0.000317456	0.000228625	LTR
TE2348_SO2_FAM0041	LTR	Gypsy	10182	131	131	80773	4.58938	nd	1.92965	nd	1.46409	nd	0.000145551	0.000104823	LTR
TE2349_SO2_FAM0410	LTR	Gypsy	3598	20	20	2744	8.13509	nd	2.5711	nd	1.96819	nd	4.94e-06	3.56e-06	LTR
TE2353_SO2_FAM0414	LTR	Gypsy	3546	290	290	167543	5.82678	nd	2.35705	nd	1.93981	nd	0.000301908	0.000217428	LTR
TE2358_SO2_FAM0042	LTR	Gypsy	10126	155	155	87612	13.128	nd	1.4417	nd	0.977655	nd	0.000157875	0.000113698	LTR
TE2359_SO2_FAM0420	LTR	Gypsy	3475	100	100	34299	8.87025	nd	1.9287	nd	1.66109	nd	6.18e-05	4.45e-05	LTR
TE2374_SO2_FAM0435	LTR	Gypsy	3423	642	642	98471	4.81505	nd	1.74069	nd	1.94482	nd	0.000177442	0.00012779	LTR
TE2379_SO2_FAM0044	LTR	Gypsy	10089	347	347	234733	3.41828	nd	1.46558	nd	1.23624	nd	0.000422983	0.000304623	LTR
TE2380_SO2_FAM0440	LTR	Gypsy	3377	26	26	10049	16.4174	nd	2.50524	nd	1.30462	nd	1.81e-05	1.3e-05	LTR
TE2388_SO2_FAM0045	LTR	Gypsy	9944	129	129	86246	10.5863	nd	1.66277	nd	0.89705	nd	0.000155413	0.000111925	LTR
TE2396_SO2_FAM0046	LTR	Gypsy	9852	398	398	434882	4.45071	nd	1.25045	nd	1.69877	nd	0.000783646	0.000564366	LTR
TE2406_SO2_FAM0047	LTR	Gypsy	9848	840	840	777041	4.35671	nd	1.96893	nd	2.24896	nd	0.00140021	0.0010084	LTR
TE2416_SO2_FAM0479	LTR	Gypsy	3273	75	75	10591	5.71329	nd	3.22601	nd	1.12237	nd	1.91e-05	1.37e-05	LTR
TE2426_SO2_FAM0049	LTR	Gypsy	9642	172	172	281637	1.79799	nd	0.608816	nd	0.579805	nd	0.000507502	0.000365493	LTR
TE2440_SO2_FAM0502	LTR	Gypsy	3186	10	10	3809	6.01717	nd	0.39938	nd	0.672917	nd	6.86e-06	4.94e-06	LTR
TE2441_SO2_FAM0503	LTR	Gypsy	3185	16	16	15926	1.51944	nd	0.413477	nd	0.359538	nd	2.87e-05	2.07e-05	LTR
TE2446_SO2_FAM0508	LTR	Gypsy	3158	381	381	158876	8.19164	nd	3.07543	nd	2.53081	nd	0.00028629	0.00020618	LTR
TE2448_SO2_FAM0051	LTR	Gypsy	9598	1990	1990	116732	10.4654	nd	3.4982	nd	2.57174	nd	0.000210348	0.000151488	LTR
TE2458_SO2_FAM0052	LTR	Gypsy	9412	240	240	259119	2.15195	nd	1.35175	nd	0.996147	nd	0.000466926	0.00033627	LTR
TE2478_SO2_FAM0054	LTR	Gypsy	9015	551	551	458297	4.23281	nd	1.43238	nd	2.00288	nd	0.000825839	0.000594752	LTR
TE2484_SO2_FAM0545	LTR	Gypsy	2992	69	69	21638	5.57454	nd	2.66612	nd	1.81623	nd	3.9e-05	2.81e-05	LTR
TE2499_SO2_FAM0056	LTR	Gypsy	8863	550	550	331126	6.18248	nd	2.03702	nd	1.6463	nd	0.00059668	0.000429717	LTR
TE2510_SO2_FAM0057	LTR	Gypsy	8846	60	60	46107	3.43575	nd	0.555244	nd	0.53887	nd	8.31e-05	5.98e-05	LTR
TE2520_SO2_FAM0058	LTR	Gypsy	8837	115	115	60438	10.4394	nd	2.62008	nd	1.39755	nd	0.000108908	7.84e-05	LTR
TE2527_SO2_FAM0587	LTR	Gypsy	2839	20	20	10169	2.35997	nd	1.41979	nd	1.16329	nd	1.83e-05	1.32e-05	LTR
TE2528_SO2_FAM0588	LTR	Gypsy	2833	62	62	18093	6.91258	nd	2.52198	nd	1.86657	nd	3.26e-05	2.35e-05	LTR
TE2539_SO2_FAM0060	LTR	Gypsy	8698	197	197	123457	6.30642	nd	1.18057	nd	0.939579	nd	0.000222466	0.000160216	LTR
TE2543_SO2_FAM0603	LTR	Gypsy	2757	79	79	37095	6.90984	nd	1.65585	nd	1.55847	nd	6.68e-05	4.81e-05	LTR
TE2546_SO2_FAM0607	LTR	Gypsy	2738	378	378	152751	7.18948	nd	3.08471	nd	2.74043	nd	0.000275253	0.000198232	LTR
TE2559_SO2_FAM0062	LTR	Gypsy	8582	90	90	78876	2.44817	nd	1.31719	nd	0.895483	nd	0.000142132	0.000102361	LTR
TE2576_SO2_FAM0064	LTR	Gypsy	8389	99	99	67201	3.21573	nd	1.3744	nd	1.08737	nd	0.000121094	8.72e-05	LTR
TE2613_SO2_FAM0674	LTR	Gypsy	2492	10	10	5625	2.22429	nd	2.02262	nd	0.153772	nd	1.01e-05	7.3e-06	LTR
TE2625_SO2_FAM0687	LTR	Gypsy	2451	20	20	7439	5.67938	nd	1.90251	nd	0.646873	nd	1.34e-05	9.65e-06	LTR
TE2637_SO2_FAM0070	LTR	Gypsy	8141	119	119	110803	2.86458	nd	2.53323	nd	1.36102	nd	0.000199664	0.000143794	LTR
TE2638_SO2_FAM0700	LTR	Gypsy	2409	30	30	16569	5.54963	nd	2.40264	nd	0.535965	nd	2.99e-05	2.15e-05	LTR
TE2647_SO2_FAM0071	LTR	Gypsy	8126	163	163	197822	2.1213	nd	1.23551	nd	0.538508	nd	0.00035647	0.000256722	LTR
TE2656_SO2_FAM0072	LTR	Gypsy	7926	464	464	215530	7.1476	nd	3.15883	nd	1.93725	nd	0.000388379	0.000279703	LTR
TE2665_SO2_FAM0729	LTR	Gypsy	2316	22	22	7541	6.64489	nd	1.29782	nd	1.29874	nd	1.36e-05	9.79e-06	LTR
TE2666_SO2_FAM0073	LTR	Gypsy	7901	318	318	285752	11.1667	nd	2.44025	nd	1.27674	nd	0.000514918	0.000370833	LTR
TE2669_SO2_FAM0732	LTR	Gypsy	2301	85	85	12116	9.84973	nd	3.25283	nd	2.50931	nd	2.18e-05	1.57e-05	LTR
TE2675_SO2_FAM0740	LTR	Gypsy	2282	33	33	16031	21.8425	nd	3.71177	nd	2.48611	nd	2.89e-05	2.08e-05	LTR
TE2691_SO2_FAM0759	LTR	Gypsy	2232	33	33	10804	6.18189	nd	0.803819	nd	1.80119	nd	1.95e-05	1.4e-05	LTR
TE2698_SO2_FAM0077	LTR	Gypsy	7673	203	203	58741	7.94317	nd	2.29149	nd	3.23307	nd	0.00010585	7.62e-05	LTR
TE2716_SO2_FAM0788	LTR	Gypsy	2179	59	59	26351	16.2222	nd	1.19148	nd	1.05088	nd	4.75e-05	3.42e-05	LTR
TE2717_SO2_FAM0789	LTR	Gypsy	2179	15	15	5289	2.8029	nd	0.468402	nd	0.492725	nd	9.53e-06	6.86e-06	LTR
TE2718_SO2_FAM0079	LTR	Gypsy	7532	198	198	199291	4.27922	nd	0.684993	nd	0.518492	nd	0.000359117	0.000258629	LTR
TE2728_SO2_FAM0080	LTR	Gypsy	7510	197	197	185554	4.2661	nd	1.82285	nd	1.04645	nd	0.000334363	0.000240802	LTR
TE2738_SO2_FAM0081	LTR	Gypsy	7494	54	54	135664	2.76717	nd	0.378387	nd	1.26784	nd	0.000244463	0.000176057	LTR
TE2744_SO2_FAM0816	LTR	Gypsy	2133	25	25	13235	6.46544	nd	2.36893	nd	0.140246	nd	2.38e-05	1.72e-05	LTR
TE2746_SO2_FAM0082	LTR	Gypsy	7455	264	264	389663	2.41269	nd	1.63179	nd	0.952948	nd	0.000702162	0.000505683	LTR
TE2756_SO2_FAM0083	LTR	Gypsy	7429	174	174	165185	2.01869	nd	0.90984	nd	0.728486	nd	0.000297659	0.000214368	LTR
TE2766_SO2_FAM0084	LTR	Gypsy	7414	321	321	186131	6.01239	nd	1.96398	nd	1.26613	nd	0.000335403	0.00024155	LTR
TE2803_SO2_FAM0875	LTR	Gypsy	2004	3	3	542	5.86921	nd	0.737325	nd	0.743506	nd	9.77e-07	7.03e-07	LTR
TE2818_SO2_FAM0089	LTR	Gypsy	7192	171	171	88047	15.1254	nd	2.59784	nd	1.64795	nd	0.000158658	0.000114262	LTR
TE2860_SO2_FAM0093	LTR	Gypsy	7080	169	169	89408	4.84454	nd	1.41316	nd	0.903741	nd	0.000161111	0.000116029	LTR
TE2879_SO2_FAM0095	LTR	Gypsy	7007	1931	1931	1659580	8.96391	nd	3.38643	nd	3.27574	nd	0.00299052	0.00215371	no_hit
TE2900_SO2_FAM0097	LTR	Gypsy	6939	814	814	439899	5.89326	nd	1.72363	nd	1.6315	nd	0.000792686	0.000570876	LTR
TE2912_SO2_FAM0982	LTR	Gypsy	1887	56	56	19485	11.3992	nd	2.70401	nd	1.5323	nd	3.51e-05	2.53e-05	LTR
TE2920_SO2_FAM0099	LTR	Gypsy	6923	509	509	395212	6.08115	nd	1.39579	nd	1.12396	nd	0.000712162	0.000512884	LTR
TE2931_SO2_FAM0048	LTR	Gypsy	9738	235	235	78498	4.67813	nd	2.13512	nd	1.97868	nd	0.000141451	0.00010187	LTR
TE2976_SO2_FAM116	LTR	Gypsy	6428	522	522	1403752	3.05276	nd	0.962447	nd	0.80861	nd	0.00252952	0.00182171	LTR
TE2977_SO2_FAM116	LTR	Gypsy	6648	477	477	1000652	2.60638	nd	0.875858	nd	0.576318	nd	0.00180315	0.00129859	LTR
TE3025_SO2_FAM147	LTR	Gypsy	4786	58	58	56414	5.35266	nd	2.09773	nd	0.968445	nd	0.000101657	7.32e-05	LTR
TE3026_SO2_FAM147	LTR	Gypsy	5725	695	695	859797	3.85611	nd	1.63888	nd	1.42175	nd	0.00154933	0.0011158	LTR
TE3027_SO2_FAM147	LTR	Gypsy	5854	261	261	784705	3.15357	nd	1.0193	nd	1.1288	nd	0.00141402	0.00101835	LTR
TE3028_SO2_FAM147	LTR	Gypsy	6024	348	348	461982	4.27014	nd	1.79173	nd	1.20305	nd	0.000832479	0.000599535	LTR
TE3029_SO2_FAM148	LTR	Gypsy	5703	146	146	105293	3.34525	nd	1.92791	nd	1.30619	nd	0.000189735	0.000136643	LTR
TE3030_SO2_FAM148	LTR	Gypsy	6004	148	148	179458	2.74748	nd	1.59784	nd	1.21286	nd	0.000323379	0.000232891	LTR
TE3136_SO2_FAM201	LTR	Gypsy	4117	16	16	6679	13.6152	nd	2.32441	nd	2.12112	nd	1.2e-05	8.67e-06	LTR
TE3137_SO2_FAM201	LTR	Gypsy	5383	62	62	35958	4.88573	nd	1.40016	nd	0.813104	nd	6.48e-05	4.67e-05	LTR
TE3163_SO2_FAM221	LTR	Gypsy	3282	12	12	4763	19.7042	nd	2.91916	nd	2.51208	nd	8.58e-06	6.18e-06	LTR
TE3164_SO2_FAM221	LTR	Gypsy	5147	783	783	82074	6.93935	nd	4.18451	nd	2.61217	nd	0.000147895	0.000106511	LTR
TE3173_SO2_FAM023	LTR	Gypsy	11857	83	83	50151	7.19003	nd	1.47337	nd	1.29958	nd	9.04e-05	6.51e-05	LTR
TE3174_SO2_FAM023	LTR	Gypsy	8274	46	46	47832	2.02845	nd	0.761216	nd	0.70312	nd	8.62e-05	6.21e-05	LTR
TE3183_SO2_FAM233	LTR	Gypsy	4390	43	43	27978	3.19758	nd	1.74271	nd	1.15748	nd	5.04e-05	3.63e-05	LTR
TE3184_SO2_FAM233	LTR	Gypsy	5044	37	37	22363	17.7758	nd	2.81052	nd	1.69785	nd	4.03e-05	2.9e-05	LTR
TE3216_SO2_FAM028	LTR	Gypsy	11150	132	132	164547	2.52071	nd	1.39293	nd	0.729649	nd	0.000296509	0.00021354	LTR
TE3217_SO2_FAM028	LTR	Gypsy	4879	121	121	61104	3.67304	nd	1.81482	nd	1.15638	nd	0.000110108	7.93e-05	LTR
TE3227_SO2_FAM329	LTR	Gypsy	1791	3	3	2231	0.902828	nd	0.134859	nd	0.315746	nd	4.02e-06	2.9e-06	LTR
TE3228_SO2_FAM329	LTR	Gypsy	4267	48	48	15795	5.30874	nd	1.45424	nd	0.657609	nd	2.85e-05	2.05e-05	LTR
TE3231_SO2_FAM333	LTR	Gypsy	1397	13	13	4637	4.77678	nd	0.616194	nd	0.564173	nd	8.36e-06	6.02e-06	LTR
TE3232_SO2_FAM333	LTR	Gypsy	4232	49	49	20682	8.24854	nd	1.04555	nd	0.846644	nd	3.73e-05	2.68e-05	LTR
TE3233_SO2_FAM342	LTR	Gypsy	1672	8	8	3699	2.09318	nd	1.25853	nd	0.27143	nd	6.67e-06	4.8e-06	LTR
TE3234_SO2_FAM342	LTR	Gypsy	4167	16	16	10227	2.21053	nd	1.13673	nd	1.08863	nd	1.84e-05	1.33e-05	LTR
TE3250_SO2_FAM419	LTR	Gypsy	3191	14	14	25405	1.18417	nd	0.738444	nd	0.986162	nd	4.58e-05	3.3e-05	LTR
TE3251_SO2_FAM419	LTR	Gypsy	3496	104	104	27589	6.23354	nd	2.33071	nd	2.23873	nd	4.97e-05	3.58e-05	LTR
TE3271_SO2_FAM518	LTR	Gypsy	3103	276	276	58615	8.60731	nd	2.06032	nd	2.97562	nd	0.000105623	7.61e-05	LTR
TE3285_SO2_FAM059	LTR	Gypsy	6712	19	19	9117	18.7636	nd	3.10208	nd	2.70777	nd	1.64e-05	1.18e-05	LTR
TE3286_SO2_FAM059	LTR	Gypsy	8704	1102	1102	189552	10.0051	nd	2.32978	nd	1.93435	nd	0.000341568	0.00024599	LTR
TE3289_SO2_FAM598	LTR	Gypsy	2799	536	536	148850	6.99425	nd	1.90572	nd	2.02835	nd	0.000268224	0.000193169	LTR
TE3293_SO2_FAM061	LTR	Gypsy	8215	7	7	24749	1.63939	nd	1.00829	nd	1.18134	nd	4.46e-05	3.21e-05	LTR
TE3294_SO2_FAM061	LTR	Gypsy	8610	88	88	92661	2.0275	nd	0.957553	nd	0.939392	nd	0.000166973	0.00012025	LTR
TE3391_SO2_FAM094	LTR	Gypsy	7070	411	411	201962	2.8572	nd	2.51991	nd	1.40194	nd	0.00036393	0.000262095	LTR
TE0040_SO2_FAM0104	LTR	Pao	6785	92	92	83042	1.98768	nd	0.775079	nd	0.916196	nd	0.000149639	0.000107767	LTR
TE0102_SO2_FAM0011	LTR	Pao	15952	70	70	68428	1.81229	nd	0.744621	nd	0.746318	nd	0.000123305	8.88e-05	LTR
TE0121_SO2_FAM0112	LTR	Pao	6684	177	177	98346	5.08719	nd	1.94316	nd	1.39417	nd	0.000177217	0.000127628	LTR
TE0140_SO2_FAM0114	LTR	Pao	6674	144	144	123511	2.14508	nd	0.946152	nd	0.542042	nd	0.000222564	0.000160286	LTR
TE0151_SO2_FAM0115	LTR	Pao	6667	78	78	43706	6.79524	nd	1.44666	nd	0.861052	nd	7.88e-05	5.67e-05	LTR
TE0172_SO2_FAM0117	LTR	Pao	6642	62	62	42637	3.52533	nd	0.783403	nd	0.651384	nd	7.68e-05	5.53e-05	LTR
TE0183_SO2_FAM0118	LTR	Pao	6634	106	106	140695	3.73344	nd	0.625134	nd	0.374766	nd	0.000253529	0.000182586	LTR
TE0262_SO2_FAM0126	LTR	Pao	6416	74	74	68586	2.29442	nd	0.486698	nd	0.505819	nd	0.00012359	8.9e-05	LTR
TE0303_SO2_FAM0013	LTR	Pao	14324	80	80	74838	5.11932	nd	0.663577	nd	0.667884	nd	0.000134856	9.71e-05	LTR
TE0314_SO2_FAM0131	LTR	Pao	6323	50	50	34013	4.54615	nd	1.47583	nd	1.0306	nd	6.13e-05	4.41e-05	LTR
TE0325_SO2_FAM0132	LTR	Pao	6323	51	51	31338	11.0935	nd	1.93819	nd	1.1766	nd	5.65e-05	4.07e-05	LTR
TE0336_SO2_FAM0133	LTR	Pao	6321	68	68	64330	2.62539	nd	0.576837	nd	0.913777	nd	0.000115921	8.35e-05	LTR
TE0346_SO2_FAM0134	LTR	Pao	6310	33	33	32447	1.80846	nd	0.740961	nd	0.525544	nd	5.85e-05	4.21e-05	LTR
TE0367_SO2_FAM0136	LTR	Pao	6255	58	58	50492	3.04892	nd	0.855968	nd	0.595524	nd	9.1e-05	6.55e-05	LTR
TE0382_SO2_FAM1373	LTR	Pao	1452	42	42	7900	4.897	nd	0.732792	nd	0.637548	nd	1.42e-05	1.03e-05	LTR
TE0389_SO2_FAM0138	LTR	Pao	6182	43	43	39812	4.51333	nd	0.972538	nd	0.60287	nd	7.17e-05	5.17e-05	LTR
TE0399_SO2_FAM0139	LTR	Pao	6151	53	53	27099	7.08225	nd	1.01268	nd	1.03713	nd	4.88e-05	3.52e-05	LTR
TE0410_SO2_FAM0140	LTR	Pao	6121	63	63	53541	8.75883	nd	1.1793	nd	1.04852	nd	9.65e-05	6.95e-05	LTR
TE0430_SO2_FAM0142	LTR	Pao	6114	49	49	46328	7.40218	nd	0.862628	nd	0.779762	nd	8.35e-05	6.01e-05	LTR
TE0440_SO2_FAM0143	LTR	Pao	6097	81	81	28409	16.2685	nd	3.5872	nd	2.18722	nd	5.12e-05	3.69e-05	LTR
TE0461_SO2_FAM0145	LTR	Pao	6046	135	135	138772	2.23981	nd	0.546253	nd	0.387026	nd	0.000250063	0.000180091	LTR
TE0540_SO2_FAM1525	LTR	Pao	1324	17	17	6185	5.78747	nd	1.35035	nd	0.553394	nd	1.11e-05	8.03e-06	LTR
TE0564_SO2_FAM0155	LTR	Pao	5895	74	74	45295	3.3446	nd	1.09302	nd	1.81845	nd	8.16e-05	5.88e-05	LTR
TE0585_SO2_FAM0157	LTR	Pao	5879	64	64	57772	1.98947	nd	0.442015	nd	0.401432	nd	0.000104104	7.5e-05	LTR
TE0595_SO2_FAM0158	LTR	Pao	5870	43	43	18047	10.9896	nd	1.87418	nd	1.00877	nd	3.25e-05	2.34e-05	LTR
TE0628_SO2_FAM0161	LTR	Pao	5852	70	70	32182	5.58808	nd	1.00078	nd	0.889451	nd	5.8e-05	4.18e-05	LTR
TE0639_SO2_FAM0162	LTR	Pao	5831	94	94	33929	6.3917	nd	1.72751	nd	1.4891	nd	6.11e-05	4.4e-05	LTR
TE0685_SO2_FAM0167	LTR	Pao	5779	30	30	14063	8.53879	nd	1.66023	nd	0.992772	nd	2.53e-05	1.83e-05	LTR
TE0749_SO2_FAM0173	LTR	Pao	5703	43	43	19677	10.9142	nd	1.81871	nd	1.40085	nd	3.55e-05	2.55e-05	LTR
TE2316_SO2_FAM0038	LTR	Pao	10314	627	627	289328	4.39493	nd	2.43769	nd	2.09906	nd	0.000521361	0.000375474	LTR
TE2472_SO2_FAM0534	LTR	Pao	3027	41	41	17447	4.07538	nd	1.32258	nd	1.02804	nd	3.14e-05	2.26e-05	LTR
TE2519_SO2_FAM0579	LTR	Pao	2874	55	55	22997	14.0563	nd	3.06488	nd	2.19455	nd	4.14e-05	2.98e-05	LTR
TE2526_SO2_FAM0586	LTR	Pao	2842	37	37	10857	3.9841	nd	0.641615	nd	0.396251	nd	1.96e-05	1.41e-05	LTR
TE2537_SO2_FAM0599	LTR	Pao	2793	12	12	7764	1.96933	nd	0.777369	nd	0.180887	nd	1.4e-05	1.01e-05	LTR
TE2620_SO2_FAM0681	LTR	Pao	2479	116	116	104883	1.73682	nd	1.07071	nd	0.747828	nd	0.000188996	0.000136111	LTR
TE2693_SO2_FAM0762	LTR	Pao	2228	26	26	9345	5.40359	nd	1.14838	nd	1.00438	nd	1.68e-05	1.21e-05	LTR
TE2708_SO2_FAM0078	LTR	Pao	7603	141	141	70734	7.25037	nd	2.13579	nd	1.31717	nd	0.000127461	9.18e-05	LTR
TE2835_SO2_FAM0905	LTR	Pao	1975	94	94	11879	2.71167	nd	0.916315	nd	0.368593	nd	2.14e-05	1.54e-05	LTR
TE2840_SO2_FAM0091	LTR	Pao	7101	41	41	24559	6.41444	nd	1.07936	nd	0.809309	nd	4.43e-05	3.19e-05	LTR
TE2850_SO2_FAM0092	LTR	Pao	7098	73	73	54150	4.45961	nd	2.17482	nd	0.780495	nd	9.76e-05	7.03e-05	LTR
TE2907_SO2_FAM0977	LTR	Pao	1895	41	41	9917	8.25404	nd	1.8381	nd	0.610953	nd	1.79e-05	1.29e-05	LTR
TE2935_SO2_FAM101	LTR	Pao	5686	48	48	52003	1.98426	nd	1.48219	nd	0.702514	nd	9.37e-05	6.75e-05	LTR
TE2936_SO2_FAM101	LTR	Pao	6861	319	319	343505	1.69999	nd	1.32237	nd	0.684231	nd	0.000618987	0.000445782	LTR
TE2987_SO2_FAM121	LTR	Pao	6188	12	12	7605	3.91686	nd	0.893794	nd	1.14823	nd	1.37e-05	9.87e-06	LTR
TE2988_SO2_FAM121	LTR	Pao	6511	52	52	33421	12.029	nd	1.78391	nd	1.41597	nd	6.02e-05	4.34e-05	LTR
TE2995_SO2_FAM123	LTR	Pao	4710	10	10	2780	9.77538	nd	1.72561	nd	1.4987	nd	5.01e-06	3.61e-06	LTR
TE2996_SO2_FAM123	LTR	Pao	6498	38	38	34375	3.62711	nd	1.23383	nd	0.4214	nd	6.19e-05	4.46e-05	LTR
TE2999_SO2_FAM127	LTR	Pao	5991	18	18	38841	0.904044	nd	0.219191	nd	1.30316	nd	7e-05	5.04e-05	LTR
TE3000_SO2_FAM127	LTR	Pao	6410	109	109	22436	18.2447	nd	2.56732	nd	3.14207	nd	4.04e-05	2.91e-05	LTR
TE3056_SO2_FAM163	LTR	Pao	5823	82	82	49166	16.4893	nd	2.66483	nd	1.94184	nd	8.86e-05	6.38e-05	LTR
TE3057_SO2_FAM163	LTR	Pao	831	10	10	2444	4.45844	nd	0.80259	nd	1.23968	nd	4.4e-06	3.17e-06	LTR
TE0524_SO2_FAM0151	LTR	Unknown	5949	1171	1171	439678	6.93671	nd	2.88667	nd	2.37531	nd	0.000792288	0.00057059	LINE
TE1457_SO2_FAM2415	LTR	Unknown	661	50	50	3510	11.0666	nd	2.36506	nd	3.77931	nd	6.32e-06	4.56e-06	no_hit
TE1977_SO2_FAM2896	LTR	Unknown	361	1570	1570	241554	4.5746	nd	2.97316	nd	3.91993	nd	0.000435274	0.000313475	no_hit
TE2633_SO2_FAM0697	LTR	Unknown	2414	9	9	589	24.6551	nd	3.37056	nd	3.59121	nd	1.06e-06	7.64e-07	LTR
TE0070_SO2_FAM1068	PLE	Penelope	1785	1252	1252	129776	13.0027	nd	4.24465	nd	3.10591	nd	0.000233853	0.000168416	LINE
TE0071_SO2_FAM1069	PLE	Penelope	1784	25	25	6635	4.65989	nd	1.23155	nd	0.713863	nd	1.2e-05	8.61e-06	LINE
TE0112_SO2_FAM0111	PLE	Penelope	6691	311	311	134319	5.89595	nd	2.62247	nd	2.61044	nd	0.000242039	0.000174312	LINE
TE0244_SO2_FAM1242	PLE	Penelope	1596	154	154	32451	6.616	nd	3.01699	nd	1.67484	nd	5.85e-05	4.21e-05	LINE
TE0278_SO2_FAM1275	PLE	Penelope	1561	843	843	384115	4.06117	nd	1.7626	nd	1.50352	nd	0.000692165	0.000498483	no_hit
TE0287_SO2_FAM1284	PLE	Penelope	1550	1453	1453	86375	10.8052	nd	3.47027	nd	3.23334	nd	0.000155645	0.000112093	LINE
TE0406_SO2_FAM1396	PLE	Penelope	1436	142	142	31430	7.18863	nd	1.37401	nd	1.73561	nd	5.66e-05	4.08e-05	LINE
TE0472_SO2_FAM0146	PLE	Penelope	6041	358	358	85729	5.39024	nd	2.51544	nd	1.90982	nd	0.000154481	0.000111254	LINE
TE0534_SO2_FAM1519	PLE	Penelope	1332	1122	1122	99530	7.68081	nd	5.35652	nd	3.68113	nd	0.00017935	0.000129164	no_hit
TE0596_SO2_FAM1580	PLE	Penelope	1272	1613	1613	167588	18.7431	nd	4.53969	nd	3.03013	nd	0.000301989	0.000217486	LINE
TE0627_SO2_FAM1609	PLE	Penelope	1250	841	841	99788	8.07713	nd	3.55734	nd	3.64194	nd	0.000179815	0.000129499	no_hit
TE0637_SO2_FAM1618	PLE	Penelope	1240	1441	1441	235876	13.2912	nd	4.49452	nd	2.84791	nd	0.000425042	0.000306107	LINE
TE0652_SO2_FAM1637	PLE	Penelope	1228	115	115	22438	7.1674	nd	2.41837	nd	1.63096	nd	4.04e-05	2.91e-05	LINE
TE0667_SO2_FAM1652	PLE	Penelope	1211	897	897	41754	13.8152	nd	4.36801	nd	4.23931	nd	7.52e-05	5.42e-05	no_hit
TE0760_SO2_FAM1740	PLE	Penelope	1118	1390	1390	156362	13.5656	nd	5.15806	nd	3.15186	nd	0.00028176	0.000202918	LINE
[truncated: 1,397 more rows]

## Sheet: 2_landscapes_class_parseRM-l
Rclass	[0;0.5[	[0.5;1[	[1;1.5[	[1.5;2[	[2;2.5[	[2.5;3[	[3;3.5[	[3.5;4[	[4;4.5[	[4.5;5[	[5;5.5[	[5.5;6[	[6;6.5[	[6.5;7[	[7;7.5[	[7.5;8[	[8;8.5[	[8.5;9[	[9;9.5[	[9.5;10[	[10;10.5[	[10.5;11[	[11;11.5[	[11.5;12[	[12;12.5[	[12.5;13[	[13;13.5[	[13.5;14[	[14;14.5[	[14.5;15[	[15;15.5[	[15.5;16[	[16;16.5[	[16.5;17[	[17;17.5[	[17.5;18[	[18;18.5[	[18.5;19[	[19;19.5[	[19.5;20[	[20;20.5[	[20.5;21[	[21;21.5[	[21.5;22[	[22;22.5[	[22.5;23[	[23;23.5[	[23.5;24[	[24;24.5[
LINE	1418829	2754753	4797778	4756433	3946193	3486023	3687763	3875554	3898568	4121762	3703262	3313778	3157946	2924742	2745839	2485728	2458416	2344258	2169503	1956562	1839911	1635338	1538232	1347257	1197959	1118363	943636	818382	683226	623052	555503	493986	451947	414912	395613	362497	343085	306059	291505	270138	299125	320584	332584	265527	317375	284579	211845	214652	239716
PLE	357273	650300	1205111	1163137	849393	733357	728935	612501	492490	435045	407011	329684	323561	333831	316156	305773	274713	286870	250370	251463	231190	216069	204111	190693	171170	176144	169556	156140	149148	144756	138932	127038	135572	132324	122183	128674	136184	115772	101136	91545	102487	100769	90509	84962	75729	67886	61781	67289	56107
LTR	3412125	2484339	2161674	2050123	1902053	1871927	1575866	1173378	1160211	917955	796678	677811	494093	454432	420392	356844	365005	342875	257393	211843	243416	234642	242951	178310	175767	136930	105973	91366	92996	98002	89219	71068	83430	80351	69685	60479	60489	54619	45424	61909	46566	66649	36446	34763	29439	31621	40867	44411	44109
DNA	3925697	4962470	9041540	13352994	14731736	14473066	14161182	14008607	13492899	12640009	13062731	13222949	13183437	12042197	10592725	9055877	8005379	6805541	5718563	4853980	4293487	3689054	3343339	2941062	2637528	2471099	2186301	1944518	1721672	1557481	1403637	1234660	1088847	988284	872111	748126	657547	606597	519091	464407	474803	401139	366396	351856	300606	292358	254935	240216	226291
DIRS	144897	137379	99281	110202	109877	68509	38913	30319	8510	9103	8898	13308	7212	14777	9747	747	3546	4504	2461	1943	1515	883	2282	1073	1729	1644	1645	1101	1825	1877	3011	3603	3273	1675	2393	2443	2152	2852	3011	3714	4348	2950	3814	2801	5647	7136	10733	6846	3848
RC	60539	372079	277636	143817	183229	203517	174457	158204	153472	111310	97208	65220	70726	50195	29460	37118	34256	27842	28475	36009	40258	29570	36190	41122	34243	26614	24742	25497	21135	23577	11975	14686	11822	15056	10725	14215	11347	12680	12158	11482	11021	12957	12922	12008	16007	9278	11669	15397	13061
Unknown	2025838	5633305	8454314	12212876	12815877	12594954	10875154	9121875	7865032	7036708	6566501	5990507	5505808	5043201	4557257	4107931	3818520	3685257	3503816	3080571	2830442	2625183	2400920	2255445	2040505	2013602	1836045	1686426	1626071	1465677	1371909	1251557	1156996	1069653	940493	842202	804356	727245	683905	584635	594351	518139	461737	421822	377540	341446	303162	266188	256442
[truncated: 41 more columns]

## Sheet: 3_species_comparisons_genomes
Species	Genome_size	Total	DNA	LINE	LTR	SINE	Unknown
Locusta_migratoria	5759798599	3660324787	548656473	922471727	110839523	122578589	1955778475
Aedes_aegypti	1383971543	773661570	284584199	170617062	74484211	19268167	224707931
Leptinotarsa_decemlineata	1176182208	364555402	82875924	133162799	8299074	1354549	138863056
Sitophilus_oryzae	757928009	552023320	252507867	102041517	27842775	0	169631161
Anoplophora_glabripennis	707712193	293336585	80890038	14708125	3927741	65766	193744915
Acyrthosiphon_pisum	541675471	138861940	46850908	7139839	2352412	38433072	44085709
Agrilus_planipennis	353849136	86855881	11965854	20658335	7721017	805978	45704697
Heliconius_melpomene	273786188	83857881	3309141	10787521	1806703	5675476	62279040
Onthophagus_taurus	270546467	94636133	20788548	19283682	2900456	35890	51627557
Tribolium_castaneum	210248733	43783251	8676449	1786295	624856	32802	32662849
Drosophila_melanogaster	143726002	27452628	1864630	6201553	14975264	0	4411181

## Sheet: 4_average_K2P
Rname	Rclass	Rfam	avgK2P
TE0992_SO2_FAM0197	DIRS	DIRS	3.47542
TE3170_SO2_FAM228	DIRS	DIRS	3.97581
TE3244_SO2_FAM037	DIRS	DIRS	4.69413
TE3243_SO2_FAM037	DIRS	DIRS	4.84859
TE2521_SO2_FAM0580	DIRS	DIRS	6.50503
TE3159_SO2_FAM214	DIRS	DIRS	16.8067
TE3160_SO2_FAM214	DIRS	DIRS	19.7481
TE1285_SO2_FAM0225	DIRS	DIRS	20.1361
TE2335_SO2_FAM0398	DIRS	DIRS	22.1233
TE2628_SO2_FAM0690	DNA	Academ-1	2.94103
TE2873_SO2_FAM0944	DNA	Academ-1	3.25156
TE0042_SO2_FAM1041	DNA	Academ-1	3.406
TE2916_SO2_FAM0986	DNA	Academ-1	3.43396
TE0295_SO2_FAM1291	DNA	Academ-1	3.47554
TE2557_SO2_FAM0618	DNA	Academ-1	3.68492
TE2992_SO2_FAM1214	DNA	Academ-1	3.71253
TE2689_SO2_FAM0757	DNA	Academ-1	3.74243
TE2846_SO2_FAM0916	DNA	Academ-1	4.1479
TE2590_SO2_FAM0652	DNA	Academ-1	4.36642
TE2991_SO2_FAM1214	DNA	Academ-1	4.49239
TE2535_SO2_FAM0596	DNA	Academ-1	4.65884
TE2741_SO2_FAM0812	DNA	Academ-1	5.57379
TE2872_SO2_FAM0942	DNA	Academ-1	5.86965
TE2640_SO2_FAM0703	DNA	Academ-1	6.04558
TE0508_SO2_FAM1495	DNA	Academ-1	6.72929
TE2645_SO2_FAM0708	DNA	Academ-1	7.085
TE2740_SO2_FAM0811	DNA	Academ-1	7.21962
TE0060_SO2_FAM1059	DNA	Academ-1	7.29416
TE3394_SO2_FAM967	DNA	Academ-1	8.00863
TE0188_SO2_FAM1184	DNA	Academ-1	9.12437
TE2522_SO2_FAM0582	DNA	Academ-1	9.22859
TE2731_SO2_FAM0802	DNA	Academ-1	9.31078
TE3395_SO2_FAM967	DNA	Academ-1	10.1223
TE2785_SO2_FAM0859	DNA	Academ-1	10.8658
TE0226_SO2_FAM1225	DNA	Academ-1	11.2445
TE2616_SO2_FAM0678	DNA	Academ-1	11.3441
TE2561_SO2_FAM0622	DNA	Academ-1	11.4376
TE0511_SO2_FAM1498	DNA	Academ-1	11.5007
TE0827_SO2_FAM1807	DNA	Academ-1	11.8173
TE0519_SO2_FAM1504	DNA	Academ-1	17.5436
TE2821_SO2_FAM0893	DNA	CMC	2.02891
TE2676_SO2_FAM0741	DNA	CMC	2.83343
TE0052_SO2_FAM1051	DNA	CMC	5.54473
TE2626_SO2_FAM0688	DNA	CMC	1.84443
TE0986_SO2_FAM1964	DNA	CMC	3.19902
TE1087_SO2_FAM2059	DNA	CMC	5.31237
TE0733_SO2_FAM1714	DNA	CMC	5.7495
TE0120_SO2_FAM1119	DNA	CMC	7.94619
TE0699_SO2_FAM1683	DNA	CMC	9.95407
TE0593_SO2_FAM1578	DNA	CMC	10.3093
TE0941_SO2_FAM1919	DNA	CMC	12.9773
TE1404_SO2_FAM2364	DNA	CMC	13.1585
TE0451_SO2_FAM1440	DNA	CMC	13.3406
TE1299_SO2_FAM2262	DNA	CMC	13.8797
TE0196_SO2_FAM1192	DNA	CMC	2.64345
TE0312_SO2_FAM1308	DNA	CMC	2.95436
TE0381_SO2_FAM1372	DNA	CMC	3.0733
TE0497_SO2_FAM1484	DNA	CMC	3.19699
TE0455_SO2_FAM1444	DNA	CMC	3.25631
TE0053_SO2_FAM1052	DNA	CMC	3.46488
TE0400_SO2_FAM1390	DNA	CMC	3.87028
TE0063_SO2_FAM1061	DNA	CMC	4.08377
TE0482_SO2_FAM1469	DNA	CMC	5.35799
TE3328_SO2_FAM736	DNA	CMC	6.04533
TE0470_SO2_FAM1458	DNA	CMC	6.3679
TE2486_SO2_FAM0547	DNA	CMC	9.56455
TE2504_SO2_FAM0564	DNA	CMC	11.5999
TE0113_SO2_FAM1110	DNA	CMC	11.9577
TE2877_SO2_FAM0948	DNA	CMC	18.7326
TE2659_SO2_FAM0722	DNA	CMC	20.4721
TE3292_SO2_FAM605	DNA	Crypton	3.79556
TE0678_SO2_FAM1662	DNA	Crypton	4.11834
TE0252_SO2_FAM1250	DNA	Crypton	4.79496
TE2704_SO2_FAM0776	DNA	Crypton	1.81941
TE0089_SO2_FAM1088	DNA	Crypton	3.64547
TE0038_SO2_FAM1037	DNA	Crypton	8.58134
TE0197_SO2_FAM1193	DNA	Crypton	0.723504
TE3349_SO2_FAM764	DNA	Crypton	0.768414
TE3347_SO2_FAM764	DNA	Crypton	0.802896
TE3348_SO2_FAM764	DNA	Crypton	2.23393
TE1192_SO2_FAM2163	DNA	Crypton	2.99531
TE0248_SO2_FAM1246	DNA	Crypton	3.05323
TE0518_SO2_FAM1503	DNA	Crypton	3.54194
TE1133_SO2_FAM2103	DNA	Crypton	3.5618
TE3157_SO2_FAM2135	DNA	Crypton	3.58955
TE1489_SO2_FAM2446	DNA	Crypton	3.76955
TE3291_SO2_FAM605	DNA	Crypton	3.83595
TE3139_SO2_FAM2030	DNA	Crypton	3.91533
TE3156_SO2_FAM2132	DNA	Crypton	4.24497
TE0987_SO2_FAM1965	DNA	Crypton	4.4205
TE0110_SO2_FAM1108	DNA	Crypton	4.42544
TE0965_SO2_FAM1943	DNA	Crypton	4.69698
TE3098_SO2_FAM1824	DNA	Crypton	5.65422
TE2958_SO2_FAM1083	DNA	Crypton	5.68467
TE0478_SO2_FAM1465	DNA	Crypton	5.83846
TE3138_SO2_FAM2030	DNA	Crypton	6.1711
TE2959_SO2_FAM1083	DNA	Crypton	6.25759
TE0536_SO2_FAM1520	DNA	Crypton	6.4824
TE1322_SO2_FAM2284	DNA	Crypton	8.08528
TE0030_SO2_FAM1029	DNA	Crypton	12.2588
TE3089_SO2_FAM1793	DNA	Ginger-2	2.89935
TE3090_SO2_FAM1793	DNA	Ginger-2	3.36409
TE2492_SO2_FAM0553	DNA	Ginger-2	7.25905
TE1370_SO2_FAM2333	DNA	hAT	3.30799
TE2508_SO2_FAM0568	DNA	hAT	1.74504
TE0476_SO2_FAM1463	DNA	hAT	2.43637
TE1022_SO2_FAM1999	DNA	hAT	2.46552
TE0874_SO2_FAM1853	DNA	hAT	2.5132
TE0634_SO2_FAM1615	DNA	hAT	3.37258
TE0928_SO2_FAM1906	DNA	hAT	4.34159
TE2392_SO2_FAM0456	DNA	hAT	4.68855
TE0051_SO2_FAM1050	DNA	hAT	5.17036
TE2393_SO2_FAM0457	DNA	hAT	5.58589
TE0358_SO2_FAM1351	DNA	hAT	5.80683
TE2430_SO2_FAM0493	DNA	hAT	5.82622
TE1122_SO2_FAM2093	DNA	hAT	6.43751
TE1329_SO2_FAM2291	DNA	hAT	6.86485
TE2341_SO2_FAM0402	DNA	hAT	7.69173
TE0538_SO2_FAM1523	DNA	hAT	7.7304
TE2485_SO2_FAM0546	DNA	hAT	8.21442
TE2332_SO2_FAM0395	DNA	hAT	8.3796
TE2481_SO2_FAM0542	DNA	hAT	11.1649
TE0328_SO2_FAM1322	DNA	hAT	11.5672
TE2545_SO2_FAM0606	DNA	hAT	12.3641
TE2425_SO2_FAM0488	DNA	hAT	13.8531
TE1914_SO2_FAM2839	DNA	hAT	13.8573
TE2562_SO2_FAM0623	DNA	hAT	14.2733
TE2685_SO2_FAM0752	DNA	hAT	15.2357
TE1538_SO2_FAM2490	DNA	hAT	1.93169
TE3317_SO2_FAM701	DNA	hAT	2.39585
TE3318_SO2_FAM701	DNA	hAT	2.78199
TE2480_SO2_FAM0541	DNA	hAT	2.96107
TE3266_SO2_FAM489	DNA	hAT	3.13671
TE1106_SO2_FAM2077	DNA	hAT	3.53452
TE2554_SO2_FAM0615	DNA	hAT	4.15491
TE3267_SO2_FAM489	DNA	hAT	4.16929
TE2453_SO2_FAM0514	DNA	hAT	4.71868
TE2452_SO2_FAM0513	DNA	hAT	4.72601
TE2342_SO2_FAM0403	DNA	hAT	6.11139
TE0892_SO2_FAM1871	DNA	hAT	7.24215
TE1548_SO2_FAM0250	DNA	hAT	7.34582
TE1418_SO2_FAM2378	DNA	hAT	7.76786
TE2507_SO2_FAM0567	DNA	hAT	8.87987
TE1692_SO2_FAM2633	DNA	hAT	9.28848
TE0739_SO2_FAM1720	DNA	hAT	9.79777
TE0907_SO2_FAM1886	DNA	hAT	10.1922
TE1510_SO2_FAM2465	DNA	hAT	10.9705
TE2351_SO2_FAM0412	DNA	hAT	12.1196
TE1860_SO2_FAM2789	DNA	hAT	12.3593
TE2483_SO2_FAM0544	DNA	hAT	12.9652
TE1153_SO2_FAM2122	DNA	hAT	13.2909
TE1746_SO2_FAM2682	DNA	hAT	13.8124
TE1685_SO2_FAM2627	DNA	hAT	13.9136
TE0111_SO2_FAM1109	DNA	hAT	15.2363
TE0650_SO2_FAM1634	DNA	hAT	15.5821
TE2624_SO2_FAM0685	DNA	hAT	16.5186
TE2456_SO2_FAM0517	DNA	hAT	17.3567
TE2160_SO2_FAM3061	DNA	hAT	19.0898
TE2397_SO2_FAM0460	DNA	hAT	0.635196
TE2580_SO2_FAM0643	DNA	hAT	1.1191
TE2574_SO2_FAM0636	DNA	hAT	1.20431
TE1035_SO2_FAM2010	DNA	hAT	2.18557
TE0134_SO2_FAM1133	DNA	hAT	4.07626
TE0099_SO2_FAM1097	DNA	hAT	4.14737
TE2200_SO2_FAM3098	DNA	hAT	6.07165
TE0445_SO2_FAM1435	DNA	hAT	6.0774
TE1336_SO2_FAM2298	DNA	hAT	6.12876
TE2057_SO2_FAM2969	DNA	hAT	6.37735
TE1601_SO2_FAM2549	DNA	hAT	9.61222
TE2797_SO2_FAM0087	DNA	hAT	10.2328
TE1983_SO2_FAM2900	DNA	hAT	10.3037
TE1344_SO2_FAM2307	DNA	hAT	12.5128
TE1487_SO2_FAM2444	DNA	hAT	12.9849
TE2364_SO2_FAM0426	DNA	hAT	13.076
TE2729_SO2_FAM0800	DNA	hAT	4.96664
TE0342_SO2_FAM1335	DNA	hAT	11.2898
TE2905_SO2_FAM0975	DNA	hAT	2.64612
TE0168_SO2_FAM1166	DNA	hAT	3.0551
TE0304_SO2_FAM1300	DNA	hAT	3.13166
TE0250_SO2_FAM1249	DNA	hAT	3.68388
TE2572_SO2_FAM0633	DNA	hAT	4.11028
TE2745_SO2_FAM0817	DNA	hAT	4.43262
TE2690_SO2_FAM0758	DNA	hAT	4.59876
TE0023_SO2_FAM1021	DNA	hAT	4.67957
TE0043_SO2_FAM1042	DNA	hAT	5.48644
TE0036_SO2_FAM1034	DNA	hAT	5.51903
TE0449_SO2_FAM1439	DNA	hAT	5.85572
TE1157_SO2_FAM2126	DNA	hAT	6.437
TE2774_SO2_FAM0849	DNA	hAT	9.03651
TE0093_SO2_FAM1091	DNA	hAT	11.3894
TE0119_SO2_FAM1118	DNA	hAT	17.8934
TE0216_SO2_FAM1215	DNA	hAT	3.08754
TE0237_SO2_FAM1236	DNA	hAT	4.37391
TE2495_SO2_FAM0556	DNA	hAT	4.91155
TE2677_SO2_FAM0742	DNA	hAT	5.03488
TE1074_SO2_FAM2047	DNA	hAT	7.73234
TE1376_SO2_FAM2339	DNA	hAT	9.11384
TE0792_SO2_FAM1771	DNA	hAT	3.21188
TE0388_SO2_FAM1379	DNA	hAT	3.28682
TE0600_SO2_FAM1584	DNA	hAT	3.30923
TE0744_SO2_FAM1725	DNA	hAT	3.55113
TE0727_SO2_FAM1709	DNA	hAT	4.41357
TE2787_SO2_FAM0860	DNA	hAT	5.73081
TE3194_SO2_FAM2422	DNA	hAT	8.24409
TE0806_SO2_FAM1785	DNA	hAT	8.40448
TE1239_SO2_FAM2205	DNA	hAT	9.10397
TE3193_SO2_FAM2422	DNA	hAT	9.11766
TE1112_SO2_FAM2083	DNA	hAT	9.98358
TE1567_SO2_FAM2517	DNA	hAT	1.49531
TE0390_SO2_FAM1380	DNA	hAT	1.84757
TE3350_SO2_FAM769	DNA	hAT	2.42376
TE2548_SO2_FAM0609	DNA	hAT	2.49788
TE0161_SO2_FAM1159	DNA	hAT	2.72239
TE2888_SO2_FAM0958	DNA	hAT	2.81885
TE0783_SO2_FAM1762	DNA	hAT	2.89429
TE0349_SO2_FAM1343	DNA	hAT	2.8999
TE0682_SO2_FAM1666	DNA	hAT	3.32274
TE2331_SO2_FAM0394	DNA	hAT	3.43309
TE0444_SO2_FAM1433	DNA	hAT	3.46708
TE1248_SO2_FAM2214	DNA	hAT	3.57958
TE0614_SO2_FAM1598	DNA	hAT	3.58827
TE0843_SO2_FAM1822	DNA	hAT	3.59003
TE0841_SO2_FAM1820	DNA	hAT	3.59506
TE2768_SO2_FAM0841	DNA	hAT	3.60471
TE0164_SO2_FAM1162	DNA	hAT	3.9432
TE1164_SO2_FAM2136	DNA	hAT	3.95175
TE0384_SO2_FAM1375	DNA	hAT	3.96613
TE0007_SO2_FAM1002	DNA	hAT	4.03618
TE0852_SO2_FAM1831	DNA	hAT	4.05445
TE0376_SO2_FAM1368	DNA	hAT	4.0786
TE1143_SO2_FAM2112	DNA	hAT	4.09655
TE2878_SO2_FAM0949	DNA	hAT	4.15173
TE2736_SO2_FAM0808	DNA	hAT	4.31934
TE0610_SO2_FAM1594	DNA	hAT	4.33973
TE0747_SO2_FAM1728	DNA	hAT	4.49318
TE0939_SO2_FAM1917	DNA	hAT	4.53333
TE0041_SO2_FAM1040	DNA	hAT	4.88204
TE0354_SO2_FAM1348	DNA	hAT	4.90859
TE2417_SO2_FAM0480	DNA	hAT	4.9091
TE0144_SO2_FAM1143	DNA	hAT	4.99577
TE2843_SO2_FAM0913	DNA	hAT	5.01305
TE2255_SO2_FAM0316	DNA	hAT	5.02606
TE1720_SO2_FAM2659	DNA	hAT	5.17831
TE2493_SO2_FAM0554	DNA	hAT	5.90976
TE2627_SO2_FAM0689	DNA	hAT	6.22511
TE0135_SO2_FAM1134	DNA	hAT	6.5431
TE3388_SO2_FAM931	DNA	hAT	6.64353
TE0622_SO2_FAM1604	DNA	hAT	6.68725
TE0297_SO2_FAM1294	DNA	hAT	6.73588
TE0319_SO2_FAM1314	DNA	hAT	7.03937
TE1888_SO2_FAM2814	DNA	hAT	7.04317
TE1071_SO2_FAM2044	DNA	hAT	7.66304
TE0217_SO2_FAM1216	DNA	hAT	7.83586
TE3375_SO2_FAM842	DNA	hAT	7.96917
TE2434_SO2_FAM0498	DNA	hAT	8.52258
TE1518_SO2_FAM2472	DNA	hAT	8.72428
TE2382_SO2_FAM0442	DNA	hAT	8.76442
TE0008_SO2_FAM1003	DNA	hAT	9.95021
TE2540_SO2_FAM0600	DNA	hAT	10.24
TE0320_SO2_FAM1315	DNA	hAT	10.2534
TE2646_SO2_FAM0709	DNA	hAT	10.6308
TE2390_SO2_FAM0451	DNA	hAT	10.6513
TE0488_SO2_FAM1475	DNA	hAT	11.0648
TE2315_SO2_FAM0379	DNA	hAT	11.7632
TE1002_SO2_FAM1979	DNA	hAT	12.6938
TE2497_SO2_FAM0558	DNA	hAT	13.1751
TE2471_SO2_FAM0533	DNA	hAT	16.059
TE0019_SO2_FAM1018	DNA	IS3EU	7.47877
TE1756_SO2_FAM2691	DNA	Maverick	4.79282
TE3358_SO2_FAM008	DNA	Maverick	4.79346
TE3359_SO2_FAM008	DNA	Maverick	5.00585
TE2587_SO2_FAM0065	DNA	Maverick	5.91523
TE0239_SO2_FAM1238	DNA	Maverick	6.2051
TE3222_SO2_FAM003	DNA	Maverick	7.27392
TE0409_SO2_FAM0014	DNA	Maverick	9.22985
TE3223_SO2_FAM003	DNA	Maverick	9.86764
TE2909_SO2_FAM0098	DNA	Maverick	10.1861
TE2264_SO2_FAM0325	DNA	Maverick	11.7005
TE3357_SO2_FAM008	DNA	Maverick	13.4954
TE1307_SO2_FAM0227	DNA	Maverick	16.2145
TE2866_SO2_FAM0936	DNA	MULE-MuDR	1.46975
TE2824_SO2_FAM0896	DNA	MULE-MuDR	4.58664
TE0201_SO2_FAM1199	DNA	MULE-MuDR	4.63015
TE0148_SO2_FAM1147	DNA	MULE-MuDR	6.34046
TE0066_SO2_FAM1064	DNA	MULE-MuDR	6.84006
TE0562_SO2_FAM1548	DNA	MULE-MuDR	7.19746
TE0474_SO2_FAM1461	DNA	MULE-MuDR	7.43508
TE0189_SO2_FAM1185	DNA	MULE-MuDR	11.1834
TE2902_SO2_FAM0972	DNA	P	1.56511
TE1148_SO2_FAM2117	DNA	P	1.93578
TE0243_SO2_FAM1241	DNA	P	2.04121
TE0878_SO2_FAM1857	DNA	P	2.45042
TE0401_SO2_FAM1391	DNA	P	2.48648
TE0428_SO2_FAM1418	DNA	P	2.58414
TE0315_SO2_FAM1310	DNA	P	2.82744
TE3342_SO2_FAM076	DNA	P	4.00371
TE2571_SO2_FAM0632	DNA	P	4.93632
TE0842_SO2_FAM1821	DNA	P	5.03058
TE0413_SO2_FAM1402	DNA	P	5.6403
TE3296_SO2_FAM620	DNA	P	6.39444
TE2695_SO2_FAM0766	DNA	P	9.0097
TE3295_SO2_FAM620	DNA	P	9.06278
TE2308_SO2_FAM0372	DNA	P	11.8709
TE2283_SO2_FAM0347	DNA	P	20.7575
TE2581_SO2_FAM0644	DNA	PIF	2.62499
TE0307_SO2_FAM1303	DNA	PIF	2.73821
TE0310_SO2_FAM1306	DNA	PIF	3.09446
TE1623_SO2_FAM0257	DNA	PIF	3.55336
TE1331_SO2_FAM2293	DNA	PIF	3.62891
TE1084_SO2_FAM2056	DNA	PIF	4.13115
TE2617_SO2_FAM0679	DNA	PIF	4.33844
TE1484_SO2_FAM2441	DNA	PIF	4.74905
TE0866_SO2_FAM1846	DNA	PIF	4.80293
TE2662_SO2_FAM0726	DNA	PIF	4.91654
TE1094_SO2_FAM2066	DNA	PIF	4.91695
TE0930_SO2_FAM1908	DNA	PIF	5.12319
TE1093_SO2_FAM2065	DNA	PIF	5.18078
TE1800_SO2_FAM2732	DNA	PIF	5.69452
TE0758_SO2_FAM1739	DNA	PIF	5.71018
TE0520_SO2_FAM1505	DNA	PIF	5.72615
TE0875_SO2_FAM1854	DNA	PIF	5.74579
TE1360_SO2_FAM2322	DNA	PIF	5.85754
TE0591_SO2_FAM1576	DNA	PIF	6.6755
TE0672_SO2_FAM1657	DNA	PIF	6.82322
TE1289_SO2_FAM2253	DNA	PIF	6.96345
TE0669_SO2_FAM1654	DNA	PIF	7.74094
TE0660_SO2_FAM1646	DNA	PIF	7.84244
TE0642_SO2_FAM1623	DNA	PIF	7.86434
TE1089_SO2_FAM2061	DNA	PIF	8.0146
TE1182_SO2_FAM2154	DNA	PIF	8.30367
TE0096_SO2_FAM1094	DNA	PIF	8.92808
TE1313_SO2_FAM2275	DNA	PIF	9.17425
TE0605_SO2_FAM0159	DNA	PIF	9.22709
TE2354_SO2_FAM0415	DNA	PIF	10.1788
TE1001_SO2_FAM1978	DNA	PIF	12.5806
TE1068_SO2_FAM2041	DNA	PIF	16.0207
TE0298_SO2_FAM1295	DNA	PIF	18.7929
TE1316_SO2_FAM2278	DNA	PIF	23.3777
TE2509_SO2_FAM0569	DNA	PIF	23.5867
TE2725_SO2_FAM0796	DNA	PIF	2.6565
TE2783_SO2_FAM0857	DNA	PIF	5.04897
TE0054_SO2_FAM1053	DNA	PIF	9.24862
TE0978_SO2_FAM1956	DNA	PiggyBac	3.00965
TE0421_SO2_FAM1411	DNA	PiggyBac	4.06848
TE0829_SO2_FAM1809	DNA	PiggyBac	4.41969
TE0948_SO2_FAM1926	DNA	PiggyBac	8.61404
TE0839_SO2_FAM1819	DNA	PiggyBac	8.8539
TE2549_SO2_FAM0610	DNA	PiggyBac	9.95857
TE1033_SO2_FAM2007	DNA	PiggyBac	10.4596
TE1096_SO2_FAM2068	DNA	PiggyBac	10.7204
TE2368_SO2_FAM0043	DNA	PiggyBac	11.7854
TE0604_SO2_FAM1589	DNA	PiggyBac	18.4018
TE2567_SO2_FAM0629	DNA	PiggyBac	20.2792
TE2934_SO2_FAM1009	DNA	Sola-1	4.12919
TE0484_SO2_FAM1471	DNA	Sola-1	6.51457
TE2455_SO2_FAM0516	DNA	Sola-1	9.06204
TE2908_SO2_FAM0978	DNA	Sola-1	9.92919
TE0292_SO2_FAM1289	DNA	Sola-1	10.1028
TE1840_SO2_FAM0277	DNA	Sola-1	11.0659
TE1296_SO2_FAM0226	DNA	Sola-1	20.6912
TE2782_SO2_FAM0856	DNA	Sola-2	2.19855
TE2711_SO2_FAM0782	DNA	TcMar	0.985674
TE0169_SO2_FAM1167	DNA	TcMar	13.399
TE0017_SO2_FAM1016	DNA	TcMar	1.16626
TE2776_SO2_FAM0850	DNA	TcMar	2.70612
TE0385_SO2_FAM1376	DNA	TcMar	2.82485
TE0691_SO2_FAM1676	DNA	TcMar	2.84222
TE2591_SO2_FAM0653	DNA	TcMar	2.93617
TE0814_SO2_FAM1794	DNA	TcMar	3.44791
TE2904_SO2_FAM0974	DNA	TcMar	3.88797
TE2513_SO2_FAM0573	DNA	TcMar	4.50406
TE0139_SO2_FAM1139	DNA	TcMar	4.82087
TE1042_SO2_FAM2017	DNA	TcMar	6.91415
TE0281_SO2_FAM1278	DNA	TcMar	7.30796
TE0208_SO2_FAM1205	DNA	TcMar	9.21466
TE0415_SO2_FAM1404	DNA	TcMar	10.558
TE2475_SO2_FAM0537	DNA	TcMar	11.7476
TE2801_SO2_FAM0873	DNA	TcMar	12.1781
TE2514_SO2_FAM0574	DNA	TcMar	14.4068
TE2384_SO2_FAM0446	DNA	TcMar	19.6426
TE2381_SO2_FAM0441	DNA	TcMar	21.7507
TE2607_SO2_FAM0668	DNA	TcMar	23.2209
TE1521_SO2_FAM2475	DNA	TcMar	29.1296
TE2550_SO2_FAM0611	DNA	TcMar	5.65603
TE0649_SO2_FAM1633	DNA	TcMar	8.15124
TE0143_SO2_FAM1142	DNA	TcMar	8.29314
TE0881_SO2_FAM0186	DNA	TcMar	12.6571
TE0200_SO2_FAM1198	DNA	TcMar	13.7697
TE3033_SO2_FAM1509	DNA	TcMar	1.24824
TE1665_SO2_FAM2608	DNA	TcMar	7.09966
TE0334_SO2_FAM1328	DNA	TcMar	7.78375
TE3034_SO2_FAM1509	DNA	TcMar	8.96423
TE0573_SO2_FAM1559	DNA	TcMar	9.77766
TE0624_SO2_FAM1606	DNA	TcMar	10.0777
TE1662_SO2_FAM2605	DNA	TcMar	11.7884
TE0417_SO2_FAM1407	DNA	TcMar	12.0015
TE0458_SO2_FAM1447	DNA	TcMar	12.1567
TE2466_SO2_FAM0529	DNA	TcMar	2.68796
TE0730_SO2_FAM1711	DNA	TcMar	4.84724
TE2732_SO2_FAM0803	DNA	TcMar	1.11889
TE0246_SO2_FAM1244	DNA	TcMar	1.84238
TE2658_SO2_FAM0721	DNA	TcMar	1.99565
TE2852_SO2_FAM0922	DNA	TcMar	2.21234
TE0267_SO2_FAM1264	DNA	TcMar	2.78399
TE2837_SO2_FAM0907	DNA	TcMar	2.85377
TE0898_SO2_FAM1878	DNA	TcMar	2.95956
TE0494_SO2_FAM1481	DNA	TcMar	3.04264
TE0575_SO2_FAM1560	DNA	TcMar	3.11645
TE0526_SO2_FAM1511	DNA	TcMar	3.13709
TE3319_SO2_FAM717	DNA	TcMar	3.15246
TE0294_SO2_FAM1290	DNA	TcMar	3.15851
TE2648_SO2_FAM0710	DNA	TcMar	3.19754
TE2940_SO2_FAM1014	DNA	TcMar	3.30752
TE3320_SO2_FAM717	DNA	TcMar	3.50663
TE3046_SO2_FAM1571	DNA	TcMar	3.57923
TE0345_SO2_FAM1339	DNA	TcMar	3.64254
TE0341_SO2_FAM1334	DNA	TcMar	3.70687
TE0457_SO2_FAM1446	DNA	TcMar	3.77553
TE0033_SO2_FAM1031	DNA	TcMar	3.7899
TE0801_SO2_FAM0178	DNA	TcMar	3.87245
TE0832_SO2_FAM1812	DNA	TcMar	3.99319
TE2989_SO2_FAM1212	DNA	TcMar	4.03321
TE1073_SO2_FAM2046	DNA	TcMar	4.17555
TE1019_SO2_FAM1996	DNA	TcMar	4.20997
TE0080_SO2_FAM1078	DNA	TcMar	4.27561
TE2807_SO2_FAM0879	DNA	TcMar	4.3808
TE0290_SO2_FAM1287	DNA	TcMar	4.51418
TE1082_SO2_FAM2054	DNA	TcMar	4.61566
TE2941_SO2_FAM1014	DNA	TcMar	4.62442
TE0324_SO2_FAM1319	DNA	TcMar	4.72987
TE0265_SO2_FAM1262	DNA	TcMar	4.88032
TE2563_SO2_FAM0624	DNA	TcMar	5.01618
TE0391_SO2_FAM1381	DNA	TcMar	5.03297
TE0018_SO2_FAM1017	DNA	TcMar	5.14738
TE2990_SO2_FAM1212	DNA	TcMar	5.16433
TE0506_SO2_FAM1493	DNA	TcMar	5.19253
TE0107_SO2_FAM1105	DNA	TcMar	5.36419
TE2998_SO2_FAM1247	DNA	TcMar	5.45773
TE0425_SO2_FAM1415	DNA	TcMar	5.65552
TE2670_SO2_FAM0733	DNA	TcMar	5.81276
TE2439_SO2_FAM0501	DNA	TcMar	5.87678
TE2694_SO2_FAM0765	DNA	TcMar	5.89312
TE0153_SO2_FAM1151	DNA	TcMar	5.92781
TE0438_SO2_FAM1428	DNA	TcMar	6.0693
TE2650_SO2_FAM0712	DNA	TcMar	6.10151
TE0158_SO2_FAM1156	DNA	TcMar	6.19393
TE0109_SO2_FAM1107	DNA	TcMar	6.28429
TE0146_SO2_FAM1145	DNA	TcMar	6.32942
TE2978_SO2_FAM1189	DNA	TcMar	6.36991
TE0338_SO2_FAM1331	DNA	TcMar	6.52785
TE2997_SO2_FAM1247	DNA	TcMar	6.57411
TE1114_SO2_FAM2085	DNA	TcMar	6.60673
TE0223_SO2_FAM1222	DNA	TcMar	6.62861
TE2882_SO2_FAM0952	DNA	TcMar	6.66897
TE2727_SO2_FAM0799	DNA	TcMar	6.69142
TE0900_SO2_FAM0188	DNA	TcMar	6.73521
TE0207_SO2_FAM1204	DNA	TcMar	6.78667
TE0371_SO2_FAM1363	DNA	TcMar	7.02118
TE0280_SO2_FAM1277	DNA	TcMar	7.03276
TE0289_SO2_FAM1286	DNA	TcMar	7.038
TE0256_SO2_FAM1254	DNA	TcMar	7.18842
TE2853_SO2_FAM0923	DNA	TcMar	7.23661
TE2896_SO2_FAM0965	DNA	TcMar	7.24959
TE2511_SO2_FAM0570	DNA	TcMar	7.31744
TE0589_SO2_FAM1574	DNA	TcMar	7.39406
TE3370_SO2_FAM829	DNA	TcMar	7.4478
TE1765_SO2_FAM0027	DNA	TcMar	7.49891
TE3237_SO2_FAM035	DNA	TcMar	7.64548
TE3199_SO2_FAM025	DNA	TcMar	7.70758
TE2816_SO2_FAM0888	DNA	TcMar	7.77358
TE1041_SO2_FAM2016	DNA	TcMar	7.83147
TE0116_SO2_FAM1114	DNA	TcMar	7.93422
TE2366_SO2_FAM0428	DNA	TcMar	8.5164
TE3313_SO2_FAM692	DNA	TcMar	8.55657
TE2855_SO2_FAM0925	DNA	TcMar	8.75687
TE3371_SO2_FAM829	DNA	TcMar	9.14934
TE0321_SO2_FAM1316	DNA	TcMar	9.15307
TE0393_SO2_FAM1383	DNA	TcMar	9.15599
TE0229_SO2_FAM1228	DNA	TcMar	9.20314
TE0626_SO2_FAM1608	DNA	TcMar	9.28745
TE0846_SO2_FAM1826	DNA	TcMar	9.69015
TE2518_SO2_FAM0578	DNA	TcMar	9.72812
TE3047_SO2_FAM1571	DNA	TcMar	9.84096
TE3198_SO2_FAM025	DNA	TcMar	9.84605
TE0563_SO2_FAM1549	DNA	TcMar	10.0484
TE1111_SO2_FAM2082	DNA	TcMar	10.2758
TE0798_SO2_FAM1777	DNA	TcMar	11.0113
TE3283_SO2_FAM581	DNA	TcMar	11.0201
TE3043_SO2_FAM1536	DNA	TcMar	11.3853
TE0676_SO2_FAM1660	DNA	TcMar	11.4223
TE0686_SO2_FAM1670	DNA	TcMar	12.3114
TE3042_SO2_FAM1536	DNA	TcMar	12.5289
TE0578_SO2_FAM1563	DNA	TcMar	12.6949
TE0282_SO2_FAM1279	DNA	TcMar	12.8278
TE0466_SO2_FAM1454	DNA	TcMar	13.0428
TE0757_SO2_FAM1738	DNA	TcMar	13.221
TE3036_SO2_FAM1522	DNA	TcMar	13.2748
TE2784_SO2_FAM0858	DNA	TcMar	13.317
TE0181_SO2_FAM1178	DNA	TcMar	13.4705
TE1981_SO2_FAM0029	DNA	TcMar	13.8704
TE0288_SO2_FAM1285	DNA	TcMar	14.3577
TE1543_SO2_FAM2495	DNA	TcMar	14.618
TE1356_SO2_FAM2319	DNA	TcMar	15.1711
TE0122_SO2_FAM1120	DNA	TcMar	16.3521
TE3035_SO2_FAM1522	DNA	TcMar	17.8846
TE0300_SO2_FAM1297	DNA	TcMar	18.7899
TE0366_SO2_FAM1359	DNA	TcMar	19.2812
TE2707_SO2_FAM0779	DNA	TcMar	3.59486
TE1293_SO2_FAM2257	DNA	TcMar	4.33818
TE2913_SO2_FAM0983	DNA	TcMar	5.91124
TE2697_SO2_FAM0768	DNA	TcMar	13.8896
TE0781_SO2_FAM1760	DNA	Unknown	0.570756
TE3122_SO2_FAM1938	DNA	Unknown	0.949324
TE2128_SO2_FAM3032	DNA	Unknown	1.01112
TE3017_SO2_FAM1406	DNA	Unknown	1.46374
TE1421_SO2_FAM2380	DNA	Unknown	1.5255
TE0838_SO2_FAM1818	DNA	Unknown	1.58628
TE2951_SO2_FAM1044	DNA	Unknown	1.69278
TE3093_SO2_FAM018	DNA	Unknown	1.72843
TE2692_SO2_FAM0761	DNA	Unknown	1.75985
TE0127_SO2_FAM1127	DNA	Unknown	1.78192
TE2494_SO2_FAM0555	DNA	Unknown	1.79574
TE1759_SO2_FAM2694	DNA	Unknown	1.82494
TE2668_SO2_FAM0731	DNA	Unknown	1.90646
TE1530_SO2_FAM2483	DNA	Unknown	1.91477
TE2141_SO2_FAM3044	DNA	Unknown	1.93377
TE1055_SO2_FAM2029	DNA	Unknown	1.9345
TE2876_SO2_FAM0947	DNA	Unknown	1.97307
TE1571_SO2_FAM2520	DNA	Unknown	1.98298
TE1975_SO2_FAM2894	DNA	Unknown	2.10377
TE2881_SO2_FAM0951	DNA	Unknown	2.12405
TE0745_SO2_FAM1726	DNA	Unknown	2.12497
TE1065_SO2_FAM2039	DNA	Unknown	2.15936
TE1933_SO2_FAM2856	DNA	Unknown	2.18881
TE1627_SO2_FAM2573	DNA	Unknown	2.21377
TE0648_SO2_FAM1632	DNA	Unknown	2.21515
TE1352_SO2_FAM2314	DNA	Unknown	2.25832
TE2898_SO2_FAM0968	DNA	Unknown	2.26267
TE0568_SO2_FAM1553	DNA	Unknown	2.2945
TE0998_SO2_FAM1975	DNA	Unknown	2.30821
TE1301_SO2_FAM2264	DNA	Unknown	2.30992
TE3110_SO2_FAM1873	DNA	Unknown	2.31255
TE1535_SO2_FAM2488	DNA	Unknown	2.32777
TE3305_SO2_FAM067	DNA	Unknown	2.35188
TE0601_SO2_FAM1585	DNA	Unknown	2.35332
TE1446_SO2_FAM2405	DNA	Unknown	2.36443
TE1206_SO2_FAM2176	DNA	Unknown	2.36798
TE1524_SO2_FAM2478	DNA	Unknown	2.39015
TE3111_SO2_FAM1873	DNA	Unknown	2.40596
TE0945_SO2_FAM1923	DNA	Unknown	2.40663
TE1303_SO2_FAM2266	DNA	Unknown	2.44144
TE1374_SO2_FAM2337	DNA	Unknown	2.44599
TE0606_SO2_FAM1590	DNA	Unknown	2.45404
TE0590_SO2_FAM1575	DNA	Unknown	2.47925
TE0436_SO2_FAM1426	DNA	Unknown	2.50414
TE2139_SO2_FAM3042	DNA	Unknown	2.55502
TE3300_SO2_FAM635	DNA	Unknown	2.59255
TE1473_SO2_FAM2431	DNA	Unknown	2.59618
TE3299_SO2_FAM635	DNA	Unknown	2.6037
TE1135_SO2_FAM2105	DNA	Unknown	2.60886
TE2246_SO2_FAM3139	DNA	Unknown	2.63007
TE0844_SO2_FAM1823	DNA	Unknown	2.71166
TE0337_SO2_FAM1330	DNA	Unknown	2.71602
TE1269_SO2_FAM2235	DNA	Unknown	2.72376
TE1241_SO2_FAM2207	DNA	Unknown	2.72488
TE1166_SO2_FAM2138	DNA	Unknown	2.7286
TE3123_SO2_FAM1938	DNA	Unknown	2.74878
TE1031_SO2_FAM2005	DNA	Unknown	2.75588
TE0491_SO2_FAM1478	DNA	Unknown	2.75971
TE2040_SO2_FAM2952	DNA	Unknown	2.76156
TE3239_SO2_FAM354	DNA	Unknown	2.76359
TE1340_SO2_FAM2303	DNA	Unknown	2.79289
TE0211_SO2_FAM1208	DNA	Unknown	2.79947
TE0738_SO2_FAM1719	DNA	Unknown	2.82044
TE0076_SO2_FAM1073	DNA	Unknown	2.83695
TE1501_SO2_FAM2457	DNA	Unknown	2.85422
TE3364_SO2_FAM815	DNA	Unknown	2.86903
TE2146_SO2_FAM3049	DNA	Unknown	2.87387
TE0976_SO2_FAM1954	DNA	Unknown	2.87867
TE1259_SO2_FAM2226	DNA	Unknown	2.88759
TE0447_SO2_FAM1437	DNA	Unknown	2.89751
TE2817_SO2_FAM0889	DNA	Unknown	2.89865
TE0214_SO2_FAM1211	DNA	Unknown	2.91537
TE0942_SO2_FAM1920	DNA	Unknown	2.93922
TE1876_SO2_FAM2803	DNA	Unknown	2.93945
TE1226_SO2_FAM2194	DNA	Unknown	2.9734
TE1051_SO2_FAM2025	DNA	Unknown	2.97508
TE3151_SO2_FAM2130	DNA	Unknown	2.97535
TE0665_SO2_FAM1650	DNA	Unknown	2.98018
TE1949_SO2_FAM2870	DNA	Unknown	2.98851
TE1004_SO2_FAM1982	DNA	Unknown	2.99105
TE0427_SO2_FAM1417	DNA	Unknown	2.99527
TE0460_SO2_FAM1449	DNA	Unknown	3.01932
TE2148_SO2_FAM3050	DNA	Unknown	3.04543
TE1533_SO2_FAM2486	DNA	Unknown	3.08175
TE2022_SO2_FAM2936	DNA	Unknown	3.08324
TE1367_SO2_FAM2330	DNA	Unknown	3.10976
TE0705_SO2_FAM1689	DNA	Unknown	3.12031
TE1480_SO2_FAM2438	DNA	Unknown	3.14334
TE2532_SO2_FAM0593	DNA	Unknown	3.17778
TE3189_SO2_FAM239	DNA	Unknown	3.1782
TE3207_SO2_FAM2610	DNA	Unknown	3.19645
TE1353_SO2_FAM2316	DNA	Unknown	3.21125
TE2034_SO2_FAM2947	DNA	Unknown	3.22091
TE0085_SO2_FAM1084	DNA	Unknown	3.22131
TE0787_SO2_FAM1767	DNA	Unknown	3.22849
TE2800_SO2_FAM0872	DNA	Unknown	3.23326
TE1433_SO2_FAM2393	DNA	Unknown	3.24924
TE3240_SO2_FAM354	DNA	Unknown	3.25328
TE0271_SO2_FAM1268	DNA	Unknown	3.28062
TE0273_SO2_FAM1270	DNA	Unknown	3.29883
TE1300_SO2_FAM2263	DNA	Unknown	3.33679
TE1615_SO2_FAM2561	DNA	Unknown	3.33909
TE2849_SO2_FAM0919	DNA	Unknown	3.34214
TE1608_SO2_FAM2555	DNA	Unknown	3.34852
TE0830_SO2_FAM0181	DNA	Unknown	3.35922
TE3131_SO2_FAM198	DNA	Unknown	3.35961
TE0279_SO2_FAM1276	DNA	Unknown	3.37218
TE3061_SO2_FAM1636	DNA	Unknown	3.39935
TE1495_SO2_FAM2451	DNA	Unknown	3.40968
TE0056_SO2_FAM1055	DNA	Unknown	3.43734
TE0967_SO2_FAM1945	DNA	Unknown	3.43831
TE0005_SO2_FAM1000	DNA	Unknown	3.45138
TE2117_SO2_FAM3022	DNA	Unknown	3.45621
TE1038_SO2_FAM2013	DNA	Unknown	3.46645
TE3275_SO2_FAM528	DNA	Unknown	3.50884
TE1467_SO2_FAM2426	DNA	Unknown	3.51747
TE3206_SO2_FAM2610	DNA	Unknown	3.52232
TE2479_SO2_FAM0540	DNA	Unknown	3.52758
TE1788_SO2_FAM2721	DNA	Unknown	3.53366
TE1873_SO2_FAM2800	DNA	Unknown	3.54279
TE0125_SO2_FAM1123	DNA	Unknown	3.54405
TE0105_SO2_FAM1103	DNA	Unknown	3.55326
TE0981_SO2_FAM1959	DNA	Unknown	3.55426
TE1890_SO2_FAM2816	DNA	Unknown	3.57966
TE0171_SO2_FAM1169	DNA	Unknown	3.61027
TE1180_SO2_FAM2151	DNA	Unknown	3.61901
TE1237_SO2_FAM2203	DNA	Unknown	3.61994
TE1760_SO2_FAM2695	DNA	Unknown	3.62592
TE1400_SO2_FAM2360	DNA	Unknown	3.64736
TE1131_SO2_FAM2101	DNA	Unknown	3.65871
TE0238_SO2_FAM1237	DNA	Unknown	3.66292
TE0551_SO2_FAM1538	DNA	Unknown	3.66559
TE1348_SO2_FAM2310	DNA	Unknown	3.67161
TE0152_SO2_FAM1150	DNA	Unknown	3.67788
TE1892_SO2_FAM2818	DNA	Unknown	3.67907
TE0142_SO2_FAM1141	DNA	Unknown	3.6836
TE1337_SO2_FAM2299	DNA	Unknown	3.71042
TE0186_SO2_FAM1182	DNA	Unknown	3.72845
TE2903_SO2_FAM0973	DNA	Unknown	3.74034
TE3024_SO2_FAM1434	DNA	Unknown	3.75106
TE1305_SO2_FAM2268	DNA	Unknown	3.76382
TE1225_SO2_FAM2193	DNA	Unknown	3.76871
TE1158_SO2_FAM2127	DNA	Unknown	3.77738
TE1817_SO2_FAM2748	DNA	Unknown	3.77854
TE0235_SO2_FAM1234	DNA	Unknown	3.79087
TE0683_SO2_FAM1667	DNA	Unknown	3.80587
TE1821_SO2_FAM2752	DNA	Unknown	3.81466
TE2205_SO2_FAM3101	DNA	Unknown	3.86339
TE0710_SO2_FAM1693	DNA	Unknown	3.88008
TE1315_SO2_FAM2277	DNA	Unknown	3.89045
TE0264_SO2_FAM1261	DNA	Unknown	3.90328
TE1186_SO2_FAM2158	DNA	Unknown	3.91043
TE0095_SO2_FAM1093	DNA	Unknown	3.94952
TE3019_SO2_FAM1410	DNA	Unknown	3.94986
TE2753_SO2_FAM0826	DNA	Unknown	3.96001
TE2961_SO2_FAM110	DNA	Unknown	3.96231
TE0809_SO2_FAM1788	DNA	Unknown	3.97596
TE0190_SO2_FAM1186	DNA	Unknown	3.9822
TE0184_SO2_FAM1180	DNA	Unknown	3.98844
TE0831_SO2_FAM1811	DNA	Unknown	3.99014
TE2165_SO2_FAM3066	DNA	Unknown	4.00806
TE0923_SO2_FAM1901	DNA	Unknown	4.03419
TE0006_SO2_FAM1001	DNA	Unknown	4.04506
TE1714_SO2_FAM2653	DNA	Unknown	4.04535
TE0150_SO2_FAM1149	DNA	Unknown	4.07101
TE1363_SO2_FAM2326	DNA	Unknown	4.09985
TE2424_SO2_FAM0487	DNA	Unknown	4.11418
TE3179_SO2_FAM2315	DNA	Unknown	4.12196
TE2923_SO2_FAM0992	DNA	Unknown	4.13713
TE1366_SO2_FAM2329	DNA	Unknown	4.14818
TE1558_SO2_FAM2509	DNA	Unknown	4.16607
TE1228_SO2_FAM2196	DNA	Unknown	4.18051
TE0465_SO2_FAM1453	DNA	Unknown	4.21637
TE0365_SO2_FAM1358	DNA	Unknown	4.22492
TE1150_SO2_FAM2119	DNA	Unknown	4.22748
TE2053_SO2_FAM2964	DNA	Unknown	4.2365
TE0117_SO2_FAM1116	DNA	Unknown	4.25288
TE1383_SO2_FAM2345	DNA	Unknown	4.25645
TE0473_SO2_FAM1460	DNA	Unknown	4.28481
TE1534_SO2_FAM2487	DNA	Unknown	4.28484
TE2737_SO2_FAM0809	DNA	Unknown	4.29187
TE0822_SO2_FAM1801	DNA	Unknown	4.31561
TE1529_SO2_FAM2482	DNA	Unknown	4.3197
TE1712_SO2_FAM2651	DNA	Unknown	4.32193
TE2714_SO2_FAM0785	DNA	Unknown	4.34962
TE2582_SO2_FAM0645	DNA	Unknown	4.35861
TE1544_SO2_FAM2496	DNA	Unknown	4.37899
TE1104_SO2_FAM2075	DNA	Unknown	4.38792
TE2795_SO2_FAM0868	DNA	Unknown	4.39109
TE0078_SO2_FAM1075	DNA	Unknown	4.40716
TE1379_SO2_FAM2341	DNA	Unknown	4.4303
TE0950_SO2_FAM1928	DNA	Unknown	4.43464
TE1350_SO2_FAM2312	DNA	Unknown	4.45493
TE0883_SO2_FAM1861	DNA	Unknown	4.45696
TE0369_SO2_FAM1361	DNA	Unknown	4.4577
TE0528_SO2_FAM1513	DNA	Unknown	4.47101
TE1403_SO2_FAM2363	DNA	Unknown	4.4891
TE0765_SO2_FAM1745	DNA	Unknown	4.50518
TE1952_SO2_FAM2873	DNA	Unknown	4.53588
TE2901_SO2_FAM0971	DNA	Unknown	4.55334
TE0576_SO2_FAM1561	DNA	Unknown	4.58896
TE0104_SO2_FAM1101	DNA	Unknown	4.60403
TE0012_SO2_FAM1007	DNA	Unknown	4.61835
TE1561_SO2_FAM2511	DNA	Unknown	4.6282
TE1980_SO2_FAM2899	DNA	Unknown	4.63671
TE2808_SO2_FAM0880	DNA	Unknown	4.6421
TE1946_SO2_FAM2868	DNA	Unknown	4.64387
TE1179_SO2_FAM2150	DNA	Unknown	4.65277
TE0997_SO2_FAM1974	DNA	Unknown	4.69373
TE3287_SO2_FAM591	DNA	Unknown	4.70461
TE0970_SO2_FAM1948	DNA	Unknown	4.70585
TE1411_SO2_FAM2371	DNA	Unknown	4.73237
TE1575_SO2_FAM2524	DNA	Unknown	4.74975
TE0929_SO2_FAM1907	DNA	Unknown	4.75043
TE0873_SO2_FAM1852	DNA	Unknown	4.81246
TE2432_SO2_FAM0495	DNA	Unknown	4.84832
TE3204_SO2_FAM2593	DNA	Unknown	4.85057
TE1633_SO2_FAM2579	DNA	Unknown	4.85825
TE1943_SO2_FAM2865	DNA	Unknown	4.87309
TE1463_SO2_FAM2420	DNA	Unknown	4.90386
TE1741_SO2_FAM2678	DNA	Unknown	4.90959
TE0469_SO2_FAM1457	DNA	Unknown	4.9152
TE2451_SO2_FAM0512	DNA	Unknown	4.9264
TE1568_SO2_FAM2518	DNA	Unknown	4.9305
TE0975_SO2_FAM1953	DNA	Unknown	4.93145
TE1834_SO2_FAM2764	DNA	Unknown	4.94567
TE0306_SO2_FAM1302	DNA	Unknown	4.96965
TE1261_SO2_FAM2228	DNA	Unknown	4.97531
TE0782_SO2_FAM1761	DNA	Unknown	5.00337
TE1132_SO2_FAM2102	DNA	Unknown	5.02148
TE3339_SO2_FAM755	DNA	Unknown	5.02305
TE2199_SO2_FAM3097	DNA	Unknown	5.02742
TE2942_SO2_FAM1015	DNA	Unknown	5.0308
TE1839_SO2_FAM2769	DNA	Unknown	5.03221
TE0443_SO2_FAM1432	DNA	Unknown	5.0585
TE1351_SO2_FAM2313	DNA	Unknown	5.09268
TE2339_SO2_FAM0400	DNA	Unknown	5.14466
TE1496_SO2_FAM2452	DNA	Unknown	5.14853
TE1302_SO2_FAM2265	DNA	Unknown	5.17331
TE0309_SO2_FAM1305	DNA	Unknown	5.17623
TE0504_SO2_FAM1490	DNA	Unknown	5.17724
TE1117_SO2_FAM2088	DNA	Unknown	5.18452
TE0816_SO2_FAM1796	DNA	Unknown	5.20219
TE1531_SO2_FAM2484	DNA	Unknown	5.22088
TE0893_SO2_FAM1872	DNA	Unknown	5.25959
TE0531_SO2_FAM1516	DNA	Unknown	5.2661
TE1478_SO2_FAM2436	DNA	Unknown	5.28137
TE0138_SO2_FAM1138	DNA	Unknown	5.28342
TE3171_SO2_FAM2285	DNA	Unknown	5.29667
TE0373_SO2_FAM1365	DNA	Unknown	5.31191
TE1744_SO2_FAM2680	DNA	Unknown	5.334
TE0895_SO2_FAM1875	DNA	Unknown	5.36287
TE2398_SO2_FAM0461	DNA	Unknown	5.37793
TE0269_SO2_FAM1266	DNA	Unknown	5.4013
TE2712_SO2_FAM0783	DNA	Unknown	5.40284
TE0396_SO2_FAM1386	DNA	Unknown	5.40379
TE0658_SO2_FAM1644	DNA	Unknown	5.41965
TE1492_SO2_FAM2449	DNA	Unknown	5.43081
TE2960_SO2_FAM110	DNA	Unknown	5.46205
TE2431_SO2_FAM0494	DNA	Unknown	5.4766
TE1503_SO2_FAM2459	DNA	Unknown	5.50979
TE2171_SO2_FAM3071	DNA	Unknown	5.53331
TE1292_SO2_FAM2256	DNA	Unknown	5.53419
TE1230_SO2_FAM2198	DNA	Unknown	5.54766
TE0495_SO2_FAM1482	DNA	Unknown	5.581
TE2500_SO2_FAM0560	DNA	Unknown	5.61821
TE2641_SO2_FAM0704	DNA	Unknown	5.63648
TE1194_SO2_FAM2165	DNA	Unknown	5.6488
TE2307_SO2_FAM0371	DNA	Unknown	5.64909
TE2722_SO2_FAM0793	DNA	Unknown	5.65703
TE0361_SO2_FAM1354	DNA	Unknown	5.6632
TE0479_SO2_FAM1466	DNA	Unknown	5.70217
TE0025_SO2_FAM1023	DNA	Unknown	5.70225
TE1509_SO2_FAM2464	DNA	Unknown	5.70522
TE1034_SO2_FAM2008	DNA	Unknown	5.73472
TE1855_SO2_FAM2784	DNA	Unknown	5.74343
TE1920_SO2_FAM2844	DNA	Unknown	5.75142
TE0958_SO2_FAM1935	DNA	Unknown	5.79389
TE0785_SO2_FAM1765	DNA	Unknown	5.79899
TE0947_SO2_FAM1925	DNA	Unknown	5.81084
TE2059_SO2_FAM2970	DNA	Unknown	5.83961
TE1572_SO2_FAM2521	DNA	Unknown	5.85263
TE0542_SO2_FAM1527	DNA	Unknown	5.87297
TE3076_SO2_FAM172	DNA	Unknown	5.89102
TE1190_SO2_FAM2161	DNA	Unknown	5.89716
TE0402_SO2_FAM1392	DNA	Unknown	5.9058
TE0311_SO2_FAM1307	DNA	Unknown	5.91397
TE0797_SO2_FAM1776	DNA	Unknown	5.91708
TE2798_SO2_FAM0870	DNA	Unknown	5.92397
TE1187_SO2_FAM2159	DNA	Unknown	5.93325
TE2155_SO2_FAM3057	DNA	Unknown	5.95355
TE0640_SO2_FAM1620	DNA	Unknown	5.96176
TE1731_SO2_FAM2669	DNA	Unknown	5.96973
TE2918_SO2_FAM0988	DNA	Unknown	6.00644
TE1617_SO2_FAM2563	DNA	Unknown	6.00743
TE1767_SO2_FAM2700	DNA	Unknown	6.05272
TE1596_SO2_FAM2544	DNA	Unknown	6.07239
TE1891_SO2_FAM2817	DNA	Unknown	6.08315
TE1109_SO2_FAM2080	DNA	Unknown	6.09763
TE0684_SO2_FAM1669	DNA	Unknown	6.12706
TE2347_SO2_FAM0409	DNA	Unknown	6.13453
TE3308_SO2_FAM675	DNA	Unknown	6.13823
TE1761_SO2_FAM2696	DNA	Unknown	6.1388
TE1335_SO2_FAM2297	DNA	Unknown	6.15734
TE1441_SO2_FAM2400	DNA	Unknown	6.16976
TE0418_SO2_FAM1408	DNA	Unknown	6.17624
TE1674_SO2_FAM2617	DNA	Unknown	6.18727
TE0225_SO2_FAM1224	DNA	Unknown	6.20454
TE1833_SO2_FAM2763	DNA	Unknown	6.21131
TE2764_SO2_FAM0838	DNA	Unknown	6.23589
TE1231_SO2_FAM2199	DNA	Unknown	6.23717
TE2064_SO2_FAM2975	DNA	Unknown	6.2471
TE2489_SO2_FAM0550	DNA	Unknown	6.24817
TE2755_SO2_FAM0828	DNA	Unknown	6.25892
TE0612_SO2_FAM1596	DNA	Unknown	6.27516
TE1851_SO2_FAM2780	DNA	Unknown	6.33243
TE1846_SO2_FAM2776	DNA	Unknown	6.33842
TE3258_SO2_FAM452	DNA	Unknown	6.37558
TE0510_SO2_FAM1497	DNA	Unknown	6.38082
TE1003_SO2_FAM1981	DNA	Unknown	6.38383
TE0813_SO2_FAM1792	DNA	Unknown	6.38543
TE2175_SO2_FAM3075	DNA	Unknown	6.38673
TE0702_SO2_FAM1686	DNA	Unknown	6.40289
TE0434_SO2_FAM1423	DNA	Unknown	6.41515
TE0755_SO2_FAM1735	DNA	Unknown	6.45389
TE1043_SO2_FAM2018	DNA	Unknown	6.462
TE1384_SO2_FAM2346	DNA	Unknown	6.49203
TE2779_SO2_FAM0853	DNA	Unknown	6.49483
TE1697_SO2_FAM2638	DNA	Unknown	6.49623
TE0416_SO2_FAM1405	DNA	Unknown	6.50249
TE2710_SO2_FAM0781	DNA	Unknown	6.55646
TE1438_SO2_FAM2398	DNA	Unknown	6.55973
TE2186_SO2_FAM3085	DNA	Unknown	6.56049
TE3172_SO2_FAM2285	DNA	Unknown	6.5643
TE1017_SO2_FAM1994	DNA	Unknown	6.57751
TE3073_SO2_FAM172	DNA	Unknown	6.62818
TE3196_SO2_FAM2425	DNA	Unknown	6.64005
TE3106_SO2_FAM1862	DNA	Unknown	6.65373
TE3330_SO2_FAM739	DNA	Unknown	6.67506
TE0435_SO2_FAM1425	DNA	Unknown	6.67966
TE1005_SO2_FAM1983	DNA	Unknown	6.72673
TE1630_SO2_FAM2576	DNA	Unknown	6.72775
TE1147_SO2_FAM2116	DNA	Unknown	6.746
TE0991_SO2_FAM1969	DNA	Unknown	6.75641
TE0824_SO2_FAM1803	DNA	Unknown	6.77023
TE3021_SO2_FAM1424	DNA	Unknown	6.81576
TE3068_SO2_FAM1675	DNA	Unknown	6.83618
TE1432_SO2_FAM2392	DNA	Unknown	6.84403
TE0167_SO2_FAM1165	DNA	Unknown	6.88662
TE0912_SO2_FAM1890	DNA	Unknown	6.8934
TE1057_SO2_FAM2031	DNA	Unknown	6.93446
TE0343_SO2_FAM1336	DNA	Unknown	6.93527
TE0124_SO2_FAM1122	DNA	Unknown	6.9475
TE3074_SO2_FAM172	DNA	Unknown	6.9511
TE2841_SO2_FAM0910	DNA	Unknown	6.96324
TE1420_SO2_FAM0238	DNA	Unknown	6.97205
TE3382_SO2_FAM890	DNA	Unknown	6.97932
TE0696_SO2_FAM1680	DNA	Unknown	6.99821
TE0571_SO2_FAM1557	DNA	Unknown	7.01205
TE1387_SO2_FAM2349	DNA	Unknown	7.01356
TE0163_SO2_FAM1161	DNA	Unknown	7.04003
TE1364_SO2_FAM2327	DNA	Unknown	7.04351
TE2982_SO2_FAM1197	DNA	Unknown	7.05458
TE0101_SO2_FAM1099	DNA	Unknown	7.08627
TE1579_SO2_FAM2528	DNA	Unknown	7.11741
TE3116_SO2_FAM019	DNA	Unknown	7.13148
TE0537_SO2_FAM1521	DNA	Unknown	7.1391
TE2679_SO2_FAM0744	DNA	Unknown	7.14695
TE2971_SO2_FAM1125	DNA	Unknown	7.15771
TE1222_SO2_FAM2190	DNA	Unknown	7.16493
TE2953_SO2_FAM1076	DNA	Unknown	7.1694
TE0159_SO2_FAM1157	DNA	Unknown	7.21764
TE2981_SO2_FAM1196	DNA	Unknown	7.23933
TE2970_SO2_FAM1125	DNA	Unknown	7.23967
TE1954_SO2_FAM2875	DNA	Unknown	7.24977
TE0984_SO2_FAM1961	DNA	Unknown	7.25005
TE1415_SO2_FAM2375	DNA	Unknown	7.25209
TE1734_SO2_FAM2671	DNA	Unknown	7.26454
TE2838_SO2_FAM0908	DNA	Unknown	7.2728
TE2930_SO2_FAM0999	DNA	Unknown	7.27727
TE0698_SO2_FAM1682	DNA	Unknown	7.3084
TE2974_SO2_FAM1136	DNA	Unknown	7.3104
TE1577_SO2_FAM2526	DNA	Unknown	7.31584
TE2894_SO2_FAM0963	DNA	Unknown	7.31627
TE1597_SO2_FAM2545	DNA	Unknown	7.31948
TE1736_SO2_FAM2673	DNA	Unknown	7.355
TE2256_SO2_FAM0317	DNA	Unknown	7.36329
TE3143_SO2_FAM2078	DNA	Unknown	7.39089
TE1578_SO2_FAM2527	DNA	Unknown	7.39264
TE1796_SO2_FAM2729	DNA	Unknown	7.40093
TE1453_SO2_FAM2411	DNA	Unknown	7.41716
TE2963_SO2_FAM1102	DNA	Unknown	7.42504
TE0182_SO2_FAM1179	DNA	Unknown	7.43799
TE1625_SO2_FAM2571	DNA	Unknown	7.44026
TE0383_SO2_FAM1374	DNA	Unknown	7.44183
TE1562_SO2_FAM2512	DNA	Unknown	7.44183
TE0133_SO2_FAM1132	DNA	Unknown	7.4479
TE2017_SO2_FAM2931	DNA	Unknown	7.47292
TE1146_SO2_FAM2115	DNA	Unknown	7.47943
TE0946_SO2_FAM1924	DNA	Unknown	7.49181
TE3077_SO2_FAM172	DNA	Unknown	7.49217
TE2019_SO2_FAM2933	DNA	Unknown	7.51412
TE3195_SO2_FAM2425	DNA	Unknown	7.51815
TE0647_SO2_FAM1630	DNA	Unknown	7.52676
TE3221_SO2_FAM2966	DNA	Unknown	7.52952
TE0849_SO2_FAM1829	DNA	Unknown	7.53403
TE0897_SO2_FAM1877	DNA	Unknown	7.55088
TE0880_SO2_FAM1859	DNA	Unknown	7.56972
TE3075_SO2_FAM172	DNA	Unknown	7.58236
TE1163_SO2_FAM2134	DNA	Unknown	7.58377
TE0968_SO2_FAM1946	DNA	Unknown	7.59532
TE3109_SO2_FAM1870	DNA	Unknown	7.60514
TE2635_SO2_FAM0699	DNA	Unknown	7.6461
TE3114_SO2_FAM1891	DNA	Unknown	7.65949
TE0920_SO2_FAM1899	DNA	Unknown	7.71211
TE1060_SO2_FAM2034	DNA	Unknown	7.71693
TE3128_SO2_FAM1963	DNA	Unknown	7.73001
TE1220_SO2_FAM2189	DNA	Unknown	7.75578
TE3383_SO2_FAM890	DNA	Unknown	7.76065
TE0372_SO2_FAM1364	DNA	Unknown	7.76973
TE3020_SO2_FAM1424	DNA	Unknown	7.77246
TE3069_SO2_FAM1675	DNA	Unknown	7.77297
TE2919_SO2_FAM0989	DNA	Unknown	7.77547
TE2968_SO2_FAM1125	DNA	Unknown	7.78179
TE2858_SO2_FAM0928	DNA	Unknown	7.79847
TE3333_SO2_FAM746	DNA	Unknown	7.83175
TE0502_SO2_FAM1489	DNA	Unknown	7.85663
TE3101_SO2_FAM1832	DNA	Unknown	7.8677
TE3064_SO2_FAM1643	DNA	Unknown	7.86791
TE3187_SO2_FAM2388	DNA	Unknown	7.87466
TE2154_SO2_FAM3056	DNA	Unknown	7.87477
TE1429_SO2_FAM2389	DNA	Unknown	7.88268
TE0368_SO2_FAM1360	DNA	Unknown	7.90888
TE0047_SO2_FAM1047	DNA	Unknown	7.91526
TE0933_SO2_FAM1910	DNA	Unknown	7.92526
TE0885_SO2_FAM1864	DNA	Unknown	7.95215
TE1224_SO2_FAM2192	DNA	Unknown	7.96947
TE2680_SO2_FAM0745	DNA	Unknown	8.00533
TE0773_SO2_FAM1752	DNA	Unknown	8.01008
TE1871_SO2_FAM2799	DNA	Unknown	8.02207
TE0277_SO2_FAM1274	DNA	Unknown	8.04005
TE1091_SO2_FAM2063	DNA	Unknown	8.05508
TE2870_SO2_FAM0940	DNA	Unknown	8.06383
TE1998_SO2_FAM2914	DNA	Unknown	8.08052
TE0567_SO2_FAM1552	DNA	Unknown	8.08454
TE2969_SO2_FAM1125	DNA	Unknown	8.11408
TE2113_SO2_FAM3019	DNA	Unknown	8.12297
TE1086_SO2_FAM2058	DNA	Unknown	8.16211
TE2156_SO2_FAM3058	DNA	Unknown	8.2056
TE0615_SO2_FAM1599	DNA	Unknown	8.20565
TE0677_SO2_FAM1661	DNA	Unknown	8.21073
TE2181_SO2_FAM3080	DNA	Unknown	8.21443
TE2312_SO2_FAM0376	DNA	Unknown	8.21997
TE0486_SO2_FAM1473	DNA	Unknown	8.23262
TE1474_SO2_FAM2432	DNA	Unknown	8.24578
TE2045_SO2_FAM2957	DNA	Unknown	8.25177
TE1175_SO2_FAM2147	DNA	Unknown	8.25721
TE1523_SO2_FAM2477	DNA	Unknown	8.26106
TE0253_SO2_FAM1251	DNA	Unknown	8.27615
TE2187_SO2_FAM3086	DNA	Unknown	8.27702
TE1204_SO2_FAM2174	DNA	Unknown	8.28997
TE0799_SO2_FAM1778	DNA	Unknown	8.29822
TE0882_SO2_FAM1860	DNA	Unknown	8.31387
TE0185_SO2_FAM1181	DNA	Unknown	8.33766
TE0857_SO2_FAM1837	DNA	Unknown	8.35232
TE3389_SO2_FAM931	DNA	Unknown	8.35258
TE3298_SO2_FAM627	DNA	Unknown	8.3663
TE2565_SO2_FAM0626	DNA	Unknown	8.37109
TE0594_SO2_FAM1579	DNA	Unknown	8.38664
TE0995_SO2_FAM1972	DNA	Unknown	8.39645
TE3284_SO2_FAM581	DNA	Unknown	8.42802
TE2763_SO2_FAM0837	DNA	Unknown	8.48036
TE1136_SO2_FAM2106	DNA	Unknown	8.53792
TE2226_SO2_FAM3120	DNA	Unknown	8.54775
TE1402_SO2_FAM2362	DNA	Unknown	8.56215
TE1748_SO2_FAM2684	DNA	Unknown	8.58152
TE1354_SO2_FAM2317	DNA	Unknown	8.58713
TE1347_SO2_FAM0231	DNA	Unknown	8.59363
TE2138_SO2_FAM3041	DNA	Unknown	8.59373
TE2823_SO2_FAM0895	DNA	Unknown	8.59675
TE0523_SO2_FAM1508	DNA	Unknown	8.60443
TE1120_SO2_FAM2091	DNA	Unknown	8.60813
TE1405_SO2_FAM2365	DNA	Unknown	8.61835
TE0419_SO2_FAM1409	DNA	Unknown	8.62602
TE1276_SO2_FAM2241	DNA	Unknown	8.64568
TE1472_SO2_FAM2430	DNA	Unknown	8.6492
TE2193_SO2_FAM3091	DNA	Unknown	8.69357
TE3188_SO2_FAM2388	DNA	Unknown	8.70154
TE0657_SO2_FAM1642	DNA	Unknown	8.70482
TE2012_SO2_FAM2927	DNA	Unknown	8.72103
TE0270_SO2_FAM1267	DNA	Unknown	8.72679
TE3113_SO2_FAM1891	DNA	Unknown	8.72816
TE2788_SO2_FAM0861	DNA	Unknown	8.73574
TE3086_SO2_FAM1781	DNA	Unknown	8.80572
TE0291_SO2_FAM1288	DNA	Unknown	8.8101
TE0742_SO2_FAM1723	DNA	Unknown	8.84243
TE2423_SO2_FAM0486	DNA	Unknown	8.84449
TE0173_SO2_FAM1170	DNA	Unknown	8.8532
TE2104_SO2_FAM3010	DNA	Unknown	8.85677
TE0641_SO2_FAM1621	DNA	Unknown	8.86216
TE1341_SO2_FAM2304	DNA	Unknown	8.87062
TE2586_SO2_FAM0649	DNA	Unknown	8.8912
TE1227_SO2_FAM2195	DNA	Unknown	8.89214
TE1449_SO2_FAM2408	DNA	Unknown	8.92125
TE0858_SO2_FAM1838	DNA	Unknown	8.93573
TE2791_SO2_FAM0864	DNA	Unknown	8.95045
TE1619_SO2_FAM2566	DNA	Unknown	8.95228
TE1000_SO2_FAM1977	DNA	Unknown	8.96364
TE2119_SO2_FAM3024	DNA	Unknown	8.98189
TE2344_SO2_FAM0406	DNA	Unknown	9.00238
TE1897_SO2_FAM2822	DNA	Unknown	9.04011
TE1618_SO2_FAM2565	DNA	Unknown	9.04322
TE2110_SO2_FAM3016	DNA	Unknown	9.04709
TE2159_SO2_FAM3060	DNA	Unknown	9.05724
TE2161_SO2_FAM3062	DNA	Unknown	9.07382
TE1595_SO2_FAM2543	DNA	Unknown	9.11002
TE1165_SO2_FAM2137	DNA	Unknown	9.12022
TE1735_SO2_FAM2672	DNA	Unknown	9.13535
TE2062_SO2_FAM2973	DNA	Unknown	9.14102
TE0697_SO2_FAM1681	DNA	Unknown	9.15286
TE0673_SO2_FAM1658	DNA	Unknown	9.15952
TE2542_SO2_FAM0602	DNA	Unknown	9.17873
TE2248_SO2_FAM3140	DNA	Unknown	9.19365
TE1253_SO2_FAM2220	DNA	Unknown	9.21005
TE1401_SO2_FAM2361	DNA	Unknown	9.21722
TE1488_SO2_FAM2445	DNA	Unknown	9.2176
TE0989_SO2_FAM1967	DNA	Unknown	9.23614
TE3044_SO2_FAM1556	DNA	Unknown	9.25177
TE1905_SO2_FAM2830	DNA	Unknown	9.26583
TE2706_SO2_FAM0778	DNA	Unknown	9.27067
TE1958_SO2_FAM2879	DNA	Unknown	9.27435
TE1755_SO2_FAM2690	DNA	Unknown	9.31591
TE0081_SO2_FAM1079	DNA	Unknown	9.31837
TE0529_SO2_FAM1514	DNA	Unknown	9.33417
TE0149_SO2_FAM1148	DNA	Unknown	9.36971
TE0896_SO2_FAM1876	DNA	Unknown	9.36973
TE2150_SO2_FAM3052	DNA	Unknown	9.37245
TE1791_SO2_FAM2724	DNA	Unknown	9.39826
TE1312_SO2_FAM2274	DNA	Unknown	9.4103
TE0917_SO2_FAM1896	DNA	Unknown	9.43728
TE0926_SO2_FAM1904	DNA	Unknown	9.44541
TE1273_SO2_FAM2239	DNA	Unknown	9.44753
TE1257_SO2_FAM2224	DNA	Unknown	9.47081
TE0856_SO2_FAM1836	DNA	Unknown	9.47164
TE1896_SO2_FAM2821	DNA	Unknown	9.50766
TE0955_SO2_FAM1932	DNA	Unknown	9.51828
TE1658_SO2_FAM2601	DNA	Unknown	9.52395
TE2198_SO2_FAM3096	DNA	Unknown	9.53078
TE2964_SO2_FAM1112	DNA	Unknown	9.54993
TE1317_SO2_FAM2279	DNA	Unknown	9.55867
TE1064_SO2_FAM2038	DNA	Unknown	9.56035
TE3066_SO2_FAM1668	DNA	Unknown	9.56316
TE3118_SO2_FAM1914	DNA	Unknown	9.56662
TE1704_SO2_FAM2644	DNA	Unknown	9.57144
TE0404_SO2_FAM1394	DNA	Unknown	9.57195
TE3108_SO2_FAM1870	DNA	Unknown	9.58349
TE0851_SO2_FAM1830	DNA	Unknown	9.59025
TE0845_SO2_FAM1825	DNA	Unknown	9.59175
TE0681_SO2_FAM1665	DNA	Unknown	9.59844
TE0764_SO2_FAM1744	DNA	Unknown	9.61692
TE0632_SO2_FAM1613	DNA	Unknown	9.62582
TE2001_SO2_FAM2917	DNA	Unknown	9.63337
TE1262_SO2_FAM2229	DNA	Unknown	9.6476
TE2983_SO2_FAM1197	DNA	Unknown	9.66031
TE0026_SO2_FAM1025	DNA	Unknown	9.66463
TE1573_SO2_FAM2522	DNA	Unknown	9.68001
TE1652_SO2_FAM2597	DNA	Unknown	9.68979
TE0938_SO2_FAM1916	DNA	Unknown	9.69477
TE2721_SO2_FAM0792	DNA	Unknown	9.69791
TE1600_SO2_FAM2548	DNA	Unknown	9.74049
TE1678_SO2_FAM2620	DNA	Unknown	9.75291
TE2049_SO2_FAM2960	DNA	Unknown	9.75577
TE2980_SO2_FAM1196	DNA	Unknown	9.79595
TE1604_SO2_FAM2551	DNA	Unknown	9.80505
TE0546_SO2_FAM1531	DNA	Unknown	9.82051
TE0464_SO2_FAM1452	DNA	Unknown	9.83613
TE2144_SO2_FAM3047	DNA	Unknown	9.87353
TE2794_SO2_FAM0867	DNA	Unknown	9.8796
TE2324_SO2_FAM0387	DNA	Unknown	9.89102
TE1130_SO2_FAM2100	DNA	Unknown	9.91808
TE1997_SO2_FAM2913	DNA	Unknown	9.91998
TE1481_SO2_FAM2439	DNA	Unknown	9.94589
TE0257_SO2_FAM1255	DNA	Unknown	9.95784
TE0963_SO2_FAM1941	DNA	Unknown	9.96353
TE1950_SO2_FAM2871	DNA	Unknown	9.96442
TE1703_SO2_FAM2643	DNA	Unknown	9.97308
TE2889_SO2_FAM0959	DNA	Unknown	9.99576
TE0666_SO2_FAM1651	DNA	Unknown	10.0048
TE3161_SO2_FAM2152	DNA	Unknown	10.0473
TE0635_SO2_FAM1616	DNA	Unknown	10.0639
TE2121_SO2_FAM3026	DNA	Unknown	10.0727
TE1279_SO2_FAM2244	DNA	Unknown	10.0928
TE3072_SO2_FAM172	DNA	Unknown	10.1092
TE0577_SO2_FAM1562	DNA	Unknown	10.1161
TE1581_SO2_FAM0253	DNA	Unknown	10.1612
TE0561_SO2_FAM1547	DNA	Unknown	10.1906
TE3049_SO2_FAM1586	DNA	Unknown	10.2217
TE3052_SO2_FAM1625	DNA	Unknown	10.2271
TE1886_SO2_FAM2812	DNA	Unknown	10.2361
TE1868_SO2_FAM2796	DNA	Unknown	10.2451
TE1664_SO2_FAM2607	DNA	Unknown	10.256
TE2081_SO2_FAM2990	DNA	Unknown	10.2773
TE0735_SO2_FAM1716	DNA	Unknown	10.2922
TE0516_SO2_FAM1501	DNA	Unknown	10.2963
TE2865_SO2_FAM0935	DNA	Unknown	10.2965
TE1719_SO2_FAM2658	DNA	Unknown	10.3011
TE2030_SO2_FAM2943	DNA	Unknown	10.3019
TE1369_SO2_FAM2332	DNA	Unknown	10.3062
TE0619_SO2_FAM1601	DNA	Unknown	10.308
TE0527_SO2_FAM1512	DNA	Unknown	10.3331
TE1054_SO2_FAM2028	DNA	Unknown	10.3476
TE3015_SO2_FAM1397	DNA	Unknown	10.4132
TE2874_SO2_FAM0945	DNA	Unknown	10.4227
TE1059_SO2_FAM2033	DNA	Unknown	10.4431
TE3117_SO2_FAM1914	DNA	Unknown	10.4633
TE3038_SO2_FAM153	DNA	Unknown	10.4773
TE1238_SO2_FAM2204	DNA	Unknown	10.4993
TE0847_SO2_FAM1827	DNA	Unknown	10.5005
TE1349_SO2_FAM2311	DNA	Unknown	10.5058
TE3045_SO2_FAM1556	DNA	Unknown	10.528
TE0879_SO2_FAM1858	DNA	Unknown	10.5469
TE2151_SO2_FAM3053	DNA	Unknown	10.558
TE0456_SO2_FAM1445	DNA	Unknown	10.6055
TE1211_SO2_FAM2180	DNA	Unknown	10.61
TE2028_SO2_FAM2941	DNA	Unknown	10.6416
TE1771_SO2_FAM2705	DNA	Unknown	10.6478
TE0828_SO2_FAM1808	DNA	Unknown	10.6529
TE3126_SO2_FAM1952	DNA	Unknown	10.6737
TE1156_SO2_FAM2125	DNA	Unknown	10.6795
TE1885_SO2_FAM2811	DNA	Unknown	10.7053
TE1110_SO2_FAM2081	DNA	Unknown	10.7335
TE1519_SO2_FAM2473	DNA	Unknown	10.7432
TE1976_SO2_FAM2895	DNA	Unknown	10.7697
TE1729_SO2_FAM2667	DNA	Unknown	10.7968
TE1359_SO2_FAM2321	DNA	Unknown	10.8141
TE0431_SO2_FAM1420	DNA	Unknown	10.8197
TE2118_SO2_FAM3023	DNA	Unknown	10.8241
TE1963_SO2_FAM2883	DNA	Unknown	10.8497
TE1752_SO2_FAM2688	DNA	Unknown	10.8609
TE2008_SO2_FAM2923	DNA	Unknown	10.8615
TE0106_SO2_FAM1104	DNA	Unknown	10.8709
TE1614_SO2_FAM2560	DNA	Unknown	10.8767
TE1747_SO2_FAM2683	DNA	Unknown	10.9351
TE0623_SO2_FAM1605	DNA	Unknown	10.9935
TE3084_SO2_FAM1781	DNA	Unknown	11.0328
TE3276_SO2_FAM528	DNA	Unknown	11.0546
TE3112_SO2_FAM1891	DNA	Unknown	11.0815
TE0586_SO2_FAM1570	DNA	Unknown	11.1162
TE1599_SO2_FAM2547	DNA	Unknown	11.1289
TE0918_SO2_FAM1897	DNA	Unknown	11.1719
TE3182_SO2_FAM2324	DNA	Unknown	11.1759
TE1640_SO2_FAM2585	DNA	Unknown	11.2102
TE0467_SO2_FAM1455	DNA	Unknown	11.2147
TE2079_SO2_FAM2989	DNA	Unknown	11.2166
TE0061_SO2_FAM0106	DNA	Unknown	11.2268
TE1763_SO2_FAM2698	DNA	Unknown	11.2359
TE1670_SO2_FAM2613	DNA	Unknown	11.2469
TE0835_SO2_FAM1815	DNA	Unknown	11.2506
TE0777_SO2_FAM1756	DNA	Unknown	11.273
TE1985_SO2_FAM2902	DNA	Unknown	11.3273
TE2157_SO2_FAM3059	DNA	Unknown	11.3332
TE0261_SO2_FAM1259	DNA	Unknown	11.3636
TE2224_SO2_FAM3119	DNA	Unknown	11.3986
TE1213_SO2_FAM2182	DNA	Unknown	11.4202
TE1666_SO2_FAM2609	DNA	Unknown	11.5119
TE2109_SO2_FAM3015	DNA	Unknown	11.5195
TE1700_SO2_FAM2640	DNA	Unknown	11.5988
TE0276_SO2_FAM1273	DNA	Unknown	11.6565
TE0092_SO2_FAM1090	DNA	Unknown	11.6916
TE1423_SO2_FAM2382	DNA	Unknown	11.6989
TE1802_SO2_FAM2734	DNA	Unknown	11.7438
TE3307_SO2_FAM675	DNA	Unknown	11.818
TE1801_SO2_FAM2733	DNA	Unknown	11.9279
TE3162_SO2_FAM2152	DNA	Unknown	11.954
TE3341_SO2_FAM076	DNA	Unknown	11.9713
TE1990_SO2_FAM2907	DNA	Unknown	11.9997
TE0499_SO2_FAM1486	DNA	Unknown	12.0269
TE0240_SO2_FAM1239	DNA	Unknown	12.0317
TE0959_SO2_FAM1936	DNA	Unknown	12.0772
TE1417_SO2_FAM2377	DNA	Unknown	12.0949
TE1934_SO2_FAM2857	DNA	Unknown	12.1034
TE1052_SO2_FAM2026	DNA	Unknown	12.1156
TE1079_SO2_FAM2051	DNA	Unknown	12.1584
TE0643_SO2_FAM1624	DNA	Unknown	12.1884
TE1476_SO2_FAM2434	DNA	Unknown	12.1971
TE1901_SO2_FAM2826	DNA	Unknown	12.2149
TE3334_SO2_FAM747	DNA	Unknown	12.2266
TE2122_SO2_FAM3027	DNA	Unknown	12.2286
TE2134_SO2_FAM3038	DNA	Unknown	12.2565
TE1214_SO2_FAM2183	DNA	Unknown	12.3036
TE0487_SO2_FAM1474	DNA	Unknown	12.352
TE2210_SO2_FAM3106	DNA	Unknown	12.3724
TE1424_SO2_FAM2383	DNA	Unknown	12.3811
TE1542_SO2_FAM2494	DNA	Unknown	12.4061
TE1142_SO2_FAM2111	DNA	Unknown	12.4438
TE2025_SO2_FAM2939	DNA	Unknown	12.502
TE2153_SO2_FAM3055	DNA	Unknown	12.5292
TE2196_SO2_FAM3094	DNA	Unknown	12.5423
TE2222_SO2_FAM3117	DNA	Unknown	12.5999
TE0599_SO2_FAM1583	DNA	Unknown	12.7458
TE2075_SO2_FAM2985	DNA	Unknown	12.7558
TE1588_SO2_FAM2536	DNA	Unknown	12.773
TE1811_SO2_FAM2742	DNA	Unknown	12.8072
TE0230_SO2_FAM1229	DNA	Unknown	12.8157
TE1679_SO2_FAM2621	DNA	Unknown	12.8218
TE3200_SO2_FAM2537	DNA	Unknown	12.8232
TE1081_SO2_FAM2053	DNA	Unknown	12.8466
TE1816_SO2_FAM2747	DNA	Unknown	12.864
TE1711_SO2_FAM2650	DNA	Unknown	12.8704
TE1118_SO2_FAM2089	DNA	Unknown	12.8755
TE1651_SO2_FAM2596	DNA	Unknown	12.883
TE1956_SO2_FAM2877	DNA	Unknown	12.9257
TE0903_SO2_FAM1882	DNA	Unknown	12.9455
TE2168_SO2_FAM3069	DNA	Unknown	12.9718
TE1076_SO2_FAM2049	DNA	Unknown	13.0118
TE1965_SO2_FAM2885	DNA	Unknown	13.1353
TE1824_SO2_FAM2755	DNA	Unknown	13.1381
TE1272_SO2_FAM2238	DNA	Unknown	13.1558
TE0693_SO2_FAM1678	DNA	Unknown	13.1772
TE2039_SO2_FAM2951	DNA	Unknown	13.2438
TE1249_SO2_FAM2216	DNA	Unknown	13.2499
TE2100_SO2_FAM3007	DNA	Unknown	13.2859
TE1724_SO2_FAM2662	DNA	Unknown	13.2944
TE1494_SO2_FAM2450	DNA	Unknown	13.3234
TE2091_SO2_FAM0030	DNA	Unknown	13.3526
TE1234_SO2_FAM2200	DNA	Unknown	13.3553
TE2189_SO2_FAM3088	DNA	Unknown	13.3582
TE2137_SO2_FAM3040	DNA	Unknown	13.3785
TE1705_SO2_FAM2645	DNA	Unknown	13.3797
TE3133_SO2_FAM1980	DNA	Unknown	13.3927
TE1874_SO2_FAM2801	DNA	Unknown	13.6322
TE1047_SO2_FAM2021	DNA	Unknown	13.6807
TE1235_SO2_FAM2201	DNA	Unknown	13.7012
TE3220_SO2_FAM2966	DNA	Unknown	13.7702
TE1127_SO2_FAM2099	DNA	Unknown	13.8656
TE2194_SO2_FAM3092	DNA	Unknown	13.8807
TE2014_SO2_FAM2929	DNA	Unknown	13.8891
TE1779_SO2_FAM2712	DNA	Unknown	13.8912
TE1407_SO2_FAM2368	DNA	Unknown	13.9106
TE3201_SO2_FAM2537	DNA	Unknown	13.9171
TE1218_SO2_FAM2187	DNA	Unknown	13.9886
TE1459_SO2_FAM2417	DNA	Unknown	14.0089
TE0331_SO2_FAM1325	DNA	Unknown	14.1765
TE3022_SO2_FAM1424	DNA	Unknown	14.2954
TE1919_SO2_FAM2843	DNA	Unknown	14.3325
TE0703_SO2_FAM1687	DNA	Unknown	14.3941
TE1396_SO2_FAM2357	DNA	Unknown	14.4079
TE0953_SO2_FAM1930	DNA	Unknown	14.4221
TE1813_SO2_FAM2744	DNA	Unknown	14.5142
TE1837_SO2_FAM2767	DNA	Unknown	14.6795
TE1973_SO2_FAM2892	DNA	Unknown	14.6933
TE2032_SO2_FAM2945	DNA	Unknown	14.7827
TE1621_SO2_FAM2568	DNA	Unknown	15.1889
TE2055_SO2_FAM2967	DNA	Unknown	15.5216
TE1589_SO2_FAM2538	DNA	Unknown	15.6163
TE1189_SO2_FAM2160	DNA	Unknown	15.6569
TE2216_SO2_FAM3111	DNA	Unknown	15.6854
TE1281_SO2_FAM2246	DNA	Unknown	15.8729
TE1264_SO2_FAM2230	DNA	Unknown	15.8762
TE1288_SO2_FAM2252	DNA	Unknown	16.0161
TE1682_SO2_FAM2624	DNA	Unknown	16.116
TE1569_SO2_FAM2519	DNA	Unknown	16.1199
TE1078_SO2_FAM2050	DNA	Unknown	16.1534
TE1549_SO2_FAM2500	DNA	Unknown	16.3295
TE2206_SO2_FAM3102	DNA	Unknown	16.5446
TE1069_SO2_FAM2042	DNA	Unknown	16.5533
TE0659_SO2_FAM1645	DNA	Unknown	16.6465
TE2209_SO2_FAM3105	DNA	Unknown	16.6536
TE0352_SO2_FAM1346	DNA	Unknown	16.7796
TE2173_SO2_FAM3073	DNA	Unknown	17.0495
TE1603_SO2_FAM2550	DNA	Unknown	17.3363
TE1008_SO2_FAM1986	DNA	Unknown	17.4011
TE2243_SO2_FAM3136	DNA	Unknown	17.757
TE2101_SO2_FAM3008	DNA	Unknown	18.0299
TE1882_SO2_FAM2809	DNA	Unknown	18.5142
TE2082_SO2_FAM2991	DNA	Unknown	18.915
TE1762_SO2_FAM2697	DNA	Unknown	19.1088
TE1797_SO2_FAM0273	DNA	Zisupton	12.9757
TE2323_SO2_FAM0386	LINE	CR1	7.63784
TE2281_SO2_FAM0345	LINE	CR1	9.42614
TE0711_SO2_FAM1694	LINE	CR1	10.1952
TE0957_SO2_FAM1934	LINE	CR1	10.4362
TE0886_SO2_FAM1865	LINE	CR1	10.854
TE2147_SO2_FAM0305	LINE	CR1	11.9151
TE2465_SO2_FAM0527	LINE	CR1	12.1579
TE2262_SO2_FAM0322	LINE	CR1	13.1484
TE2058_SO2_FAM0297	LINE	CR1	13.1706
TE2463_SO2_FAM0525	LINE	CR1	13.6045
TE2503_SO2_FAM0563	LINE	CR1	16.5577
TE1737_SO2_FAM2674	LINE	Dong-R4	2.81892
TE0387_SO2_FAM1378	LINE	Dong-R4	5.24138
TE2589_SO2_FAM0651	LINE	Dong-R4	6.20556
TE2579_SO2_FAM0642	LINE	Dong-R4	8.80269
TE2293_SO2_FAM0358	LINE	Dong-R4	10.9363
TE2357_SO2_FAM0418	LINE	Dong-R4	11.981
TE2328_SO2_FAM0391	LINE	Dong-R4	14.5096
TE2320_SO2_FAM0383	LINE	Dong-R4	14.8776
TE2310_SO2_FAM0374	LINE	Dong-R4	18.7302
TE2369_SO2_FAM0430	LINE	Dong-R4	19.5935
TE2498_SO2_FAM0559	LINE	Dong-R4	21.0908
TE0654_SO2_FAM1639	LINE	Dong-R4	25.2713
TE2895_SO2_FAM0964	LINE	Dong-R4	27.741
TE3102_SO2_FAM184	LINE	I	2.78447
TE0553_SO2_FAM0154	LINE	I	3.80981
TE0313_SO2_FAM1309	LINE	I	4.08372
TE1025_SO2_FAM0200	LINE	I	4.11637
TE1585_SO2_FAM2533	LINE	I	4.21178
TE3360_SO2_FAM805	LINE	I	4.24455
TE3361_SO2_FAM805	LINE	I	4.35005
TE0010_SO2_FAM1005	LINE	I	4.62619
TE0377_SO2_FAM1369	LINE	I	4.86252
TE3120_SO2_FAM192	LINE	I	5.16458
TE2438_SO2_FAM0500	LINE	I	5.40826
TE3134_SO2_FAM2009	LINE	I	5.49613
TE3226_SO2_FAM324	LINE	I	5.55975
TE0751_SO2_FAM1731	LINE	I	5.59411
TE0145_SO2_FAM1144	LINE	I	5.96736
TE2667_SO2_FAM0730	LINE	I	5.99247
TE3324_SO2_FAM723	LINE	I	6.42126
TE3323_SO2_FAM723	LINE	I	6.55537
TE0535_SO2_FAM0152	LINE	I	6.72029
TE1048_SO2_FAM2022	LINE	I	6.74892
TE1663_SO2_FAM2606	LINE	I	6.91575
TE3079_SO2_FAM1736	LINE	I	7.16234
TE3224_SO2_FAM324	LINE	I	7.32992
TE0155_SO2_FAM1153	LINE	I	7.73309
TE3135_SO2_FAM2009	LINE	I	7.82698
TE2285_SO2_FAM0349	LINE	I	7.89512
TE1832_SO2_FAM2762	LINE	I	7.95737
TE1083_SO2_FAM2055	LINE	I	8.08598
TE2415_SO2_FAM0478	LINE	I	8.31854
TE2076_SO2_FAM2986	LINE	I	8.4766
TE2948_SO2_FAM1039	LINE	I	8.58256
TE1754_SO2_FAM0269	LINE	I	8.72771
TE3078_SO2_FAM1736	LINE	I	8.73084
TE3197_SO2_FAM025	LINE	I	8.876
TE2474_SO2_FAM0536	LINE	I	9.01686
TE0326_SO2_FAM1320	LINE	I	9.1623
TE0736_SO2_FAM1717	LINE	I	9.29673
TE0039_SO2_FAM1038	LINE	I	9.64889
TE0378_SO2_FAM0137	LINE	I	9.94773
TE2242_SO2_FAM3135	LINE	I	10.2553
TE1067_SO2_FAM2040	LINE	I	10.4602
TE0877_SO2_FAM1856	LINE	I	10.4608
TE0301_SO2_FAM1298	LINE	I	10.6619
TE2949_SO2_FAM1039	LINE	I	10.6821
TE3001_SO2_FAM1283	LINE	I	10.7419
TE3104_SO2_FAM184	LINE	I	10.8009
TE2771_SO2_FAM0846	LINE	I	10.803
TE1507_SO2_FAM2462	LINE	I	10.8252
TE3202_SO2_FAM2564	LINE	I	10.9049
TE3002_SO2_FAM1283	LINE	I	10.9318
TE0209_SO2_FAM1206	LINE	I	11.0776
TE2253_SO2_FAM3145	LINE	I	11.1371
TE1864_SO2_FAM2792	LINE	I	11.4659
TE0869_SO2_FAM1849	LINE	I	11.5442
TE3203_SO2_FAM2564	LINE	I	11.5496
TE1512_SO2_FAM2467	LINE	I	11.5608
TE0808_SO2_FAM1787	LINE	I	11.6141
TE3003_SO2_FAM1283	LINE	I	11.683
TE1929_SO2_FAM2852	LINE	I	11.7071
TE3082_SO2_FAM1763	LINE	I	11.7225
TE0082_SO2_FAM1080	LINE	I	11.7389
TE1014_SO2_FAM1991	LINE	I	11.8237
TE1330_SO2_FAM2292	LINE	I	11.9329
TE1941_SO2_FAM2863	LINE	I	12.0849
TE0961_SO2_FAM1939	LINE	I	12.1
TE1443_SO2_FAM2402	LINE	I	12.2928
TE2249_SO2_FAM3141	LINE	I	12.8235
TE0323_SO2_FAM1318	LINE	I	13.1434
TE1564_SO2_FAM2514	LINE	I	14.8885
TE2046_SO2_FAM2958	LINE	I	19.5527
TE0820_SO2_FAM0180	LINE	I	3.25253
TE2629_SO2_FAM0691	LINE	I	5.40407
TE3265_SO2_FAM465	LINE	I	5.46195
TE0731_SO2_FAM1712	LINE	I	5.50045
TE1183_SO2_FAM2155	LINE	I	5.76977
TE2394_SO2_FAM0458	LINE	I	5.77122
TE2805_SO2_FAM0877	LINE	I	6.26624
TE2459_SO2_FAM0520	LINE	I	7.50674
TE1075_SO2_FAM2048	LINE	I	7.88135
TE1721_SO2_FAM0266	LINE	I	8.12007
TE2886_SO2_FAM0956	LINE	I	8.14738
TE3269_SO2_FAM497	LINE	I	8.24926
TE2418_SO2_FAM0481	LINE	I	8.41039
TE2709_SO2_FAM0780	LINE	I	9.53608
TE0675_SO2_FAM0166	LINE	I	9.84897
TE3268_SO2_FAM497	LINE	I	10.4062
TE0670_SO2_FAM1655	LINE	I	11.0123
TE2464_SO2_FAM0526	LINE	I	11.0487
TE2950_SO2_FAM1044	LINE	I	12.1982
TE0074_SO2_FAM1071	LINE	I	12.7021
TE1416_SO2_FAM2376	LINE	I	13.4554
TE0254_SO2_FAM1252	LINE	I	16.1955
TE0027_SO2_FAM1026	LINE	I	16.4125
TE2391_SO2_FAM0453	LINE	I	17.4387
TE0662_SO2_FAM1648	LINE	I	17.7442
TE0514_SO2_FAM0150	LINE	I	18.8823
TE0533_SO2_FAM1518	LINE	I	19.205
TE3264_SO2_FAM465	LINE	I	25.9433
TE1959_SO2_FAM0288	LINE	L2	2.09194
TE1883_SO2_FAM0281	LINE	L2	2.39072
TE2298_SO2_FAM0362	LINE	L2	2.53921
TE2301_SO2_FAM0365	LINE	L2	3.18746
TE1634_SO2_FAM0258	LINE	L2	3.2336
TE2602_SO2_FAM0663	LINE	L2	3.29156
TE2214_SO2_FAM0311	LINE	L2	3.41716
TE1357_SO2_FAM0232	LINE	L2	3.4477
TE2317_SO2_FAM0380	LINE	L2	3.48062
TE1327_SO2_FAM0229	LINE	L2	3.48263
TE2114_SO2_FAM0302	LINE	L2	3.63992
TE2069_SO2_FAM0298	LINE	L2	3.68021
TE2203_SO2_FAM0310	LINE	L2	4.26737
TE0029_SO2_FAM1028	LINE	L2	4.29583
TE2630_SO2_FAM0693	LINE	L2	4.29588
TE3192_SO2_FAM240	LINE	L2	4.3648
TE2236_SO2_FAM0313	LINE	L2	4.37052
TE1570_SO2_FAM0252	LINE	L2	4.46667
TE2956_SO2_FAM108	LINE	L2	4.47876
TE2288_SO2_FAM0352	LINE	L2	4.50314
TE2267_SO2_FAM0328	LINE	L2	4.66229
TE1688_SO2_FAM0263	LINE	L2	5.05585
TE2447_SO2_FAM0509	LINE	L2	5.13652
TE0397_SO2_FAM1387	LINE	L2	5.6505
TE2370_SO2_FAM0431	LINE	L2	5.72537
TE2322_SO2_FAM0385	LINE	L2	5.72976
TE0266_SO2_FAM1263	LINE	L2	5.83941
TE1915_SO2_FAM0284	LINE	L2	5.90933
TE1787_SO2_FAM0272	LINE	L2	6.17208
TE2502_SO2_FAM0562	LINE	L2	6.31204
TE0729_SO2_FAM1710	LINE	L2	6.35346
TE2556_SO2_FAM0617	LINE	L2	6.37609
TE2429_SO2_FAM0492	LINE	L2	6.40675
TE1770_SO2_FAM2704	LINE	L2	6.43721
TE2284_SO2_FAM0348	LINE	L2	6.57489
TE2654_SO2_FAM0716	LINE	L2	6.66109
TE2684_SO2_FAM0750	LINE	L2	6.83497
TE2258_SO2_FAM0319	LINE	L2	6.85344
TE0734_SO2_FAM1715	LINE	L2	7.00833
TE0407_SO2_FAM1398	LINE	L2	7.022
TE1872_SO2_FAM0280	LINE	L2	7.22604
TE2588_SO2_FAM0650	LINE	L2	7.41951
TE1027_SO2_FAM2001	LINE	L2	7.46571
TE0836_SO2_FAM1816	LINE	L2	7.59871
TE2376_SO2_FAM0437	LINE	L2	7.67007
TE0123_SO2_FAM1121	LINE	L2	7.94188
TE2551_SO2_FAM0612	LINE	L2	8.12862
TE2450_SO2_FAM0511	LINE	L2	8.39701
TE0129_SO2_FAM1129	LINE	L2	8.57444
TE0028_SO2_FAM1027	LINE	L2	9.04446
TE2279_SO2_FAM0341	LINE	L2	9.33284
TE0103_SO2_FAM1100	LINE	L2	9.45864
TE2687_SO2_FAM0754	LINE	L2	9.47965
TE2566_SO2_FAM0628	LINE	L2	10.1314
TE2957_SO2_FAM108	LINE	L2	10.3574
TE2299_SO2_FAM0363	LINE	L2	10.8939
TE1413_SO2_FAM2373	LINE	L2	10.9151
TE1951_SO2_FAM2872	LINE	L2	12.0047
TE0916_SO2_FAM1895	LINE	L2	12.0075
TE2457_SO2_FAM0519	LINE	L2	12.8931
TE2812_SO2_FAM0884	LINE	L2	13.4305
TE2612_SO2_FAM0673	LINE	L2	13.7518
TE2600_SO2_FAM0661	LINE	L2	14.3259
TE2302_SO2_FAM0366	LINE	L2	14.4102
TE0579_SO2_FAM1564	LINE	L2	14.6688
TE2321_SO2_FAM0384	LINE	L2	14.8236
TE0317_SO2_FAM1312	LINE	L2	15.0956
TE2300_SO2_FAM0364	LINE	L2	16.9984
TE2385_SO2_FAM0447	LINE	L2	18.3791
TE0206_SO2_FAM1203	LINE	L2	18.7751
TE2346_SO2_FAM0408	LINE	L2	19.3602
TE2292_SO2_FAM0357	LINE	L2	21.1202
TE1710_SO2_FAM0265	LINE	R1	2.83345
TE1904_SO2_FAM0283	LINE	R1	3.31891
TE2473_SO2_FAM0535	LINE	R1	3.412
TE2555_SO2_FAM0616	LINE	R1	3.6917
TE2428_SO2_FAM0491	LINE	R1	4.22195
TE2553_SO2_FAM0614	LINE	R1	4.87275
TE2703_SO2_FAM0775	LINE	R1	4.87756
TE3315_SO2_FAM695	LINE	R1	4.99659
TE2433_SO2_FAM0496	LINE	R1	5.11987
TE2516_SO2_FAM0576	LINE	R1	5.45865
TE3088_SO2_FAM179	LINE	R1	5.74527
TE1591_SO2_FAM0254	LINE	R1	6.07025
TE2411_SO2_FAM0474	LINE	R1	6.08437
TE2596_SO2_FAM0658	LINE	R1	7.37342
TE2863_SO2_FAM0933	LINE	R1	7.63887
TE2767_SO2_FAM0840	LINE	R1	8.04035
TE2501_SO2_FAM0561	LINE	R1	8.2113
TE3316_SO2_FAM695	LINE	R1	8.48477
TE0694_SO2_FAM1679	LINE	R1	8.55401
TE0762_SO2_FAM1742	LINE	R1	8.90506
TE0392_SO2_FAM1382	LINE	R1	9.22306
TE0318_SO2_FAM1313	LINE	R1	9.40964
TE2564_SO2_FAM0625	LINE	R1	9.65697
TE1278_SO2_FAM2243	LINE	R1	11.1966
TE3087_SO2_FAM179	LINE	R1	11.2073
TE2719_SO2_FAM0790	LINE	R1	14.1116
TE2842_SO2_FAM0911	LINE	R1	21.3995
TE2180_SO2_FAM0308	LINE	R1	21.8411
TE2365_SO2_FAM0427	LINE	R1	22.9149
TE2599_SO2_FAM0660	LINE	R1	5.05658
TE3121_SO2_FAM192	LINE	R1	5.53023
TE3105_SO2_FAM184	LINE	R1	5.63081
TE1161_SO2_FAM0213	LINE	R1	5.78891
TE0356_SO2_FAM0135	LINE	R1	5.99486
TE2653_SO2_FAM0715	LINE	R1	6.08467
TE3146_SO2_FAM209	LINE	R1	6.56669
TE3145_SO2_FAM209	LINE	R1	6.78268
TE3103_SO2_FAM184	LINE	R1	6.93111
TE3083_SO2_FAM1763	LINE	R1	7.19926
TE2054_SO2_FAM2965	LINE	R1	7.3773
TE0862_SO2_FAM1842	LINE	R1	8.74986
TE0268_SO2_FAM1265	LINE	R1	9.06859
TE0505_SO2_FAM1492	LINE	R1	9.5675
TE0433_SO2_FAM1422	LINE	R1	9.65909
TE3127_SO2_FAM1952	LINE	R1	9.69386
TE0884_SO2_FAM1863	LINE	R1	10.458
TE1256_SO2_FAM2223	LINE	R1	11.862
TE2544_SO2_FAM0604	LINE	R1	11.9384
TE2946_SO2_FAM1036	LINE	R1	12.1889
TE2947_SO2_FAM1036	LINE	R1	12.209
TE0566_SO2_FAM1551	LINE	R1	12.7527
TE0914_SO2_FAM1893	LINE	R1	13.0626
TE0925_SO2_FAM1903	LINE	R1	14.2694
TE0972_SO2_FAM0195	LINE	R1	14.4119
TE0220_SO2_FAM1219	LINE	R1	15.5354
TE2063_SO2_FAM2974	LINE	R1	17.4832
TE1582_SO2_FAM2530	LINE	R1	17.7406
TE1898_SO2_FAM2823	LINE	R1	22.0702
TE3219_SO2_FAM2829	LINE	R1	22.5469
TE3218_SO2_FAM2829	LINE	R1	22.6963
TE2739_SO2_FAM0810	LINE	R2	13.081
TE2462_SO2_FAM0523	LINE	RTE	2.64479
TE2387_SO2_FAM0449	LINE	RTE	2.8866
TE2811_SO2_FAM0883	LINE	RTE	3.06114
TE2383_SO2_FAM0443	LINE	RTE	3.18664
TE3255_SO2_FAM444	LINE	RTE	3.30415
TE2377_SO2_FAM0438	LINE	RTE	3.76188
TE2408_SO2_FAM0471	LINE	RTE	3.77258
TE1616_SO2_FAM2562	LINE	RTE	4.05966
TE2399_SO2_FAM0462	LINE	RTE	4.1377
TE2191_SO2_FAM0309	LINE	RTE	4.41927
TE2488_SO2_FAM0549	LINE	RTE	4.56235
TE2395_SO2_FAM0459	LINE	RTE	4.61339
TE2924_SO2_FAM0993	LINE	RTE	4.94231
TE0748_SO2_FAM1729	LINE	RTE	5.34311
TE1506_SO2_FAM2461	LINE	RTE	5.40313
TE3253_SO2_FAM423	LINE	RTE	5.49704
TE0327_SO2_FAM1321	LINE	RTE	5.67251
TE1635_SO2_FAM2580	LINE	RTE	6.1384
TE3373_SO2_FAM832	LINE	RTE	6.30924
TE2686_SO2_FAM0753	LINE	RTE	6.4765
TE0170_SO2_FAM1168	LINE	RTE	6.48612
TE1311_SO2_FAM2273	LINE	RTE	6.57641
TE3261_SO2_FAM454	LINE	RTE	6.91934
TE2634_SO2_FAM0698	LINE	RTE	6.95902
TE2603_SO2_FAM0664	LINE	RTE	7.17868
TE2735_SO2_FAM0807	LINE	RTE	7.41595
TE2702_SO2_FAM0774	LINE	RTE	7.49575
TE3254_SO2_FAM444	LINE	RTE	7.5122
TE1242_SO2_FAM2208	LINE	RTE	7.53015
TE0332_SO2_FAM1326	LINE	RTE	7.55758
TE2517_SO2_FAM0577	LINE	RTE	7.56883
TE2644_SO2_FAM0707	LINE	RTE	7.62607
TE2749_SO2_FAM0822	LINE	RTE	7.65247
TE1314_SO2_FAM2276	LINE	RTE	7.85147
TE2435_SO2_FAM0499	LINE	RTE	7.85218
TE1517_SO2_FAM2471	LINE	RTE	7.97688
TE2409_SO2_FAM0472	LINE	RTE	8.21694
TE0165_SO2_FAM1163	LINE	RTE	8.65966
TE0480_SO2_FAM1467	LINE	RTE	8.7303
TE2460_SO2_FAM0521	LINE	RTE	8.74479
TE0075_SO2_FAM1072	LINE	RTE	8.79878
TE2343_SO2_FAM0405	LINE	RTE	8.80611
TE2847_SO2_FAM0917	LINE	RTE	8.87807
TE2984_SO2_FAM1201	LINE	RTE	8.90321
TE2929_SO2_FAM0998	LINE	RTE	9.01103
TE0609_SO2_FAM1593	LINE	RTE	9.05357
TE2073_SO2_FAM2983	LINE	RTE	9.09443
TE2558_SO2_FAM0619	LINE	RTE	9.16436
TE2531_SO2_FAM0592	LINE	RTE	9.20775
TE2897_SO2_FAM0966	LINE	RTE	9.47501
TE2469_SO2_FAM0531	LINE	RTE	9.94267
TE2269_SO2_FAM0330	LINE	RTE	10.2129
TE0621_SO2_FAM1603	LINE	RTE	10.3201
TE0463_SO2_FAM1451	LINE	RTE	10.4086
TE2986_SO2_FAM1201	LINE	RTE	10.7331
TE1499_SO2_FAM2455	LINE	RTE	10.875
TE0166_SO2_FAM1164	LINE	RTE	11.1427
TE0108_SO2_FAM1106	LINE	RTE	11.3309
TE1525_SO2_FAM2479	LINE	RTE	11.3829
TE0894_SO2_FAM1874	LINE	RTE	11.6647
TE2421_SO2_FAM0484	LINE	RTE	11.7129
TE1468_SO2_FAM2427	LINE	RTE	11.8145
TE0701_SO2_FAM1685	LINE	RTE	12.0201
TE3263_SO2_FAM455	LINE	RTE	12.2304
TE2361_SO2_FAM0422	LINE	RTE	12.2711
TE1389_SO2_FAM2350	LINE	RTE	12.2902
TE0974_SO2_FAM1951	LINE	RTE	12.7082
TE0555_SO2_FAM1541	LINE	RTE	13.135
TE1508_SO2_FAM2463	LINE	RTE	13.1694
TE0793_SO2_FAM1772	LINE	RTE	13.3619
TE0429_SO2_FAM1419	LINE	RTE	13.7494
TE0177_SO2_FAM1174	LINE	RTE	14.086
TE3262_SO2_FAM455	LINE	RTE	14.73
TE1026_SO2_FAM2000	LINE	RTE	14.9296
TE0887_SO2_FAM1866	LINE	RTE	15.2086
TE2468_SO2_FAM0530	LINE	RTE	16.266
TE2915_SO2_FAM0985	LINE	RTE	16.6409
TE2476_SO2_FAM0538	LINE	RTE	16.8228
TE1826_SO2_FAM2757	LINE	RTE	19.0985
TE1993_SO2_FAM0291	LINE	RTE	19.1015
TE0034_SO2_FAM1032	LINE	RTE	19.33
TE2407_SO2_FAM0470	LINE	RTE	19.7258
TE2373_SO2_FAM0434	LINE	RTE	20.5261
TE3260_SO2_FAM454	LINE	RTE	21.4196
TE1010_SO2_FAM1988	LINE	RTE	23.0198
TE3252_SO2_FAM423	LINE	RTE	23.4661
TE2419_SO2_FAM0482	LINE	RTE	23.9883
TE1723_SO2_FAM2661	LINE	RTE	24.3931
TE2482_SO2_FAM0543	LINE	RTE	2.14147
TE0069_SO2_FAM1067	LINE	RTE	3.08555
TE2402_SO2_FAM0466	LINE	RTE	3.8192
TE2619_SO2_FAM0680	LINE	RTE	4.38866
TE2525_SO2_FAM0585	LINE	RTE	4.76792
TE2427_SO2_FAM0490	LINE	RTE	4.84933
TE0532_SO2_FAM1517	LINE	RTE	5.48564
TE1128_SO2_FAM0021	LINE	RTE	5.60648
TE2410_SO2_FAM0473	LINE	RTE	5.65771
TE3374_SO2_FAM832	LINE	RTE	6.11152
TE2724_SO2_FAM0795	LINE	RTE	6.37436
TE1275_SO2_FAM2240	LINE	RTE	6.66621
TE0515_SO2_FAM1500	LINE	RTE	6.69776
TE0717_SO2_FAM0017	LINE	RTE	6.71203
TE1844_SO2_FAM2774	LINE	RTE	7.10343
TE1283_SO2_FAM2248	LINE	RTE	7.27915
TE1563_SO2_FAM2513	LINE	RTE	7.34097
TE3345_SO2_FAM763	LINE	RTE	7.34598
TE0260_SO2_FAM1258	LINE	RTE	7.76335
TE3372_SO2_FAM832	LINE	RTE	7.78955
TE3346_SO2_FAM763	LINE	RTE	7.88281
TE3303_SO2_FAM639	LINE	RTE	8.08822
TE0581_SO2_FAM1566	LINE	RTE	8.24768
TE1024_SO2_FAM0020	LINE	RTE	8.29614
TE2530_SO2_FAM0590	LINE	RTE	8.3232
TE0539_SO2_FAM1524	LINE	RTE	8.5385
TE2412_SO2_FAM0475	LINE	RTE	8.59179
TE2036_SO2_FAM2949	LINE	RTE	8.65597
TE0236_SO2_FAM1235	LINE	RTE	8.77283
TE0584_SO2_FAM1569	LINE	RTE	8.83405
TE0357_SO2_FAM1350	LINE	RTE	8.847
TE1304_SO2_FAM2267	LINE	RTE	8.98703
TE1310_SO2_FAM2272	LINE	RTE	9.20135
TE1647_SO2_FAM2591	LINE	RTE	9.50636
TE0359_SO2_FAM1352	LINE	RTE	9.53804
TE1202_SO2_FAM2172	LINE	RTE	9.85188
TE2378_SO2_FAM0439	LINE	RTE	10.1285
TE2183_SO2_FAM3082	LINE	RTE	10.2061
TE1516_SO2_FAM2470	LINE	RTE	10.4522
TE1121_SO2_FAM2092	LINE	RTE	10.4572
TE1408_SO2_FAM2369	LINE	RTE	10.7184
TE2009_SO2_FAM2924	LINE	RTE	11.0717
TE1505_SO2_FAM2460	LINE	RTE	11.2187
TE0340_SO2_FAM1333	LINE	RTE	11.5574
TE0800_SO2_FAM1779	LINE	RTE	11.5579
TE1675_SO2_FAM2618	LINE	RTE	11.8449
TE1613_SO2_FAM0256	LINE	RTE	14.3821
TE2065_SO2_FAM2976	LINE	RTE	15.8379
TE2524_SO2_FAM0584	LINE	RTE	17.784
TE2413_SO2_FAM0476	LINE	RTE	23.9959
TE0212_SO2_FAM1209	LINE	RTE	5.23369
TE2820_SO2_FAM0892	LINE	RTE	5.52863
TE3191_SO2_FAM240	LINE	Unknown	4.0997
TE3249_SO2_FAM404	LINE	Unknown	4.11071
TE3248_SO2_FAM404	LINE	Unknown	5.47355
TE2420_SO2_FAM0483	LINE	Unknown	5.84629
TE0805_SO2_FAM1784	LINE	Unknown	6.29654
TE2796_SO2_FAM0869	LINE	Unknown	6.39649
TE3247_SO2_FAM404	LINE	Unknown	6.64634
TE2334_SO2_FAM0397	LINE	Unknown	6.91516
TE1178_SO2_FAM0215	LINE	Unknown	7.15205
TE1974_SO2_FAM2893	LINE	Unknown	7.96015
TE2770_SO2_FAM0845	LINE	Unknown	7.98456
TE2887_SO2_FAM0957	LINE	Unknown	8.2588
TE2864_SO2_FAM0934	LINE	Unknown	8.36405
TE0788_SO2_FAM1768	LINE	Unknown	8.3989
TE0821_SO2_FAM1800	LINE	Unknown	8.48756
TE0500_SO2_FAM1487	LINE	Unknown	8.6909
TE0068_SO2_FAM1066	LINE	Unknown	8.88555
TE2461_SO2_FAM0522	LINE	Unknown	8.92012
TE0983_SO2_FAM1960	LINE	Unknown	9.60599
TE1471_SO2_FAM0243	LINE	Unknown	10.5408
TE1850_SO2_FAM0278	LINE	Unknown	12.4867
TE0009_SO2_FAM1004	LINE	Unknown	15.6216
TE2552_SO2_FAM0613	LINE	Unknown	15.9038
TE3245_SO2_FAM390	LTR	Copia	1.26583
TE2225_SO2_FAM0312	LTR	Copia	1.70896
TE2037_SO2_FAM0295	LTR	Copia	2.01842
TE2917_SO2_FAM0987	LTR	Copia	2.55828
TE2271_SO2_FAM0334	LTR	Copia	3.4465
TE1203_SO2_FAM2173	LTR	Copia	3.69678
TE3213_SO2_FAM275	LTR	Copia	3.73359
TE2092_SO2_FAM0300	LTR	Copia	4.39057
TE1699_SO2_FAM0264	LTR	Copia	4.47273
TE1982_SO2_FAM0290	LTR	Copia	4.48134
TE2080_SO2_FAM0299	LTR	Copia	4.5826
TE2026_SO2_FAM0294	LTR	Copia	5.34156
TE1645_SO2_FAM0259	LTR	Copia	5.78125
TE2260_SO2_FAM0320	LTR	Copia	6.14601
TE2125_SO2_FAM0303	LTR	Copia	6.5469
TE2350_SO2_FAM0411	LTR	Copia	7.85993
TE0141_SO2_FAM1140	LTR	Copia	8.23811
TE2136_SO2_FAM0304	LTR	Copia	8.68648
TE0795_SO2_FAM1774	LTR	Copia	9.04386
TE2257_SO2_FAM0318	LTR	Copia	10.0024
TE2389_SO2_FAM0450	LTR	Copia	10.1785
TE2272_SO2_FAM0335	LTR	Copia	11.4232
TE3212_SO2_FAM275	LTR	Copia	13.75
TE3246_SO2_FAM390	LTR	Copia	21.0273
TE0956_SO2_FAM1933	LTR	Gypsy	0.801241
TE3227_SO2_FAM329	LTR	Gypsy	1.00056
TE1077_SO2_FAM0205	LTR	Gypsy	1.15559
TE0700_SO2_FAM1684	LTR	Gypsy	1.16671
TE3250_SO2_FAM419	LTR	Gypsy	1.19722
TE2261_SO2_FAM0321	LTR	Gypsy	1.41698
TE1151_SO2_FAM0212	LTR	Gypsy	1.53711
TE0952_SO2_FAM0193	LTR	Gypsy	1.53792
TE2441_SO2_FAM0503	LTR	Gypsy	1.60866
TE1108_SO2_FAM0208	LTR	Gypsy	1.66215
TE0616_SO2_FAM0016	LTR	Gypsy	1.73556
TE3293_SO2_FAM061	LTR	Gypsy	1.74713
TE2309_SO2_FAM0373	LTR	Gypsy	1.79399
TE2426_SO2_FAM0049	LTR	Gypsy	1.83614
TE3233_SO2_FAM342	LTR	Gypsy	1.98344
TE2756_SO2_FAM0083	LTR	Gypsy	2.01566
TE3174_SO2_FAM023	LTR	Gypsy	2.07117
TE1233_SO2_FAM0220	LTR	Gypsy	2.08475
TE3294_SO2_FAM061	LTR	Gypsy	2.11107
TE2647_SO2_FAM0071	LTR	Gypsy	2.14573
TE1526_SO2_FAM0248	LTR	Gypsy	2.16604
TE2458_SO2_FAM0052	LTR	Gypsy	2.16849
TE3234_SO2_FAM342	LTR	Gypsy	2.1839
TE2613_SO2_FAM0674	LTR	Gypsy	2.19649
TE2527_SO2_FAM0587	LTR	Gypsy	2.34652
TE2746_SO2_FAM0082	LTR	Gypsy	2.37533
TE0870_SO2_FAM0185	LTR	Gypsy	2.39181
TE2559_SO2_FAM0062	LTR	Gypsy	2.42564
TE1776_SO2_FAM0271	LTR	Gypsy	2.50655
TE0695_SO2_FAM0168	LTR	Gypsy	2.53397
TE1559_SO2_FAM0251	LTR	Gypsy	2.53713
TE0221_SO2_FAM0122	LTR	Gypsy	2.57648
TE3216_SO2_FAM028	LTR	Gypsy	2.5804
TE1948_SO2_FAM0287	LTR	Gypsy	2.60283
TE2977_SO2_FAM116	LTR	Gypsy	2.6204
TE0850_SO2_FAM0183	LTR	Gypsy	2.65202
TE0932_SO2_FAM0191	LTR	Gypsy	2.72124
TE0064_SO2_FAM1062	LTR	Gypsy	2.75027
TE3030_SO2_FAM148	LTR	Gypsy	2.77596
TE1338_SO2_FAM0230	LTR	Gypsy	2.79676
TE1066_SO2_FAM0204	LTR	Gypsy	2.80888
TE2717_SO2_FAM0789	LTR	Gypsy	2.82724
TE3391_SO2_FAM094	LTR	Gypsy	2.83847
TE2637_SO2_FAM0070	LTR	Gypsy	2.86869
TE1188_SO2_FAM0216	LTR	Gypsy	2.87983
TE2738_SO2_FAM0081	LTR	Gypsy	2.91924
TE1668_SO2_FAM2611	LTR	Gypsy	2.98442
TE2976_SO2_FAM116	LTR	Gypsy	3.05718
TE3027_SO2_FAM147	LTR	Gypsy	3.15047
TE0049_SO2_FAM1049	LTR	Gypsy	3.17451
TE3183_SO2_FAM233	LTR	Gypsy	3.19639
TE0251_SO2_FAM0125	LTR	Gypsy	3.2154
TE2576_SO2_FAM0064	LTR	Gypsy	3.21975
TE1493_SO2_FAM0245	LTR	Gypsy	3.3312
TE3029_SO2_FAM148	LTR	Gypsy	3.3515
TE0840_SO2_FAM0182	LTR	Gypsy	3.43379
TE2379_SO2_FAM0044	LTR	Gypsy	3.43454
TE0203_SO2_FAM0120	LTR	Gypsy	3.50658
TE2510_SO2_FAM0057	LTR	Gypsy	3.5941
TE1263_SO2_FAM0223	LTR	Gypsy	3.6333
TE3217_SO2_FAM028	LTR	Gypsy	3.68756
TE1377_SO2_FAM0234	LTR	Gypsy	3.72885
TE3026_SO2_FAM147	LTR	Gypsy	3.85197
TE0503_SO2_FAM0149	LTR	Gypsy	3.86952
TE2280_SO2_FAM0344	LTR	Gypsy	4.01603
TE0825_SO2_FAM1804	LTR	Gypsy	4.03516
TE1515_SO2_FAM0247	LTR	Gypsy	4.04313
TE0398_SO2_FAM1389	LTR	Gypsy	4.05565
TE0728_SO2_FAM0171	LTR	Gypsy	4.06065
TE2318_SO2_FAM0381	LTR	Gypsy	4.07328
TE1537_SO2_FAM0249	LTR	Gypsy	4.07418
TE0574_SO2_FAM0156	LTR	Gypsy	4.14764
TE1012_SO2_FAM0199	LTR	Gypsy	4.16418
TE2478_SO2_FAM0054	LTR	Gypsy	4.248
TE2728_SO2_FAM0080	LTR	Gypsy	4.27779
TE3028_SO2_FAM147	LTR	Gypsy	4.28411
TE2718_SO2_FAM0079	LTR	Gypsy	4.32741
TE0090_SO2_FAM1089	LTR	Gypsy	4.34074
TE2406_SO2_FAM0047	LTR	Gypsy	4.40143
TE1504_SO2_FAM0246	LTR	Gypsy	4.40274
TE2275_SO2_FAM0338	LTR	Gypsy	4.44725
TE2396_SO2_FAM0046	LTR	Gypsy	4.45938
TE2348_SO2_FAM0041	LTR	Gypsy	4.59171
TE2289_SO2_FAM0353	LTR	Gypsy	4.60523
TE2931_SO2_FAM0048	LTR	Gypsy	4.68966
TE1970_SO2_FAM0289	LTR	Gypsy	4.69522
TE0718_SO2_FAM0170	LTR	Gypsy	4.71699
TE0750_SO2_FAM1730	LTR	Gypsy	4.71915
TE3231_SO2_FAM333	LTR	Gypsy	4.72196
TE2174_SO2_FAM3074	LTR	Gypsy	4.75
TE2374_SO2_FAM0435	LTR	Gypsy	4.80899
TE2860_SO2_FAM0093	LTR	Gypsy	4.83675
TE0655_SO2_FAM0164	LTR	Gypsy	4.86492
TE2268_SO2_FAM0033	LTR	Gypsy	4.87326
TE3137_SO2_FAM201	LTR	Gypsy	4.88346
TE1655_SO2_FAM0026	LTR	Gypsy	4.89332
TE0228_SO2_FAM1227	LTR	Gypsy	4.93143
TE1482_SO2_FAM0244	LTR	Gypsy	4.94407
TE0617_SO2_FAM0160	LTR	Gypsy	5.00075
TE2326_SO2_FAM0389	LTR	Gypsy	5.06929
TE0062_SO2_FAM1060	LTR	Gypsy	5.08811
TE1829_SO2_FAM0276	LTR	Gypsy	5.12953
TE0454_SO2_FAM1443	LTR	Gypsy	5.17145
TE3228_SO2_FAM329	LTR	Gypsy	5.26956
TE0021_SO2_FAM0102	LTR	Gypsy	5.29593
TE3025_SO2_FAM147	LTR	Gypsy	5.34736
TE0293_SO2_FAM0129	LTR	Gypsy	5.39072
TE0004_SO2_FAM0100	LTR	Gypsy	5.40091
TE0603_SO2_FAM1588	LTR	Gypsy	5.4597
TE2638_SO2_FAM0700	LTR	Gypsy	5.54715
TE2484_SO2_FAM0545	LTR	Gypsy	5.59853
TE1056_SO2_FAM0203	LTR	Gypsy	5.65065
TE2803_SO2_FAM0875	LTR	Gypsy	5.72325
TE2625_SO2_FAM0687	LTR	Gypsy	5.73152
TE2416_SO2_FAM0479	LTR	Gypsy	5.75491
TE1045_SO2_FAM0202	LTR	Gypsy	5.78456
TE2353_SO2_FAM0414	LTR	Gypsy	5.84245
TE2900_SO2_FAM0097	LTR	Gypsy	5.89652
TE2440_SO2_FAM0502	LTR	Gypsy	5.94323
TE1199_SO2_FAM0217	LTR	Gypsy	5.99301
TE0921_SO2_FAM0190	LTR	Gypsy	5.99817
TE2766_SO2_FAM0084	LTR	Gypsy	6.01249
TE2920_SO2_FAM0099	LTR	Gypsy	6.08968
TE2691_SO2_FAM0759	LTR	Gypsy	6.15462
TE2499_SO2_FAM0056	LTR	Gypsy	6.19803
TE3251_SO2_FAM419	LTR	Gypsy	6.20331
TE2539_SO2_FAM0060	LTR	Gypsy	6.27648
TE2744_SO2_FAM0816	LTR	Gypsy	6.51611
TE2665_SO2_FAM0729	LTR	Gypsy	6.68913
TE2327_SO2_FAM0039	LTR	Gypsy	6.77859
TE0098_SO2_FAM1096	LTR	Gypsy	6.80103
TE2294_SO2_FAM0359	LTR	Gypsy	6.90511
TE2528_SO2_FAM0588	LTR	Gypsy	6.932
TE2543_SO2_FAM0603	LTR	Gypsy	6.94841
TE3164_SO2_FAM221	LTR	Gypsy	6.95793
TE3289_SO2_FAM598	LTR	Gypsy	7.00058
TE2656_SO2_FAM0072	LTR	Gypsy	7.16954
TE2546_SO2_FAM0607	LTR	Gypsy	7.20605
TE3173_SO2_FAM023	LTR	Gypsy	7.21085
TE0450_SO2_FAM0144	LTR	Gypsy	7.32672
TE1861_SO2_FAM0279	LTR	Gypsy	7.33047
TE0037_SO2_FAM1035	LTR	Gypsy	7.45553
TE0513_SO2_FAM0015	LTR	Gypsy	7.59474
TE0156_SO2_FAM1154	LTR	Gypsy	7.816
TE2015_SO2_FAM0293	LTR	Gypsy	7.8239
TE2698_SO2_FAM0077	LTR	Gypsy	7.92781
TE2349_SO2_FAM0410	LTR	Gypsy	8.15944
TE2446_SO2_FAM0508	LTR	Gypsy	8.21392
TE3232_SO2_FAM333	LTR	Gypsy	8.23849
TE2276_SO2_FAM0339	LTR	Gypsy	8.50916
TE3271_SO2_FAM518	LTR	Gypsy	8.60598
TE1462_SO2_FAM0242	LTR	Gypsy	8.76609
TE2359_SO2_FAM0420	LTR	Gypsy	8.82859
TE2048_SO2_FAM0296	LTR	Gypsy	8.83545
TE2879_SO2_FAM0095	LTR	Gypsy	8.962
TE2270_SO2_FAM0331	LTR	Gypsy	9.05665
TE0050_SO2_FAM0105	LTR	Gypsy	9.14753
TE0420_SO2_FAM0141	LTR	Gypsy	9.44539
TE1388_SO2_FAM0235	LTR	Gypsy	9.57048
TE1894_SO2_FAM0282	LTR	Gypsy	9.6976
TE2669_SO2_FAM0732	LTR	Gypsy	9.88441
TE1409_SO2_FAM0237	LTR	Gypsy	9.99738
TE3286_SO2_FAM059	LTR	Gypsy	10.0486
TE2247_SO2_FAM0314	LTR	Gypsy	10.0783
TE1098_SO2_FAM0207	LTR	Gypsy	10.0965
TE0706_SO2_FAM0169	LTR	Gypsy	10.1846
TE2448_SO2_FAM0051	LTR	Gypsy	10.4447
TE2520_SO2_FAM0058	LTR	Gypsy	10.486
TE2274_SO2_FAM0337	LTR	Gypsy	10.5445
TE2388_SO2_FAM0045	LTR	Gypsy	10.5845
TE2169_SO2_FAM0307	LTR	Gypsy	10.7238
TE1140_SO2_FAM0211	LTR	Gypsy	10.725
TE0426_SO2_FAM1416	LTR	Gypsy	10.8505
TE1677_SO2_FAM0262	LTR	Gypsy	11.1885
TE2666_SO2_FAM0073	LTR	Gypsy	11.1948
TE2912_SO2_FAM0982	LTR	Gypsy	11.439
TE1718_SO2_FAM2657	LTR	Gypsy	11.4725
TE2282_SO2_FAM0346	LTR	Gypsy	12.1577
TE2338_SO2_FAM0040	LTR	Gypsy	12.7525
TE2358_SO2_FAM0042	LTR	Gypsy	13.2246
TE1984_SO2_FAM2901	LTR	Gypsy	13.3983
TE3136_SO2_FAM201	LTR	Gypsy	13.6662
TE1451_SO2_FAM0241	LTR	Gypsy	14.4274
TE1274_SO2_FAM0224	LTR	Gypsy	14.7041
TE0597_SO2_FAM1581	LTR	Gypsy	14.8521
TE1210_SO2_FAM0218	LTR	Gypsy	15.0036
TE2818_SO2_FAM0089	LTR	Gypsy	15.1324
TE0072_SO2_FAM0107	LTR	Gypsy	15.5234
TE1323_SO2_FAM2286	LTR	Gypsy	15.9396
TE0193_SO2_FAM0119	LTR	Gypsy	16.1481
TE2716_SO2_FAM0788	LTR	Gypsy	16.2073
TE2380_SO2_FAM0440	LTR	Gypsy	16.504
TE3184_SO2_FAM233	LTR	Gypsy	17.8184
TE3285_SO2_FAM059	LTR	Gypsy	18.8415
TE3163_SO2_FAM221	LTR	Gypsy	19.6489
TE2675_SO2_FAM0740	LTR	Gypsy	21.8466
TE0891_SO2_FAM0187	LTR	Gypsy	22.9797
TE2999_SO2_FAM127	LTR	Pao	1.04013
TE2936_SO2_FAM101	LTR	Pao	1.66762
TE2620_SO2_FAM0681	LTR	Pao	1.71806
TE0102_SO2_FAM0011	LTR	Pao	1.79324
TE0346_SO2_FAM0134	LTR	Pao	1.92262
TE0585_SO2_FAM0157	LTR	Pao	1.97916
TE2935_SO2_FAM101	LTR	Pao	2.00655
TE0040_SO2_FAM0104	LTR	Pao	2.02225
TE2537_SO2_FAM0599	LTR	Pao	2.03845
TE0140_SO2_FAM0114	LTR	Pao	2.12558
TE0262_SO2_FAM0126	LTR	Pao	2.32628
TE0461_SO2_FAM0145	LTR	Pao	2.33659
TE2835_SO2_FAM0905	LTR	Pao	2.73043
TE0336_SO2_FAM0133	LTR	Pao	2.7813
TE0367_SO2_FAM0136	LTR	Pao	3.07047
TE0564_SO2_FAM0155	LTR	Pao	3.33144
TE0172_SO2_FAM0117	LTR	Pao	3.5569
TE2996_SO2_FAM123	LTR	Pao	3.74255
TE0183_SO2_FAM0118	LTR	Pao	3.82249
TE2526_SO2_FAM0586	LTR	Pao	4.01573
TE2987_SO2_FAM121	LTR	Pao	4.02206
TE2472_SO2_FAM0534	LTR	Pao	4.10404
TE0389_SO2_FAM0138	LTR	Pao	4.41297
TE2316_SO2_FAM0038	LTR	Pao	4.42353
TE3057_SO2_FAM163	LTR	Pao	4.47647
TE2850_SO2_FAM0092	LTR	Pao	4.51836
TE0314_SO2_FAM0131	LTR	Pao	4.54743
TE0382_SO2_FAM1373	LTR	Pao	4.94209
TE0121_SO2_FAM0112	LTR	Pao	5.09121
TE0303_SO2_FAM0013	LTR	Pao	5.20049
TE2693_SO2_FAM0762	LTR	Pao	5.41747
TE0628_SO2_FAM0161	LTR	Pao	5.68722
TE0540_SO2_FAM1525	LTR	Pao	5.88937
TE0639_SO2_FAM0162	LTR	Pao	6.42845
TE2840_SO2_FAM0091	LTR	Pao	6.46917
TE0151_SO2_FAM0115	LTR	Pao	6.82771
TE0399_SO2_FAM0139	LTR	Pao	7.20009
TE2708_SO2_FAM0078	LTR	Pao	7.27603
TE0430_SO2_FAM0142	LTR	Pao	7.50937
TE2907_SO2_FAM0977	LTR	Pao	8.27839
TE0685_SO2_FAM0167	LTR	Pao	8.59676
TE0410_SO2_FAM0140	LTR	Pao	8.74893
TE2995_SO2_FAM123	LTR	Pao	9.76691
TE0595_SO2_FAM0158	LTR	Pao	10.9303
TE0749_SO2_FAM0173	LTR	Pao	10.9593
TE0325_SO2_FAM0132	LTR	Pao	11.0182
TE2988_SO2_FAM121	LTR	Pao	12.0324
TE2519_SO2_FAM0579	LTR	Pao	14.027
TE0440_SO2_FAM0143	LTR	Pao	16.3552
TE3056_SO2_FAM163	LTR	Pao	16.4929
TE3000_SO2_FAM127	LTR	Pao	18.2141
TE1977_SO2_FAM2896	LTR	Unknown	4.58447
TE0524_SO2_FAM0151	LTR	Unknown	6.94598
TE1457_SO2_FAM2415	LTR	Unknown	11.0533
TE2633_SO2_FAM0697	LTR	Unknown	24.5081
TE2583_SO2_FAM0646	PLE	Penelope	2.56291
TE2306_SO2_FAM0370	PLE	Penelope	2.69637
TE2319_SO2_FAM0382	PLE	Penelope	2.84301
TE2355_SO2_FAM0416	PLE	Penelope	2.972
TE3230_SO2_FAM332	PLE	Penelope	3.65772
TE3280_SO2_FAM572	PLE	Penelope	3.67641
TE1667_SO2_FAM0261	PLE	Penelope	3.67722
TE0278_SO2_FAM1275	PLE	Penelope	4.06437
TE1219_SO2_FAM2188	PLE	Penelope	4.36002
TE0071_SO2_FAM1069	PLE	Penelope	4.65754
TE3229_SO2_FAM332	PLE	Penelope	4.89908
TE1138_SO2_FAM2108	PLE	Penelope	5.31619
TE0472_SO2_FAM0146	PLE	Penelope	5.384
TE3279_SO2_FAM572	PLE	Penelope	5.62989
TE2611_SO2_FAM0672	PLE	Penelope	5.71823
TE0112_SO2_FAM0111	PLE	Penelope	5.93557
[truncated: 1,394 more rows]
