# Supplementary material for: The transposable element-rich genome of the cereal pest Sitophilus oryzae
Source: BMC Biol. 2021 Nov 9;19:241. doi: 10.1186/s12915-021-01158-2 (PMC8576890; doi:10.1186/s12915-021-01158-2)
Supplement: Supplementary file 5 — Additional file 5:. STAR and TEtools mapping statistics. [file 12915_2021_1158_MOESM5_ESM.xlsx]

## Sheet: Sequencing Stats
Sample	Total Reads	Clean Reads	%	Total Mapped	%	Uniquely Mapped	%	Mapped to multiple	%	Mapped to Genes	%	Mapped to TEs	%
GUT_S4	60241533	49779066	0.8263	48178247	0.9678	39887015	0.8279	8198991	0.1702	29669015	0.6158	1472937	0.0306
GUT_S5	66956268	55637636	0.831	53233197	0.9568	47643808	0.895	5470895	0.1028	34352485	0.6453	1987949	0.0373
GUT_S6	55630220	45599583	0.8197	43721095	0.9588	38262630	0.8752	5378391	0.123	28688427	0.6562	1352470	0.0309
OV_S4	71652855	59216384	0.8264	58669293	0.9908	52812686	0.9002	5680195	0.0968	23994643	0.409	2281328	0.0389
OV_S5	70139638	57830254	0.8245	57243696	0.9899	53128602	0.9281	3998206	0.0698	23119257	0.4039	1854124	0.0324
OV_S6	65864007	54373421	0.8255	53803895	0.9895	49596251	0.9218	4086832	0.076	22036354	0.4096	1821605	0.0339
OV_S1	27522852	27477839	0.9984	21791209	0.793	20485971	0.9401	1134123	0.052	12418256	0.5699	2072654	0.0951
OV_S2	27403776	27242123	0.9941	22122468	0.8121	20630849	0.9326	1338576	0.0605	11746859	0.531	2048174	0.0926
OV_A1	30359604	30170816	0.9938	22986306	0.7619	21470452	0.9341	1356009	0.059	11868487	0.5163	2265833	0.0986
OV_A2	28237140	28051623	0.9934	23188185	0.8266	21784496	0.9395	1261250	0.0544	12255568	0.5285	2023290	0.0873

## Sheet: Gut_vs_Ovary
	Raw Reads						Normalized Reads						DESEq Results
TE Family	OV_S4	OV_S5	OV_S6	GUT_S4	GUT_S5	GUT_S6	OV_S4	OV_S5	OV_S6	GUT_S4	GUT_S5	GUT_S6	baseMean	OVS	GUT	FoldChange	log2FoldChange	stat	pvalue	padj	dispGeneEst	dispFit	dispMAP	dispersion	betaConv	maxCooks
TE0001_SO2_FAM0000/Unknown/Unknown	8324	6160	6465	1396	1810	1196	5180	4484	4950	2192	1879	1990	3445.67	4871	2020	0.415	-1.27	-8.228	1.9e-16	1.17e-15	0.0052	0.0454	0.0167	0.0167	TRUE	0.0667
TE0002_SO2_FAM0001/Unknown/Unknown	198	176	156	98	123	77	123	128	119	154	128	128	130.07	123	137	1.103	0.141	0.648	0.517	0.598	0	0.07	0.0261	0.0261	TRUE	0.1143
TE0003_SO2_FAM0010/Unknown/Unknown	36	37	37	8	15	12	22	27	28	13	16	20	20.96	26	16	0.618	-0.695	-1.538	0.124	0.176	0	0.203	0.0896	0.0896	TRUE	0.137
TE0004_SO2_FAM0100/LTR/Gypsy	2140	1197	1158	969	1380	862	1332	871	887	1522	1432	1434	1246.29	1030	1463	1.42	0.506	2.23	0.0257721	0.0434793	0.0316	0.0471	0.0362	0.0362	TRUE	0.7946
TE0005_SO2_FAM1000/DNA/Unknown	62	52	64	2005	4657	3101	39	38	49	3149	4834	5159	2211.18	42	4381	104.977	6.714	24.541	5.4e-133	3.45e-131	0.0449	0.046	0.0453	0.0453	TRUE	0.6731
TE0006_SO2_FAM1001/DNA/Unknown	49	20	25	23	61	25	30	15	19	36	63	42	34.2	21	47	2.207	1.142	2.555	0.0106	0.0194	0.0874	0.1416	0.1127	0.1127	TRUE	1.0008
TE0007_SO2_FAM1002/DNA/hAT-Tip100	38	34	43	42	49	28	24	25	33	66	51	47	40.79	27	55	2.012	1.009	2.878	0.004	0.00788	0	0.1259	0.0625	0.0625	TRUE	0.2485
TE0008_SO2_FAM1003/DNA/hAT-Tip100	24	13	7	10	10	1	15	9	5	16	10	2	9.58	10	9	0.936	-0.095	-0.117	0.906481	0.928452	0.3192	0.3913	0.3593	0.3593	TRUE	0.3249
TE0009_SO2_FAM1004/LINE/Unknown	102	91	100	31	33	29	63	66	77	49	34	48	56.24	69	44	0.629	-0.67	-2.15	0.0315306	0.0520434	0	0.1036	0.0485	0.0485	TRUE	0.3147
TE0010_SO2_FAM1005/LINE/I	73	37	48	29	50	12	45	27	37	46	52	20	37.75	36	39	1.087	0.121	0.269	0.787656	0.83668	0.1024	0.1325	0.1175	0.1175	TRUE	0.6908
TE0011_SO2_FAM1006/Unknown/Unknown	8718	7401	7485	13512	10988	11685	5425	5387	5731	21219	11405	19440	11434.6	5514	17355	3.147	1.654	6.312	2.76e-10	1.19e-09	0.0458	0.0447	0.0494	0.0494	TRUE	0.893
TE0012_SO2_FAM1007/DNA/Unknown	316	327	269	179	242	151	197	238	206	281	251	251	237.35	214	261	1.223	0.29	1.494	0.135	0.189	0.0039	0.0585	0.0228	0.0228	TRUE	0.1135
TE0013_SO2_FAM1008/Unknown/Unknown	3258	2379	2838	1405	618	1076	2027	1732	2173	2206	641	1790	1761.63	1977	1546	0.781	-0.356	-0.878	0.380137	0.462881	0.1856	0.0463	0.1178	0.1178	TRUE	1.1294
TE0014_SO2_FAM1010/Unknown/Unknown	353	266	250	264	304	224	220	194	191	415	316	373	284.58	202	368	1.818	0.863	4.265	2e-05	5.5e-05	0.0092	0.0561	0.0258	0.0258	TRUE	0.1799
TE0015_SO2_FAM1012/Unknown/Unknown	35	15	34	40	105	52	22	11	26	63	109	87	52.84	20	86	4.42	2.144	5.131	2.88e-07	9.58e-07	0.0916	0.1074	0.0996	0.0996	TRUE	0.186
TE0016_SO2_FAM1013/Unknown/Unknown	36	30	31	17	16	16	22	22	24	27	17	27	22.98	23	24	1.011	0.016	0.038	0.97	0.978	0	0.1891	0.0859	0.0859	TRUE	0.4215
TE0017_SO2_FAM1016/DNA/TcMar-Fot1	64	47	38	25	69	22	40	34	29	39	72	37	41.77	34	49	1.449	0.536	1.347	0.178	0.241	0.0601	0.124	0.0895	0.0895	TRUE	1.3321
TE0018_SO2_FAM1017/DNA/TcMar-Tc1	788	588	458	274	545	175	490	428	351	430	566	291	426.02	423	429	1.017	0.024	0.081	0.935	0.951	0.0636	0.0523	0.0587	0.0587	TRUE	0.1861
TE0019_SO2_FAM1018/DNA/IS3EU	23	19	35	20	13	13	14	14	27	31	13	22	20.24	18	22	1.198	0.26	0.483	0.629157	0.699371	0.112	0.2086	0.1574	0.1574	TRUE	0.2475
TE0020_SO2_FAM1019/Unknown/Unknown	114	131	112	25	30	23	71	95	86	39	31	38	60.12	84	36	0.428	-1.225	-3.894	9.84e-05	0.000249	0	0.0997	0.0476	0.0476	TRUE	0.1958
TE0021_SO2_FAM0102/LTR/Gypsy	522	338	381	574	519	419	325	246	292	901	539	697	499.96	288	712	2.474	1.307	5.12	3.06e-07	1.01e-06	0.0406	0.0511	0.0447	0.0447	TRUE	0.1293
TE0022_SO2_FAM1020/Unknown/Unknown	30	23	23	16	27	22	19	17	18	25	28	37	23.8	18	30	1.683	0.751	1.829	0.0674	0.102	0	0.1841	0.0781	0.0781	TRUE	0.1803
TE0023_SO2_FAM1021/DNA/hAT-hATm	30	11	20	3	3	1	19	8	15	5	3	2	8.58	14	3	0.226	-2.143	-2.575	0.0100307	0.0184436	0	0.4319	0.2559	0.2559	TRUE	0.2763
TE0024_SO2_FAM1022/Unknown/Unknown	737	667	613	811	860	894	459	485	469	1274	893	1487	844.5	471	1218	2.582	1.369	5.83	5.54e-09	2.15e-08	0.0323	0.0484	0.0384	0.0384	TRUE	0.2072
TE0025_SO2_FAM1023/DNA/Unknown	222	189	150	148	119	54	138	138	115	232	124	90	139.39	130	149	1.14	0.189	0.513	0.608	0.681	0.1094	0.0683	0.0901	0.0901	TRUE	0.9611
TE0026_SO2_FAM1025/DNA/Unknown	929	915	882	335	319	337	578	666	675	526	331	561	556.21	640	473	0.737	-0.441	-1.75	0.0800324	0.119204	0.039	0.0504	0.0436	0.0436	TRUE	0.8148
TE0027_SO2_FAM1026/LINE/I-Jockey	52	39	41	36	22	19	32	28	31	57	23	32	33.85	30	37	1.189	0.249	0.575	0.565	0.642	0.0693	0.1426	0.1047	0.1047	TRUE	0.7046
TE0028_SO2_FAM1027/LINE/L2	586	420	366	34	37	22	365	306	280	53	38	37	179.83	317	43	0.134	-2.897	-10.582	3.61e-26	3.37e-25	0.0153	0.0629	0.0365	0.0365	TRUE	0.2818
TE0029_SO2_FAM1028/LINE/L2	193	176	141	45	117	71	120	128	108	71	121	118	111.07	119	103	0.875	-0.193	-0.677	0.498523	0.58078	0.0269	0.0744	0.049	0.049	TRUE	0.6623
TE0030_SO2_FAM1029/DNA/Crypton-I	119	106	122	43	100	40	74	77	93	68	104	67	80.41	81	80	0.984	-0.023	-0.076	0.939097	0.954104	0.0266	0.0858	0.0526	0.0526	TRUE	0.7087
TE0031_SO2_FAM0103/Unknown/Unknown	300	219	246	3605	2604	2583	187	159	188	5661	2703	4297	2199.33	178	4220	23.684	4.566	15.496	3.7e-54	6.98e-53	0.071	0.046	0.0604	0.0604	TRUE	0.0619
TE0032_SO2_FAM1030/Unknown/Unknown	223	188	218	68	150	73	139	137	167	107	156	121	137.74	148	128	0.874	-0.194	-0.774	0.439	0.523	0.0161	0.0686	0.0376	0.0376	TRUE	0.3852
TE0033_SO2_FAM1031/DNA/TcMar-Tc1	2141	1670	1794	639	974	598	1332	1216	1374	1003	1011	995	1155.12	1307	1003	0.768	-0.382	-2.661	0.00779	0.0146	0.0017	0.0473	0.0139	0.0139	TRUE	0.0453
TE0034_SO2_FAM1032/LINE/RTE-BovB	459	330	381	1449	1117	1074	286	240	292	2276	1159	1787	1006.54	273	1741	6.383	2.674	9.512	1.87e-21	1.44e-20	0.0606	0.0478	0.0553	0.0553	TRUE	0.0875
TE0035_SO2_FAM1033/Unknown/Unknown	988	1018	871	252	447	211	615	741	667	396	464	351	538.9	674	404	0.6	-0.736	-3.772	0.000162237	0.000398297	0.0114	0.0506	0.0252	0.0252	TRUE	0.2025
TE0036_SO2_FAM1034/DNA/hAT-hATm	26	28	16	4	5	5	16	20	12	6	5	8	11.43	16	6	0.397	-1.332	-2.1	0.035759	0.0582595	0	0.3352	0.161	0.161	TRUE	0.1181
TE0037_SO2_FAM1035/LTR/Gypsy	3	0	0	0	0	1	2	0	0	0	0	2	0.59	1	1	0.788	-0.343	-0.106	0.916	NA	0	5.6934	6.0479	6.0479	TRUE	1.4413
TE0038_SO2_FAM1037/DNA/Crypton-A	346	317	282	146	236	179	215	231	216	229	245	298	239	221	257	1.164	0.22	1.106	0.268719	0.344853	0.0027	0.0584	0.0241	0.0241	TRUE	0.1919
TE0039_SO2_FAM1038/LINE/I	145	102	97	94	127	94	90	74	74	148	132	156	112.43	79	145	1.816	0.861	3.647	0.000266	0.000632	0	0.074	0.0309	0.0309	TRUE	0.1437
TE0040_SO2_FAM0104/LTR/Pao	3508	1309	1428	631	495	456	2183	953	1093	991	514	759	1082.06	1410	755	0.535	-0.903	-2.385	0.0170843	0.0299574	0.1626	0.0475	0.1022	0.1022	TRUE	1.2066
TE0041_SO2_FAM1040/DNA/hAT-Tip100	138	95	99	48	70	44	86	69	76	75	73	73	75.34	77	74	0.957	-0.064	-0.246	0.806	0.852	0	0.0886	0.0347	0.0347	TRUE	0.1078
TE0042_SO2_FAM1041/DNA/Academ-1	113	86	90	74	108	67	70	63	69	116	112	111	90.27	67	113	1.682	0.75	3.18	0.00147091	0.00313176	0	0.0813	0.0287	0.0287	TRUE	0.0355
TE0043_SO2_FAM1042/DNA/hAT-hATm	5	2	6	2	0	1	3	1	5	3	0	2	2.33	3	2	0.487	-1.037	-0.735	0.462644	0.545465	0	1.4725	0.853	0.853	TRUE	0.4635
TE0044_SO2_FAM1043/Unknown/Unknown	400	403	368	92	171	134	249	293	282	144	177	223	228.15	275	181	0.661	-0.598	-2.556	0.0105935	0.0194002	0.0163	0.059	0.0343	0.0343	TRUE	0.3756
TE0045_SO2_FAM1045/Unknown/Unknown	543	518	515	325	588	303	338	377	394	510	610	504	455.67	370	541	1.468	0.554	3.037	0.00238708	0.00492058	0.007	0.0517	0.0217	0.0217	TRUE	0.1478
TE0046_SO2_FAM1046/Unknown/Unknown	187	174	183	109	205	100	116	127	140	171	213	166	155.58	128	183	1.444	0.531	2.355	0.0185365	0.0322753	0.0079	0.0658	0.03	0.03	TRUE	0.2201
TE0047_SO2_FAM1047/DNA/Unknown	405	309	279	215	369	264	252	225	214	338	383	439	308.4	230	387	1.678	0.746	3.76	0.000169875	0.000415387	0.0081	0.0552	0.025	0.025	TRUE	0.1481
TE0048_SO2_FAM1048/Unknown/Unknown	162	162	141	252	370	239	101	118	108	396	384	398	250.68	109	393	3.606	1.85	10.003	1.48e-23	1.26e-22	0	0.0577	0.0196	0.0196	TRUE	0.0555
TE0049_SO2_FAM1049/LTR/Gypsy	8	5	7	20	13	13	5	4	5	31	13	22	13.42	5	22	4.692	2.23	3.578	0.000346	0.00081	0	0.2922	0.1723	0.1723	TRUE	0.0899
TE0050_SO2_FAM0105/LTR/Gypsy	476	239	282	378	231	203	296	174	216	594	240	338	309.53	229	391	1.703	0.768	2.049	0.0404934	0.0649459	0.1351	0.0552	0.098	0.098	TRUE	0.4967
TE0051_SO2_FAM1050/DNA/hAT-Ac	20	21	21	23	41	21	12	15	16	36	43	35	26.24	14	38	2.619	1.389	3.474	0.000513593	0.00117409	0	0.1711	0.0726	0.0726	TRUE	0.1042
TE0052_SO2_FAM1051/DNA/CMC-Chapaev	61	37	52	242	462	261	38	27	40	380	480	434	233.09	35	431	12.363	3.628	14.47	1.87e-47	3.17e-46	0.0122	0.0587	0.0336	0.0336	TRUE	0.2044
TE0053_SO2_FAM1052/DNA/CMC-Transib	1688	1492	1326	709	1373	686	1050	1086	1015	1113	1425	1141	1138.57	1050	1226	1.169	0.225	1.289	0.197507	0.264104	0.0091	0.0474	0.0211	0.0211	TRUE	0.2434
TE0054_SO2_FAM1053/DNA/PIF-ISL2EU	208	130	108	43	98	44	129	95	83	68	102	73	91.53	102	81	0.795	-0.33	-1.052	0.293	0.37	0.0427	0.0808	0.0589	0.0589	TRUE	0.58
TE0055_SO2_FAM1054/Unknown/Unknown	331	185	237	247	231	187	206	135	181	388	240	311	243.48	174	313	1.793	0.842	3.02	0.00253	0.00519	0.0473	0.0581	0.0517	0.0517	TRUE	0.1232
TE0056_SO2_FAM1055/DNA/Unknown	88	54	54	36	49	21	55	39	41	57	51	35	46.29	45	48	1.054	0.075	0.217	0.828587	0.869751	0.0196	0.1163	0.0645	0.0645	TRUE	0.3232
TE0057_SO2_FAM1056/Unknown/Unknown	119	62	67	367	240	338	74	45	51	576	249	562	259.71	57	462	8.109	3.02	7.963	1.68e-15	9.89e-15	0.1297	0.0573	0.0959	0.0959	TRUE	1.9138
TE0058_SO2_FAM1057/Unknown/Unknown	144	107	114	102	123	96	90	78	87	160	128	160	117.06	85	149	1.747	0.805	3.43	0.000603907	0.00136508	0	0.0728	0.0308	0.0308	TRUE	0.1787
TE0059_SO2_FAM1058/Unknown/Unknown	3	1	0	0	2	0	2	1	0	0	2	0	0.78	1	1	0.884	-0.178	-0.071	0.943	NA	0	4.3144	3.2034	3.2034	TRUE	0.6883
TE0060_SO2_FAM1059/DNA/Academ-1	30	15	31	6	7	14	19	11	24	9	7	23	15.55	18	13	0.731	-0.452	-0.714	0.475	0.557777	0.1707	0.2582	0.2147	0.2147	TRUE	0.7487
TE0061_SO2_FAM0106/DNA/Unknown	250	193	191	130	200	122	156	140	146	204	208	203	176.17	147	205	1.39	0.475	2.486	0.0129217	0.0232239	0	0.0633	0.0205	0.0205	TRUE	0.0265
TE0062_SO2_FAM1060/LTR/Gypsy	46	26	37	7	23	5	29	19	28	11	24	8	19.84	25	14	0.59	-0.762	-1.398	0.162	0.222	0.0876	0.212	0.1534	0.1534	TRUE	1.5287
TE0063_SO2_FAM1061/DNA/CMC-Transib	45	24	19	25	48	21	28	17	15	39	50	35	30.67	20	41	2.069	1.049	2.468	0.013594	0.0243269	0.0452	0.1528	0.0958	0.0958	TRUE	0.8589
TE0064_SO2_FAM1062/LTR/Gypsy	3	5	4	4	5	2	2	4	3	6	5	3	3.89	3	5	1.75	0.808	0.853	0.394	0.477	0	0.8979	0.3809	0.3809	TRUE	0.1851
TE0065_SO2_FAM1063/Unknown/Unknown	18	12	11	8	6	6	11	9	8	13	6	10	9.52	9	10	0.989	-0.016	-0.025	0.980225	0.985468	0	0.3935	0.1804	0.1804	TRUE	0.3533
TE0066_SO2_FAM1064/DNA/MULE-MuDR	3463	2806	2850	152	260	142	2155	2042	2182	239	270	236	1187.36	2126	248	0.117	-3.094	-19.194	4.18e-82	1.21e-80	0.0009	0.0473	0.0157	0.0157	TRUE	0.0686
TE0067_SO2_FAM1065/Unknown/Unknown	107	63	61	72	126	80	67	46	47	113	131	133	89.35	53	126	2.362	1.24	4.458	8.29e-06	2.37e-05	0.0147	0.0817	0.0436	0.0436	TRUE	0.4822
TE0068_SO2_FAM1066/LINE/Unknown	15	13	13	20	18	10	9	9	10	31	19	17	15.91	9	22	2.31	1.208	2.33	0.0198	0.0342	0	0.2533	0.1252	0.1252	TRUE	0.5516
TE0069_SO2_FAM1067/LINE/RTE-RTE	2381	1957	1789	1421	1691	1353	1482	1424	1370	2232	1755	2251	1752.25	1425	2079	1.458	0.544	3.128	0.00176	0.0037	0.009	0.0463	0.0212	0.0212	TRUE	0.2271
TE0070_SO2_FAM1068/PLE/Penelope	258	228	186	125	174	123	161	166	142	196	181	205	175.07	156	194	1.237	0.306	1.525	0.127	0.18	0	0.0634	0.0232	0.0232	TRUE	0.0649
TE0071_SO2_FAM1069/PLE/Penelope	9	6	3	10	6	5	6	4	2	16	6	8	7.09	4	10	2.404	1.266	1.61	0.10743	0.154831	0	0.5135	0.2895	0.2895	TRUE	0.5949
TE0072_SO2_FAM0107/LTR/Gypsy	349	153	207	1340	1427	876	217	111	158	2104	1481	1457	921.66	162	1681	10.341	3.37	11.308	1.2e-29	1.26e-28	0.076	0.0481	0.0614	0.0614	TRUE	0.9825
TE0073_SO2_FAM1070/Unknown/Unknown	442	336	293	350	564	290	275	245	224	550	585	482	393.58	248	539	2.176	1.121	5.943	2.8e-09	1.12e-08	0.0074	0.0529	0.0229	0.0229	TRUE	0.1061
TE0074_SO2_FAM1071/LINE/I-Jockey	5	9	12	23	15	10	3	7	9	36	16	17	14.53	6	23	3.638	1.863	2.856	0.00428708	0.00840503	0.1642	0.2732	0.2188	0.2188	TRUE	1.1685
TE0075_SO2_FAM1072/LINE/RTE-BovB	129	90	86	47	139	133	80	66	66	74	144	221	108.5	71	146	2.072	1.051	2.632	0.00849739	0.0158431	0.1323	0.0751	0.1052	0.1052	TRUE	0.1109
TE0076_SO2_FAM1073/DNA/Unknown	55	40	27	27	51	30	34	29	21	42	53	50	38.21	28	48	1.728	0.789	2.175	0.0296634	0.0492668	0	0.1314	0.0678	0.0678	TRUE	0.3739
TE0077_SO2_FAM1074/Unknown/Unknown	382	255	366	340	356	272	238	186	280	534	370	453	343.25	235	452	1.925	0.945	3.764	0.000167398	0.000409829	0.0346	0.0541	0.0423	0.0423	TRUE	0.141
TE0078_SO2_FAM1075/DNA/Unknown	22	13	14	15	22	17	14	9	11	24	23	28	18.09	11	25	2.184	1.127	2.402	0.0163	0.0287	0	0.2282	0.0993	0.0993	TRUE	0.1858
TE0079_SO2_FAM1077/Unknown/Unknown	922	782	733	507	942	506	574	569	561	796	978	842	719.99	568	872	1.537	0.62	3.773	0.00016115	0.000395905	0.0044	0.0491	0.018	0.018	TRUE	0.137
TE0080_SO2_FAM1078/DNA/TcMar-Tc1	429	401	307	377	656	409	267	292	235	592	681	680	457.88	265	651	2.461	1.299	7.116	1.11e-12	5.55e-12	0.0062	0.0517	0.0216	0.0216	TRUE	0.1077
TE0081_SO2_FAM1079/DNA/Unknown	385	404	405	281	481	285	240	294	310	441	499	474	376.4	281	471	1.68	0.748	3.892	9.94e-05	0.000250934	0.0087	0.0533	0.0239	0.0239	TRUE	0.1973
TE0082_SO2_FAM1080/LINE/I	124	50	74	11	18	8	77	36	57	17	19	13	36.58	57	16	0.292	-1.777	-3.86	0.000113302	0.000284443	0.08	0.1353	0.1044	0.1044	TRUE	0.0806
TE0083_SO2_FAM1081/Unknown/Unknown	1428	1017	1312	650	886	652	889	740	1004	1021	920	1085	943.08	878	1009	1.148	0.199	1.037	0.3	0.378	0.0132	0.048	0.0255	0.0255	TRUE	0.2249
TE0084_SO2_FAM1082/Unknown/Unknown	58	44	29	30	95	26	36	32	22	47	99	43	46.55	30	63	2.114	1.08	2.448	0.0143647	0.0255634	0.1184	0.1159	0.1174	0.1174	TRUE	2.1688
TE0085_SO2_FAM1084/DNA/Unknown	2793	2367	2135	2448	2838	2183	1738	1723	1635	3844	2946	3632	2586.24	1699	3474	2.044	1.032	6.013	1.82e-09	7.38e-09	0.009	0.0457	0.0208	0.0208	TRUE	0.2164
TE0086_SO2_FAM1085/Unknown/Unknown	845	773	829	468	404	422	526	563	635	735	419	702	596.59	575	619	1.075	0.105	0.397	0.691	0.754042	0.0472	0.05	0.0483	0.0483	TRUE	0.9502
TE0087_SO2_FAM1086/Unknown/Unknown	26	16	17	25	55	23	16	12	13	39	57	38	29.24	14	45	3.318	1.73	4.184	2.86e-05	7.72e-05	0	0.1581	0.082	0.082	TRUE	0.4663
TE0088_SO2_FAM1087/Unknown/Unknown	528	466	555	535	766	475	329	339	425	840	795	790	586.36	364	808	2.221	1.151	6.278	3.42e-10	1.46e-09	0.0081	0.0501	0.0224	0.0224	TRUE	0.2461
TE0089_SO2_FAM1088/DNA/Crypton-A	85	36	50	104	204	77	53	26	38	163	212	128	103.43	39	168	4.288	2.1	5.972	2.34e-09	9.4e-09	0.0755	0.0766	0.076	0.076	TRUE	0.1948
TE0090_SO2_FAM1089/LTR/Gypsy	6	6	10	1	3	1	4	4	8	2	3	2	3.68	5	2	0.422	-1.245	-1.171	0.241693	0.314691	0	0.9467	0.4327	0.4327	TRUE	0.4183
TE0091_SO2_FAM0109/Unknown/Unknown	2080	1118	1390	297	303	219	1294	814	1064	466	315	364	719.59	1057	382	0.36	-1.472	-5.663	1.49e-08	5.6e-08	0.0437	0.0491	0.0465	0.0465	TRUE	0.0958
TE0092_SO2_FAM1090/DNA/Unknown	80	53	65	142	160	132	50	39	50	223	166	220	124.47	46	203	4.386	2.133	8.111	5.02e-16	3.03e-15	0.0158	0.0712	0.0387	0.0387	TRUE	0.2875
TE0093_SO2_FAM1091/DNA/hAT-hATm	232	183	193	92	88	94	144	133	148	144	91	156	136.26	142	130	0.915	-0.129	-0.469	0.639	0.708	0.0294	0.0688	0.0464	0.0464	TRUE	0.7584
TE0094_SO2_FAM1092/Unknown/Unknown	1332	791	759	670	894	552	829	576	581	1052	928	918	814.03	662	966	1.459	0.545	2.497	0.0125	0.0226	0.0249	0.0485	0.033	0.033	TRUE	0.5844
TE0095_SO2_FAM1093/DNA/Unknown	274	269	247	232	237	193	171	196	189	364	246	321	247.81	185	310	1.672	0.742	3.258	0.00112169	0.00243412	0.0183	0.0579	0.0332	0.0332	TRUE	0.2742
TE0096_SO2_FAM1094/DNA/PIF-Harbinger	521	442	492	108	254	174	324	322	377	170	264	289	290.89	341	241	0.708	-0.499	-1.957	0.0503646	0.0790443	0.0331	0.0559	0.0429	0.0429	TRUE	0.6915
TE0097_SO2_FAM1095/Unknown/Unknown	10	8	6	1	3	0	6	6	5	2	3	0	3.55	6	2	0.309	-1.695	-1.477	0.14	0.195	0	0.9797	0.4812	0.4812	TRUE	0.5079
TE0098_SO2_FAM1096/LTR/Gypsy	7	4	10	1	1	1	4	3	8	2	1	2	3.2	5	2	0.279	-1.84	-1.501	0.133285	0.186977	0	1.0834	0.5111	0.5111	TRUE	0.4154
TE0099_SO2_FAM1097/DNA/hAT-Charlie	928	662	720	601	696	560	577	482	551	944	722	932	701.41	537	866	1.611	0.688	3.527	0.000421	0.000974	0.014	0.0492	0.0259	0.0259	TRUE	0.2548
TE0100_SO2_FAM1098/Unknown/Unknown	1607	1488	1295	492	629	442	1000	1083	991	773	653	735	872.57	1025	720	0.702	-0.511	-3.212	0.00132	0.00283	0.0031	0.0483	0.0169	0.0169	TRUE	0.0818
TE0101_SO2_FAM1099/DNA/Unknown	77	61	60	40	52	22	48	44	46	63	54	37	48.61	46	51	1.114	0.156	0.476	0.633936	0.70341	0	0.1128	0.0555	0.0555	TRUE	0.3477
TE0102_SO2_FAM0011/LTR/Pao	351	142	142	60	121	70	218	103	109	94	126	116	127.8	143	112	0.781	-0.356	-0.978	0.328	0.408	0.1008	0.0705	0.0867	0.0867	TRUE	2.3131
TE0103_SO2_FAM1100/LINE/L2	18	17	9	18	21	11	11	12	7	28	22	18	16.47	10	23	2.234	1.16	2.266	0.0235	0.0399	0	0.2462	0.1234	0.1234	TRUE	0.3217
TE0104_SO2_FAM1101/DNA/Unknown	74	30	38	16	41	14	46	22	29	25	43	23	31.33	32	30	0.949	-0.075	-0.16	0.873091	0.902968	0.1034	0.1506	0.125	0.125	TRUE	0.7069
TE0105_SO2_FAM1103/DNA/Unknown	48	30	31	21	48	8	30	22	24	33	50	13	28.59	25	32	1.296	0.374	0.731	0.465018	0.547852	0.1447	0.1607	0.1529	0.1529	TRUE	0.1683
TE0106_SO2_FAM1104/DNA/Unknown	495	537	535	271	300	231	308	391	410	426	311	384	371.63	370	374	1.01	0.014	0.063	0.949646	0.962094	0.0213	0.0534	0.0331	0.0331	TRUE	0.2525
TE0107_SO2_FAM1105/DNA/TcMar-Tc1	3035	2685	2252	1151	1864	1063	1889	1954	1724	1808	1935	1768	1846.32	1856	1837	0.99	-0.014	-0.098	0.922	0.94	0.0028	0.0463	0.0145	0.0145	TRUE	0.0465
TE0108_SO2_FAM1106/LINE/RTE-BovB	412	281	318	379	521	283	256	205	243	595	541	471	385.2	235	536	2.281	1.19	5.99	2.1e-09	8.46e-09	0.0105	0.0531	0.0256	0.0256	TRUE	0.1443
TE0109_SO2_FAM1107/DNA/TcMar-Tc1	281	186	224	146	166	106	175	135	171	229	172	176	176.61	160	192	1.197	0.259	1.09	0.276	0.352	0.0165	0.0633	0.0349	0.0349	TRUE	0.2782
TE0110_SO2_FAM1108/DNA/Crypton-I	81	49	62	26	48	27	50	36	47	41	50	45	44.85	44	45	1.019	0.027	0.082	0.934	0.95	0	0.1186	0.0552	0.0552	TRUE	0.2617
TE0111_SO2_FAM1109/DNA/hAT-Blackjack	45	38	36	15	59	25	28	28	28	24	61	42	34.94	28	42	1.54	0.623	1.452	0.146505	0.203101	0.0697	0.1396	0.1036	0.1036	TRUE	0.1492
TE0112_SO2_FAM0111/PLE/Penelope	1148	741	782	212	327	157	714	539	599	333	339	261	464.33	617	311	0.505	-0.986	-4.616	3.92e-06	1.17e-05	0.0165	0.0516	0.0301	0.0301	TRUE	0.2261
TE0113_SO2_FAM1110/DNA/CMC-Transib	200	127	122	50	83	56	124	92	93	79	86	93	94.69	103	86	0.829	-0.27	-1.019	0.308	0.387	0.0133	0.0796	0.0391	0.0391	TRUE	0.3414
TE0114_SO2_FAM1111/Unknown/Unknown	1821	1312	1371	766	884	681	1133	955	1050	1203	918	1133	1065.21	1046	1085	1.036	0.051	0.271	0.786037	0.835338	0.0125	0.0476	0.024	0.024	TRUE	0.2205
TE0115_SO2_FAM1113/Unknown/Unknown	9	8	7	9	8	9	6	6	5	14	8	15	9.03	6	12	2.187	1.129	1.738	0.0823	0.122	0	0.4125	0.184	0.184	TRUE	0.3862
TE0116_SO2_FAM1114/DNA/TcMar-Tc1	166	152	175	77	107	64	103	111	134	121	111	106	114.4	116	113	0.974	-0.038	-0.16	0.872862	0.902797	0	0.0735	0.0318	0.0318	TRUE	0.1925
TE0117_SO2_FAM1116/DNA/Unknown	785	688	669	3135	4890	1939	488	501	512	4923	5076	3226	2454.39	500	4408	8.81	3.139	13.849	1.29e-43	2.03e-42	0.0305	0.0458	0.0362	0.0362	TRUE	0.667
TE0118_SO2_FAM1117/RC/Helitron	524	386	374	251	220	205	326	281	286	394	228	341	309.49	298	321	1.075	0.104	0.403	0.686748	0.750214	0.0369	0.0552	0.0443	0.0443	TRUE	0.5385
TE0119_SO2_FAM1118/DNA/hAT-hATm	131	108	110	21	20	17	82	79	84	33	21	28	54.39	82	27	0.33	-1.6	-4.856	1.2e-06	3.77e-06	0	0.1056	0.048	0.048	TRUE	0.3325
TE0120_SO2_FAM1119/DNA/CMC-Chapaev-3	7	4	4	12	27	12	4	3	3	19	28	20	12.86	3	22	6.48	2.696	4.315	1.59e-05	4.43e-05	0	0.3029	0.149	0.149	TRUE	0.308
TE0121_SO2_FAM0112/LTR/Pao	311	143	189	45	71	25	194	104	145	71	74	42	104.71	148	62	0.423	-1.241	-3.486	0.000490102	0.00112458	0.0789	0.0762	0.0777	0.0777	TRUE	0.1222
TE0122_SO2_FAM1120/DNA/TcMar-Tc1	1193	958	786	684	1240	627	742	697	602	1074	1287	1043	907.64	680	1135	1.669	0.739	4.013	6.01e-05	0.000156	0.0107	0.0481	0.0233	0.0233	TRUE	0.1671
TE0123_SO2_FAM1121/LINE/L2	246	229	223	140	159	160	153	167	171	220	165	266	190.26	164	217	1.321	0.402	1.621	0.105	0.151933	0.0235	0.0619	0.0388	0.0388	TRUE	0.1871
TE0124_SO2_FAM1122/DNA/Unknown	912	591	643	387	498	303	568	430	492	608	517	504	519.79	497	543	1.092	0.127	0.645	0.518679	0.598825	0.0132	0.0508	0.026	0.026	TRUE	0.1862
TE0125_SO2_FAM1123/DNA/Unknown	3177	2407	2188	1362	2146	1174	1977	1752	1675	2139	2228	1953	1953.95	1801	2107	1.17	0.226	1.442	0.149	0.207	0.0052	0.0462	0.0172	0.0172	TRUE	0.0885
TE0126_SO2_FAM1124/Unknown/Unknown	2859	2243	2442	621	1037	568	1779	1633	1870	975	1076	945	1379.65	1761	999	0.568	-0.816	-5.287	1.25e-07	4.29e-07	0.004	0.0469	0.0163	0.0163	TRUE	0.0561
TE0127_SO2_FAM1127/DNA/Unknown	1884	1643	1498	4610	5283	4023	1172	1196	1147	7240	5484	6693	3821.9	1172	6472	5.522	2.465	14.327	1.49e-46	2.48e-45	0.0091	0.0453	0.0209	0.0209	TRUE	0.2107
TE0128_SO2_FAM1128/Unknown/Unknown	21	32	11	19	26	18	13	23	8	30	27	30	21.93	15	29	1.932	0.95	1.884	0.0596	0.0918	0.0772	0.1961	0.1353	0.1353	TRUE	1.2194
TE0129_SO2_FAM1129/LINE/L2	11	19	11	3	12	6	7	14	8	5	12	10	9.37	10	9	0.954	-0.068	-0.098	0.922	0.939779	0.064	0.399	0.2285	0.2285	TRUE	0.5926
TE0130_SO2_FAM0113/Unknown/Unknown	5362	4221	4049	2775	4589	2517	3337	3072	3100	4358	4763	4187	3802.94	3170	4436	1.4	0.485	3.438	0.000586093	0.00132694	0.0029	0.0453	0.0141	0.0141	TRUE	0.0509
TE0131_SO2_FAM1130/Unknown/Unknown	102	66	48	67	123	61	63	48	37	105	128	101	80.44	49	111	2.255	1.173	3.802	0.000144	0.000356	0.0312	0.0858	0.0552	0.0552	TRUE	0.5848
TE0132_SO2_FAM1131/Unknown/Unknown	91	82	92	125	169	109	57	60	70	196	175	181	123.3	62	184	2.964	1.567	6.831	8.41e-12	4.01e-11	0	0.0714	0.0284	0.0284	TRUE	0.1221
TE0133_SO2_FAM1132/DNA/Unknown	350	334	295	120	213	147	218	243	226	188	221	245	223.48	229	218	0.953	-0.07	-0.35	0.726638	0.78492	0.0021	0.0593	0.0242	0.0242	TRUE	0.1394
TE0134_SO2_FAM1133/DNA/hAT-Charlie	10	5	4	4	4	2	6	4	3	6	4	3	4.45	4	4	1.052	0.073	0.081	0.935719	0.951191	0	0.7918	0.3536	0.3536	TRUE	0.4116
TE0135_SO2_FAM1134/DNA/hAT-Tip100	19	11	7	14	20	10	12	8	5	22	21	17	14.1	8	20	2.342	1.228	2.212	0.027	0.0452	0	0.2803	0.145	0.145	TRUE	0.561
TE0136_SO2_FAM1135/Unknown/Unknown	222	238	215	259	244	238	138	173	165	407	253	396	255.32	159	352	2.213	1.146	4.382	1.17e-05	3.31e-05	0.0368	0.0575	0.045	0.045	TRUE	0.7068
TE0137_SO2_FAM1137/Unknown/Unknown	581	474	459	148	73	72	362	345	351	232	76	120	247.66	353	143	0.402	-1.313	-3.408	0.000653389	0.00147268	0.1422	0.0579	0.101	0.101	TRUE	2.0926
TE0138_SO2_FAM1138/DNA/Unknown	89	38	56	30	33	30	55	28	43	47	34	50	42.87	42	44	1.031	0.044	0.112	0.911002	0.931798	0.0624	0.122	0.0888	0.0888	TRUE	0.2598
TE0139_SO2_FAM1139/DNA/TcMar-Fot1	105	62	52	8	8	2	65	45	40	13	8	3	29.08	50	8	0.162	-2.625	-4.901	9.54e-07	3.03e-06	0.0592	0.1588	0.1144	0.1144	TRUE	0.6683
TE0140_SO2_FAM0114/LTR/Pao	1613	861	617	64	82	57	1004	627	472	101	85	95	397.21	701	94	0.133	-2.91	-8.942	3.84e-19	2.69e-18	0.0799	0.0528	0.0683	0.0683	TRUE	0.2287
TE0141_SO2_FAM1140/LTR/Copia	7	16	8	4	17	5	4	12	6	6	18	8	9.06	7	11	1.504	0.589	0.791	0.429234	0.51345	0.1783	0.4112	0.2883	0.2883	TRUE	1.1893
TE0142_SO2_FAM1141/DNA/Unknown	26	28	10	6	9	2	16	20	8	9	9	3	11.05	15	7	0.509	-0.975	-1.387	0.165449	0.226186	0.1323	0.3452	0.2391	0.2391	TRUE	0.3301
TE0143_SO2_FAM1142/DNA/TcMar-m44	243	187	149	83	108	73	151	136	114	130	112	121	127.55	134	121	0.903	-0.147	-0.623	0.533245	0.611788	0.0083	0.0705	0.0318	0.0318	TRUE	0.1766
TE0144_SO2_FAM1143/DNA/hAT-Tip100	988	742	682	654	884	496	615	540	522	1027	918	825	741.14	559	923	1.651	0.724	4.078	4.55e-05	0.000119678	0.0077	0.0489	0.0213	0.0213	TRUE	0.1118
TE0145_SO2_FAM1144/LINE/I	81	35	56	58	66	43	50	25	43	91	69	72	58.31	39	77	1.937	0.954	2.663	0.00775	0.0146	0.0514	0.1015	0.0744	0.0744	TRUE	0.8131
TE0146_SO2_FAM1145/DNA/TcMar-Tc1	885	805	717	333	530	333	551	586	549	523	550	554	552.11	562	542	0.966	-0.051	-0.337	0.736	0.793	0	0.0505	0.0143	0.0143	TRUE	0.0166
TE0147_SO2_FAM1146/Unknown/Unknown	493	308	324	781	1058	670	307	224	248	1226	1098	1115	703.06	260	1146	4.41	2.141	11.046	2.3e-28	2.29e-27	0.0117	0.0492	0.0251	0.0251	TRUE	0.2941
TE0148_SO2_FAM1147/DNA/MULE-MuDR	54	42	44	34	59	36	34	31	34	53	61	60	45.4	33	58	1.787	0.837	2.733	0.00627119	0.0119723	0	0.1177	0.0448	0.0448	TRUE	0.0367
TE0149_SO2_FAM1148/DNA/Unknown	243	215	192	211	278	189	151	156	147	331	289	314	231.51	151	311	2.051	1.036	5.644	1.66e-08	6.23e-08	0	0.0588	0.0197	0.0197	TRUE	0.0495
TE0150_SO2_FAM1149/DNA/Unknown	1365	1074	1116	658	881	647	849	782	854	1033	914	1076	918.29	828	1008	1.215	0.281	1.789	0.0736	0.111	0.0036	0.0481	0.0167	0.0167	TRUE	0.0806
TE0151_SO2_FAM0115/LTR/Pao	128	50	58	48	38	35	80	36	44	75	39	58	55.58	53	57	1.068	0.094	0.22	0.825931	0.867931	0.1216	0.1043	0.1137	0.1137	TRUE	0.4812
TE0152_SO2_FAM1150/DNA/Unknown	1245	1072	1000	1518	1699	1302	775	780	766	2384	1764	2166	1439.03	774	2105	2.719	1.443	8.03	9.74e-16	5.79e-15	0.0112	0.0468	0.0225	0.0225	TRUE	0.2136
TE0153_SO2_FAM1151/DNA/TcMar-Tc1	3194	2699	2433	981	1661	1033	1988	1965	1863	1541	1724	1719	1799.68	1939	1661	0.857	-0.222	-1.573	0.115801	0.165427	0.0017	0.0463	0.0138	0.0138	TRUE	0.0479
TE0154_SO2_FAM1152/Unknown/Unknown	305	262	251	229	338	174	190	191	192	360	351	289	262.1	191	333	1.749	0.806	4.281	1.86e-05	5.14e-05	0.0012	0.0571	0.0216	0.0216	TRUE	0.1391
TE0155_SO2_FAM1153/LINE/I	2	1	2	3	2	2	1	1	2	5	2	3	2.27	1	3	2.829	1.5	1.195	0.232	0.304	0	1.5089	0.6236	0.6236	TRUE	0.1318
TE0156_SO2_FAM1154/LTR/Gypsy	105	68	57	17	24	16	65	49	44	27	25	27	39.45	53	26	0.491	-1.027	-2.789	0.00528	0.0102	0	0.1287	0.0641	0.0641	TRUE	0.4123
TE0157_SO2_FAM1155/RC/Helitron	354	226	222	163	150	102	220	165	170	256	156	170	189.35	185	194	1.044	0.062	0.223	0.823	0.866	0.0428	0.062	0.0508	0.0508	TRUE	0.7995
TE0158_SO2_FAM1156/DNA/TcMar-Tc1	3260	2804	2713	1135	1683	1046	2029	2041	2077	1782	1747	1740	1902.71	2049	1756	0.857	-0.222	-1.756	0.0791366	0.117982	0	0.0462	0.011	0.011	TRUE	0.002
TE0159_SO2_FAM1157/DNA/Unknown	8209	7872	7231	5564	9817	5695	5108	5730	5536	8738	10190	9475	7462.76	5458	9468	1.735	0.795	5.405	6.5e-08	2.29e-07	0.0044	0.0449	0.0154	0.0154	TRUE	0.0555
TE0160_SO2_FAM1158/Unknown/Unknown	277	175	192	147	216	117	172	127	147	231	224	195	182.74	149	217	1.454	0.54	2.422	0.0154479	0.0273188	0.0108	0.0626	0.0303	0.0303	TRUE	0.2139
TE0161_SO2_FAM1159/DNA/hAT-Tip100	37	21	18	22	45	10	23	15	14	35	47	17	25	17	33	1.899	0.926	1.821	0.0687	0.104	0.1134	0.1774	0.1448	0.1448	TRUE	0.1742
TE0162_SO2_FAM1160/Unknown/Unknown	24	10	9	6	7	4	15	7	7	9	7	7	8.74	10	8	0.794	-0.333	-0.476	0.634	0.703	0	0.4247	0.2269	0.2269	TRUE	1.066
TE0163_SO2_FAM1161/DNA/Unknown	423	417	291	192	273	175	263	304	223	302	283	291	277.6	263	292	1.109	0.149	0.729	0.466	0.549	0.0102	0.0564	0.0263	0.0263	TRUE	0.2041
TE0164_SO2_FAM1162/DNA/hAT-Tip100	240	215	167	114	232	134	149	156	128	179	241	223	179.41	144	214	1.485	0.571	2.532	0.0113	0.0206	0.0105	0.063	0.0309	0.0309	TRUE	0.2119
TE0165_SO2_FAM1163/LINE/RTE-BovB	101	122	109	45	111	57	63	89	83	71	115	95	85.97	78	94	1.204	0.267	0.877	0.380252	0.462982	0.0332	0.0831	0.0549	0.0549	TRUE	0.186
TE0166_SO2_FAM1164/LINE/RTE-BovB	55	32	35	31	33	30	34	23	27	49	34	50	36.19	28	44	1.555	0.637	1.71	0.0872	0.129	0	0.1363	0.0714	0.0714	TRUE	0.3352
TE0167_SO2_FAM1165/DNA/Unknown	2333	2149	1886	859	1505	815	1452	1564	1444	1349	1562	1356	1454.49	1487	1422	0.958	-0.063	-0.411	0.680941	0.745473	0.0035	0.0467	0.016	0.016	TRUE	0.0903
TE0168_SO2_FAM1166/DNA/hAT-hATm	225	228	226	44	84	48	140	166	173	69	87	80	119.19	160	79	0.496	-1.012	-4.125	3.71e-05	9.88e-05	0	0.0723	0.0323	0.0323	TRUE	0.1314
TE0169_SO2_FAM1167/DNA/TcMar	78	45	62	14	38	10	49	33	47	22	39	17	34.47	43	26	0.621	-0.687	-1.549	0.121315	0.172397	0.0731	0.1409	0.1072	0.1072	TRUE	1.313
TE0170_SO2_FAM1168/LINE/RTE-BovB	189	96	76	349	366	245	118	70	58	548	380	408	263.54	82	445	5.416	2.437	7.561	4e-14	2.18e-13	0.079	0.0571	0.069	0.069	TRUE	1.5092
TE0171_SO2_FAM1169/DNA/Unknown	171	120	128	738	400	654	106	87	98	1159	415	1088	492.33	97	887	9.112	3.188	8.331	8.02e-17	5.01e-16	0.145	0.0512	0.1011	0.1011	TRUE	2.5764
TE0172_SO2_FAM0117/LTR/Pao	192	71	82	91	94	28	119	52	63	143	98	47	86.83	78	96	1.226	0.295	0.615	0.539	0.617	0.2216	0.0827	0.1535	0.1535	TRUE	0.1929
TE0173_SO2_FAM1170/DNA/Unknown	261	196	218	68	109	51	162	143	167	107	113	85	129.46	157	102	0.649	-0.623	-2.642	0.00823184	0.0153907	0.0029	0.0701	0.0309	0.0309	TRUE	0.172
TE0174_SO2_FAM1171/Unknown/Unknown	37	19	20	21	11	13	23	14	15	33	11	22	19.7	17	22	1.238	0.308	0.565	0.572	0.648	0.114	0.2132	0.1617	0.1617	TRUE	0.1798
TE0175_SO2_FAM1172/Unknown/Unknown	1884	1319	1381	1683	2459	1515	1172	960	1057	2643	2552	2520	1817.6	1063	2572	2.418	1.274	8.256	1.5e-16	9.25e-16	0.0043	0.0463	0.0166	0.0166	TRUE	0.0978
TE0176_SO2_FAM1173/Unknown/Unknown	192	227	168	163	235	116	119	165	129	256	244	193	184.37	138	231	1.68	0.749	3.09	0.00200245	0.00417345	0.0198	0.0625	0.0367	0.0367	TRUE	0.3288
TE0177_SO2_FAM1174/LINE/RTE-BovB	17	5	8	2	1	2	11	4	6	3	1	3	4.64	7	2	0.348	-1.522	-1.469	0.142	0.197	0	0.7606	0.4286	0.4286	TRUE	0.2587
TE0178_SO2_FAM1175/Unknown/Unknown	14	19	15	10	11	14	9	14	11	16	11	23	14.07	11	17	1.459	0.545	0.984	0.325	0.405	0	0.2806	0.1477	0.1477	TRUE	0.2558
TE0179_SO2_FAM1176/Unknown/Unknown	46	19	18	19	27	18	29	14	14	30	28	30	24.01	19	29	1.547	0.63	1.326	0.185	0.249	0.0671	0.1829	0.1197	0.1197	TRUE	1.4466
TE0180_SO2_FAM1177/Unknown/Unknown	1225	1119	990	180	508	212	762	814	758	283	527	353	582.9	778	388	0.5	-1.001	-3.78	0.000157	0.000386	0.0469	0.0502	0.0483	0.0483	TRUE	1.1578
TE0181_SO2_FAM1178/DNA/TcMar-Tc1	25	12	17	31	36	24	16	9	13	49	37	40	27.21	13	42	3.348	1.743	4.102	4.1e-05	0.000108422	0	0.1666	0.0852	0.0852	TRUE	0.3364
TE0182_SO2_FAM1179/DNA/Unknown	176	134	129	114	202	60	110	98	99	179	210	100	132.39	102	163	1.605	0.683	2.16	0.0307734	0.0509008	0.0599	0.0696	0.0642	0.0642	TRUE	0.49
TE0183_SO2_FAM0118/LTR/Pao	5026	1789	2413	113	130	52	3128	1302	1847	177	135	87	1112.67	2092	133	0.064	-3.975	-10.351	4.15e-25	3.71e-24	0.1528	0.0474	0.1008	0.1008	TRUE	0.1876
TE0184_SO2_FAM1180/DNA/Unknown	604	531	505	143	243	108	376	387	387	225	252	180	300.91	383	219	0.574	-0.801	-3.941	8.11e-05	0.000207	0.0048	0.0555	0.0256	0.0256	TRUE	0.2458
TE0185_SO2_FAM1181/DNA/Unknown	7	4	5	1	2	0	4	3	4	2	2	0	2.46	4	1	0.352	-1.505	-1.143	0.253	0.327	0	1.3973	0.6233	0.6233	TRUE	0.2274
TE0186_SO2_FAM1182/DNA/Unknown	1252	989	905	603	1016	570	779	720	693	947	1055	948	856.95	731	983	1.347	0.429	2.788	0.00529947	0.0102433	0.0028	0.0483	0.0159	0.0159	TRUE	0.0491
TE0187_SO2_FAM1183/Unknown/Unknown	325	334	255	130	191	134	202	243	195	204	198	223	210.99	213	208	0.975	-0.037	-0.181	0.856408	0.89074	0.006	0.0602	0.025	0.025	TRUE	0.1649
TE0188_SO2_FAM1184/DNA/Academ-1	308	318	272	274	528	357	192	231	208	430	548	594	367.28	210	524	2.492	1.317	6.249	4.12e-10	1.75e-09	0.0149	0.0535	0.029	0.029	TRUE	0.275
TE0189_SO2_FAM1185/DNA/MULE-MuDR	16	8	8	11	26	9	10	6	6	17	27	15	13.52	7	20	2.727	1.447	2.501	0.0124	0.022381	0	0.2902	0.1585	0.1585	TRUE	0.5778
TE0190_SO2_FAM1186/DNA/Unknown	582	411	383	559	883	523	362	299	293	878	917	870	603.18	318	888	2.79	1.48	8.556	1.17e-17	7.64e-17	0.0052	0.05	0.0197	0.0197	TRUE	0.1725
TE0191_SO2_FAM1187/Unknown/Unknown	581	605	523	301	468	278	362	440	400	473	486	462	437.22	401	474	1.183	0.242	1.412	0.158	0.217	0.004	0.0521	0.0189	0.0189	TRUE	0.0878
TE0192_SO2_FAM1188/Unknown/Unknown	111	64	61	790	421	678	69	47	47	1241	437	1128	494.66	54	935	17.234	4.107	10.138	3.77e-24	3.25e-23	0.1665	0.0512	0.111	0.111	TRUE	1.0201
TE0193_SO2_FAM0119/LTR/Gypsy	38	15	25	16	33	11	24	11	19	25	34	18	21.9	18	26	1.461	0.547	1.093	0.274282	0.350717	0.0778	0.1962	0.1343	0.1343	TRUE	0.2942
TE0194_SO2_FAM1190/Unknown/Unknown	12	8	7	28	15	11	7	6	5	44	16	18	16.08	6	26	4.112	2.04	3.285	0.0010203	0.00222814	0.1442	0.2511	0.1941	0.1941	TRUE	1.7907
TE0195_SO2_FAM1191/Unknown/Unknown	928	680	749	1108	1134	858	577	495	573	1740	1177	1427	998.4	548	1448	2.638	1.399	6.623	3.53e-11	1.62e-10	0.0207	0.0478	0.031	0.031	TRUE	0.1189
TE0196_SO2_FAM1192/DNA/CMC-Transib	226	175	158	86	129	58	141	127	121	135	134	96	125.74	130	122	0.943	-0.085	-0.349	0.727312	0.785468	0.006	0.0709	0.0342	0.0342	TRUE	0.2863
TE0197_SO2_FAM1193/DNA/Crypton-I	980	682	631	412	544	347	610	496	483	647	565	577	563.05	530	596	1.124	0.169	0.91	0.362784	0.444319	0.0098	0.0504	0.023	0.023	TRUE	0.209
TE0198_SO2_FAM1194/Unknown/Unknown	1103	1099	853	580	1099	538	686	800	653	911	1141	895	847.67	713	982	1.379	0.464	2.41	0.0159641	0.0281576	0.0138	0.0484	0.0255	0.0255	TRUE	0.2408
TE0199_SO2_FAM1195/Unknown/Unknown	70	32	31	42	42	33	44	23	24	66	44	55	42.51	30	55	1.795	0.844	2.092	0.0364	0.0592	0.0682	0.1226	0.0928	0.0928	TRUE	0.5514
TE0200_SO2_FAM1198/DNA/TcMar-m44	34	25	13	29	75	27	21	18	10	46	78	45	36.27	16	56	3.427	1.777	3.961	7.45e-05	0.000191	0.0876	0.1361	0.1113	0.1113	TRUE	0.9955
TE0201_SO2_FAM1199/DNA/MULE-MuDR	80	58	26	45	67	20	50	42	20	71	70	33	47.57	37	58	1.554	0.636	1.359	0.174	0.237	0.1569	0.1143	0.1363	0.1363	TRUE	1.3303
TE0202_SO2_FAM0012/Unknown/Unknown	194	190	153	72	108	61	121	138	117	113	112	101	117.14	125	109	0.87	-0.201	-0.889	0.374166	0.456714	0	0.0728	0.0276	0.0276	TRUE	0.0861
TE0203_SO2_FAM0120/LTR/Gypsy	356	225	168	355	656	299	222	164	129	557	681	497	374.96	172	578	3.377	1.756	6.529	6.64e-11	2.98e-10	0.0449	0.0533	0.0488	0.0488	TRUE	0.6078
TE0204_SO2_FAM1200/Unknown/Unknown	376	280	349	157	125	163	234	204	267	247	130	271	225.41	235	216	0.914	-0.13	-0.409	0.682678	0.746872	0.0747	0.0592	0.0678	0.0678	TRUE	1.3759
TE0205_SO2_FAM1202/Unknown/Unknown	162	125	111	37	46	19	101	91	85	58	48	32	69.04	92	46	0.498	-1.004	-3.226	0.00125428	0.00269986	0.0036	0.0926	0.0508	0.0508	TRUE	0.4235
TE0206_SO2_FAM1203/LINE/L2	376	242	183	160	279	119	234	176	140	251	290	198	214.84	183	246	1.345	0.427	1.521	0.128327	0.180959	0.0466	0.0599	0.0521	0.0521	TRUE	0.4498
TE0207_SO2_FAM1204/DNA/TcMar-Tc1	65	64	55	16	39	14	40	47	42	25	40	23	36.34	43	29	0.703	-0.508	-1.346	0.178208	0.241547	0.0017	0.1359	0.0712	0.0712	TRUE	0.7216
TE0208_SO2_FAM1205/DNA/TcMar-Fot1	79	63	67	29	34	16	49	46	51	46	35	27	42.29	49	36	0.735	-0.443	-1.296	0.194986	0.261228	0.0002	0.123	0.0576	0.0576	TRUE	0.2349
TE0209_SO2_FAM1206/LINE/I	128	104	102	178	319	157	80	76	78	280	331	261	184.22	78	291	3.745	1.905	8.917	4.78e-19	3.33e-18	0	0.0625	0.0259	0.0259	TRUE	0.1732
TE0210_SO2_FAM1207/Unknown/Unknown	471	470	403	245	281	228	293	342	309	385	292	379	333.25	315	352	1.116	0.158	0.773	0.44	0.523	0.0116	0.0544	0.0269	0.0269	TRUE	0.2667
TE0211_SO2_FAM1208/DNA/Unknown	44	43	39	29	42	33	27	31	30	46	44	55	38.76	29	48	1.62	0.696	2.101	0.035651	0.0581104	0	0.1302	0.0525	0.0525	TRUE	0.0991
TE0212_SO2_FAM1209/LINE/RTE-X	41	26	24	11	6	5	26	19	18	17	6	8	15.77	21	10	0.493	-1.02	-1.775	0.0759201	0.113691	0.0293	0.2552	0.1538	0.1538	TRUE	0.7846
TE0213_SO2_FAM1210/Unknown/Unknown	1	3	2	4	7	4	1	2	2	6	7	7	4.09	2	7	4.757	2.25	2.217	0.0266428	0.0447768	0	0.8572	0.3916	0.3916	TRUE	0.2836
TE0214_SO2_FAM1211/DNA/Unknown	2490	2320	2188	1428	3020	1542	1549	1689	1675	2243	3135	2565	2142.66	1638	2648	1.617	0.694	3.68	0.000233	0.00056	0.0152	0.046	0.0251	0.0251	TRUE	0.276
TE0215_SO2_FAM1213/Unknown/Unknown	178	184	171	82	147	101	111	134	131	129	153	168	137.5	125	150	1.198	0.26	1.13	0.258326	0.333364	0.0054	0.0686	0.0307	0.0307	TRUE	0.1389
TE0216_SO2_FAM1215/DNA/hAT-hATx	17	9	7	4	6	3	11	7	5	6	6	5	6.66	8	6	0.777	-0.364	-0.48	0.631	0.701	0	0.5432	0.2482	0.2482	TRUE	0.5263
TE0217_SO2_FAM1216/DNA/hAT-Tip100	7	6	7	8	11	4	4	4	5	13	11	7	7.45	4	10	2.2	1.138	1.616	0.106	0.153	0	0.4904	0.214	0.214	TRUE	0.2035
TE0218_SO2_FAM1217/Unknown/Unknown	147	108	109	81	124	61	91	79	83	127	129	101	101.82	84	119	1.414	0.499	2.063	0.0391	0.063	0	0.0771	0.0321	0.0321	TRUE	0.145
TE0219_SO2_FAM1218/Unknown/Unknown	951	874	693	373	607	322	592	636	531	586	630	536	585.01	586	584	0.997	-0.004	-0.023	0.981301	0.986253	0.0058	0.0501	0.0199	0.0199	TRUE	0.0811
TE0220_SO2_FAM1219/LINE/R1-LOA	13	16	16	12	13	15	8	12	12	19	13	25	14.88	11	19	1.771	0.825	1.544	0.122681	0.174092	0	0.2678	0.1352	0.1352	TRUE	0.1448
TE0221_SO2_FAM0122/LTR/Gypsy	467	254	253	99	118	61	291	185	194	155	122	101	174.77	223	126	0.566	-0.82	-2.792	0.00523381	0.0101261	0.0484	0.0635	0.055	0.055	TRUE	0.8073
TE0222_SO2_FAM1220/Unknown/Unknown	110	55	24	28	26	12	68	40	18	44	27	20	36.3	42	30	0.713	-0.487	-0.871	0.383907	0.466546	0.2464	0.136	0.1939	0.1939	TRUE	0.2016
TE0223_SO2_FAM1222/DNA/TcMar-Tc1	106	64	77	134	134	96	66	47	59	210	139	160	113.46	57	170	2.955	1.563	5.495	3.91e-08	1.41e-07	0.0292	0.0737	0.048	0.048	TRUE	0.318
TE0224_SO2_FAM1223/Unknown/Unknown	6723	5826	5455	42290	86218	39400	4184	4241	4176	66413	89493	65548	39009.2	4200	73818	17.575	4.135	22.037	1.27e-107	5.48e-106	0.0168	0.0445	0.0253	0.0253	TRUE	0.4226
TE0225_SO2_FAM1224/DNA/Unknown	2823	2242	2143	1868	2638	1647	1757	1632	1641	2934	2738	2740	2240.18	1677	2804	1.672	0.742	5.513	3.53e-08	1.28e-07	0.0012	0.0459	0.0126	0.0126	TRUE	0.0214
TE0226_SO2_FAM1225/DNA/Academ-1	337	277	309	166	306	172	210	202	237	261	318	286	252.06	216	288	1.338	0.42	2.156	0.0311	0.0514	0.0045	0.0576	0.0233	0.0233	TRUE	0.0942
TE0227_SO2_FAM1226/Unknown/Unknown	201	172	143	141	194	150	125	125	109	221	201	250	172.02	120	224	1.862	0.897	4.266	1.99e-05	5.48e-05	0	0.0638	0.0258	0.0258	TRUE	0.1009
TE0228_SO2_FAM1227/LTR/Gypsy	25	29	32	2	2	2	16	21	24	3	2	3	11.62	20	3	0.136	-2.882	-3.709	0.000208	0.000505	0	0.3305	0.1678	0.1678	TRUE	0.1822
TE0229_SO2_FAM1228/DNA/TcMar-Tc1	56	28	42	29	22	14	35	20	32	46	23	23	29.84	29	31	1.039	0.055	0.121	0.904	0.927	0.0787	0.1558	0.1158	0.1158	TRUE	0.9679
TE0230_SO2_FAM1229/DNA/Unknown	7	3	3	7	6	7	4	2	2	11	6	12	6.28	3	10	3.168	1.663	2.05	0.0403663	0.0647715	0	0.5734	0.2825	0.2825	TRUE	0.3559
TE0231_SO2_FAM1230/Unknown/Unknown	715	885	695	386	540	264	445	644	532	606	561	439	537.85	540	535	0.992	-0.012	-0.053	0.957765	0.968598	0.0286	0.0506	0.0369	0.0369	TRUE	0.2609
TE0232_SO2_FAM1231/Unknown/Unknown	27	29	12	40	38	22	17	21	9	63	39	37	30.99	16	46	2.93	1.551	3.364	0.000767654	0.00171299	0.0788	0.1517	0.1155	0.1155	TRUE	0.6998
TE0233_SO2_FAM1232/Unknown/Unknown	348	406	343	250	427	157	217	296	263	393	443	261	311.95	259	366	1.42	0.506	1.888	0.0589662	0.0910159	0.0438	0.0551	0.0485	0.0485	TRUE	0.549
TE0234_SO2_FAM1233/Unknown/Unknown	35	32	20	19	18	6	22	23	15	30	19	10	19.81	20	20	0.969	-0.046	-0.088	0.929701	0.946193	0.0589	0.2122	0.1422	0.1422	TRUE	0.2287
TE0235_SO2_FAM1234/DNA/Unknown	943	660	735	1810	1838	1835	587	480	563	2842	1908	3053	1572.17	543	2601	4.784	2.258	9.523	1.68e-21	1.3e-20	0.0354	0.0466	0.0396	0.0396	TRUE	0.6624
TE0236_SO2_FAM1235/LINE/RTE-RTE	1021	674	721	572	946	441	635	491	552	898	982	734	715.3	559	871	1.559	0.641	3.13	0.00175074	0.00368439	0.0167	0.0491	0.0288	0.0288	TRUE	0.2217
TE0237_SO2_FAM1236/DNA/hAT-hATx	7	4	3	8	5	5	4	3	2	13	5	8	5.94	3	9	2.649	1.405	1.699	0.0892738	0.131352	0	0.6041	0.3013	0.3013	TRUE	0.1352
TE0238_SO2_FAM1237/DNA/Unknown	129	119	108	61	44	45	80	87	83	96	46	75	77.65	83	72	0.857	-0.222	-0.67	0.502839	0.584506	0.0458	0.0873	0.0653	0.0653	TRUE	0.3681
TE0239_SO2_FAM1238/DNA/Maverick	243	174	180	126	295	126	151	127	138	198	306	210	188.23	139	238	1.724	0.786	3.07	0.00213972	0.00444119	0.0284	0.0621	0.0417	0.0417	TRUE	0.7145
TE0240_SO2_FAM1239/DNA/Unknown	400	356	375	120	182	130	249	259	287	188	189	216	231.46	265	198	0.746	-0.424	-2.201	0.0277	0.0464	0	0.0588	0.0218	0.0218	TRUE	0.0643
TE0241_SO2_FAM0124/Unknown/Unknown	94	53	65	22	63	24	58	39	50	35	65	40	47.78	49	47	0.965	-0.051	-0.134	0.894	0.919	0.0564	0.114	0.083	0.083	TRUE	0.9197
TE0242_SO2_FAM1240/Unknown/Unknown	770	603	728	425	565	440	479	439	557	667	586	732	576.89	492	662	1.344	0.427	2.224	0.0261	0.044	0.0118	0.0502	0.0248	0.0248	TRUE	0.1594
TE0243_SO2_FAM1241/DNA/P	30	26	22	12	16	9	19	19	17	19	17	15	17.48	18	17	0.926	-0.111	-0.241	0.809704	0.85493	0	0.2346	0.0929	0.0929	TRUE	0.0367
TE0244_SO2_FAM1242/PLE/Penelope	67	80	54	0	1	0	42	58	41	0	1	0	23.72	47	0	0.011	-6.558	-5.256	1.47e-07	5.04e-07	0	0.1846	0.1143	0.1143	TRUE	0.3773
TE0245_SO2_FAM1243/Unknown/Unknown	113	128	120	43	56	31	70	93	92	68	58	52	72.1	85	59	0.695	-0.524	-1.819	0.0688406	0.104307	0	0.0906	0.0438	0.0438	TRUE	0.245
TE0246_SO2_FAM1244/DNA/TcMar-Tc1	78	47	48	22	44	15	49	34	37	35	46	25	37.45	40	35	0.892	-0.165	-0.428	0.668	0.734	0.0306	0.1332	0.0789	0.0789	TRUE	0.2661
TE0247_SO2_FAM1245/Unknown/Unknown	546	442	484	513	447	431	340	322	371	806	464	717	503.11	344	662	1.922	0.942	3.701	0.000215	0.000519	0.0404	0.0511	0.0446	0.0446	TRUE	0.5438
TE0248_SO2_FAM1246/DNA/Crypton-I	374	223	249	255	375	237	233	162	191	400	389	394	294.95	195	394	2.019	1.014	4.795	1.63e-06	5.04e-06	0.0131	0.0557	0.0286	0.0286	TRUE	0.3244
TE0249_SO2_FAM1248/Unknown/Unknown	169	179	164	18	54	15	105	130	126	28	56	25	78.38	120	36	0.311	-1.686	-4.593	4.38e-06	1.3e-05	0.0618	0.0869	0.0754	0.0754	TRUE	1.6695
TE0250_SO2_FAM1249/DNA/hAT-hATm	6	5	4	17	16	8	4	4	3	27	17	13	11.17	4	19	5.392	2.431	3.68	0.000233	0.00056	0	0.3419	0.1764	0.1764	TRUE	0.3583
TE0251_SO2_FAM0125/LTR/Gypsy	90	54	76	52	60	37	56	39	58	82	62	62	59.83	51	69	1.335	0.416	1.318	0.187505	0.252596	0.0188	0.1	0.0547	0.0547	TRUE	0.3678
TE0252_SO2_FAM1250/DNA/Crypton	927	800	791	3944	3184	3733	577	582	606	6194	3305	6210	2912.32	588	5236	8.9	3.154	11.407	3.86e-30	4.12e-29	0.0605	0.0456	0.0544	0.0544	TRUE	1.2715
TE0253_SO2_FAM1251/DNA/Unknown	373	277	230	154	246	132	232	202	176	242	255	220	221.1	203	239	1.176	0.234	1.114	0.265	0.341	0.0092	0.0595	0.0272	0.0272	TRUE	0.1769
TE0254_SO2_FAM1252/LINE/I-Jockey	258	203	196	143	160	133	161	148	150	225	166	221	178.38	153	204	1.328	0.409	1.846	0.0649	0.099	0.0089	0.0631	0.0296	0.0296	TRUE	0.3053
TE0255_SO2_FAM1253/Unknown/Unknown	62	40	46	82	111	71	39	29	35	129	115	118	77.5	34	121	3.506	1.81	6.685	2.31e-11	1.07e-10	0	0.0873	0.0368	0.0368	TRUE	0.1402
TE0256_SO2_FAM1254/DNA/TcMar-Tc1	124	51	70	68	64	23	77	37	54	107	66	38	63.23	56	70	1.258	0.331	0.731	0.464773	0.547609	0.1638	0.097	0.1315	0.1315	TRUE	0.2345
TE0257_SO2_FAM1255/DNA/Unknown	120	109	84	93	150	77	75	79	64	146	156	128	108.03	73	143	1.974	0.981	4.111	3.94e-05	0.000104392	0	0.0752	0.0313	0.0313	TRUE	0.0976
TE0258_SO2_FAM1256/Unknown/Unknown	19	12	11	11	22	11	12	9	8	17	23	18	14.57	10	19	2.023	1.017	1.973	0.0485	0.0763	0	0.2727	0.1195	0.1195	TRUE	0.1868
TE0259_SO2_FAM1257/Unknown/Unknown	52	45	56	55	108	52	32	33	43	86	112	87	65.5	36	95	2.662	1.412	4.712	2.46e-06	7.48e-06	0	0.0952	0.0476	0.0476	TRUE	0.2521
TE0260_SO2_FAM1258/LINE/RTE-RTE	190	143	126	56	95	50	118	104	96	88	99	83	98.09	106	90	0.849	-0.236	-0.964	0.334987	0.415175	0	0.0783	0.0321	0.0321	TRUE	0.1054
TE0261_SO2_FAM1259/DNA/Unknown	23	19	21	57	103	39	14	14	16	90	107	65	50.92	15	87	5.959	2.575	7.104	1.21e-12	6.04e-12	0	0.1097	0.0628	0.0628	TRUE	0.0998
TE0262_SO2_FAM0126/LTR/Pao	304	161	203	232	266	86	189	117	155	364	276	143	207.55	154	261	1.697	0.763	2.058	0.0395601	0.0636371	0.1236	0.0605	0.0941	0.0941	TRUE	0.2038
TE0263_SO2_FAM1260/Unknown/Unknown	2285	2451	2403	686	963	592	1422	1784	1840	1077	1000	985	1351.24	1682	1021	0.607	-0.721	-4.047	5.19e-05	0.000136	0.0106	0.0469	0.0219	0.0219	TRUE	0.2225
TE0264_SO2_FAM1261/DNA/Unknown	280	216	222	242	385	189	174	157	170	380	400	314	265.92	167	365	2.186	1.128	5.757	8.57e-09	3.29e-08	0.0051	0.057	0.0236	0.0236	TRUE	0.1565
TE0265_SO2_FAM1262/DNA/TcMar-Tc1	127	88	103	80	78	66	79	64	79	126	81	110	89.72	74	106	1.415	0.501	1.77	0.0767707	0.114806	0.0202	0.0815	0.0462	0.0462	TRUE	0.3517
TE0266_SO2_FAM1263/LINE/L2	38	39	33	36	49	36	24	28	25	57	51	60	40.76	26	56	2.158	1.109	3.4	0.000673628	0.00151467	0	0.126	0.0504	0.0504	TRUE	0.0571
TE0267_SO2_FAM1264/DNA/TcMar-Tc1	301	167	202	188	234	173	187	122	155	295	243	288	214.91	155	275	1.777	0.829	3.391	0.000696	0.00156	0.0244	0.0599	0.0382	0.0382	TRUE	0.3682
TE0268_SO2_FAM1265/LINE/R1-LOA	27	30	23	44	34	32	17	22	18	69	35	53	35.65	19	52	2.777	1.474	3.621	0.000294	0.000694	0.045	0.1377	0.087	0.087	TRUE	0.1118
TE0269_SO2_FAM1266/DNA/Unknown	147	112	132	199	273	224	91	82	101	313	283	373	207.1	91	323	3.527	1.818	8.176	2.92e-16	1.78e-15	0.0106	0.0605	0.0296	0.0296	TRUE	0.1961
TE0270_SO2_FAM1267/DNA/Unknown	107	79	61	23	32	39	67	58	47	36	33	65	50.83	57	45	0.775	-0.368	-0.975	0.329	0.41	0.0525	0.1098	0.0803	0.0803	TRUE	0.8966
TE0271_SO2_FAM1268/DNA/Unknown	268	216	249	149	244	139	167	157	191	234	253	231	205.52	172	239	1.399	0.485	2.464	0.0137329	0.0245412	0	0.0606	0.0229	0.0229	TRUE	0.1028
TE0272_SO2_FAM1269/Unknown/Unknown	12	11	10	13	20	7	7	8	8	20	21	12	12.66	8	18	2.31	1.208	2.162	0.0306533	0.0507198	0	0.307	0.1401	0.1401	TRUE	0.2962
TE0273_SO2_FAM1270/DNA/Unknown	50	37	45	62	72	40	31	27	34	97	75	67	55.19	31	80	2.578	1.366	4.325	1.53e-05	4.26e-05	0	0.1047	0.0517	0.0517	TRUE	0.3012
TE0274_SO2_FAM1271/Unknown/Unknown	101	85	65	64	68	45	63	62	50	101	71	75	70.07	58	82	1.401	0.487	1.672	0.0946	0.138	0.0106	0.0919	0.0465	0.0465	TRUE	0.3191
TE0275_SO2_FAM1272/Unknown/Unknown	102	67	59	104	171	47	63	49	45	163	177	78	96.07	52	139	2.669	1.417	3.834	0.000125825	0.000314041	0.0931	0.0791	0.0866	0.0866	TRUE	1.3678
TE0276_SO2_FAM1273/DNA/Unknown	2327	2243	1975	2261	4744	2565	1448	1633	1512	3551	4924	4267	2889.16	1531	4247	2.775	1.473	7.865	3.69e-15	2.13e-14	0.0143	0.0456	0.0249	0.0249	TRUE	0.0956
TE0277_SO2_FAM1274/DNA/Unknown	798	672	620	385	679	380	497	489	475	605	705	632	567	487	647	1.331	0.413	2.601	0.00929171	0.0171923	0.0015	0.0503	0.0163	0.0163	TRUE	0.0736
TE0278_SO2_FAM1275/PLE/Penelope	192	133	153	152	174	134	119	97	117	239	181	223	162.61	111	214	1.918	0.94	4.072	4.65e-05	0.000122377	0.0113	0.0649	0.0319	0.0319	TRUE	0.2161
TE0279_SO2_FAM1276/DNA/Unknown	284	216	269	382	505	378	177	157	206	600	524	629	382.14	180	584	3.244	1.698	8.519	1.61e-17	1.05e-16	0.0099	0.0531	0.0255	0.0255	TRUE	0.1739
TE0280_SO2_FAM1277/DNA/TcMar-Tc1	53	40	16	22	7	6	33	29	12	35	7	10	21.02	25	17	0.685	-0.546	-0.787	0.431	0.515	0.3797	0.2026	0.291	0.291	TRUE	2.8695
TE0281_SO2_FAM1278/DNA/TcMar-Fot1	529	441	454	229	268	292	329	321	348	360	278	486	353.56	333	375	1.123	0.167	0.662	0.507667	0.589148	0.0356	0.0539	0.0428	0.0428	TRUE	0.3011
TE0282_SO2_FAM1279/DNA/TcMar-Tc1	20	4	15	11	6	3	12	3	11	17	6	5	9.22	9	9	1.048	0.068	0.082	0.934513	0.950204	0.3454	0.4049	0.3743	0.3743	TRUE	1.3959
TE0283_SO2_FAM0128/Unknown/Unknown	52	40	41	212	221	141	32	29	31	333	229	235	148.29	31	266	8.56	3.098	11.231	2.88e-29	2.96e-28	0	0.0669	0.0408	0.0408	TRUE	0.5201
TE0284_SO2_FAM1280/Unknown/Unknown	454	340	320	1888	2502	2040	283	247	245	2965	2597	3394	1621.81	258	2985	11.545	3.529	19.062	5.19e-81	1.47e-79	0.0118	0.0465	0.0231	0.0231	TRUE	0.0669
TE0285_SO2_FAM1281/Unknown/Unknown	31	12	13	11	16	6	19	9	10	17	17	10	13.64	13	15	1.157	0.21	0.354	0.723527	0.782573	0.0828	0.2881	0.1782	0.1782	TRUE	1.1753
TE0286_SO2_FAM1282/Unknown/Unknown	2004	1647	1588	469	950	404	1247	1199	1216	737	986	672	1009.4	1221	798	0.655	-0.61	-2.977	0.00290678	0.00589374	0.0202	0.0477	0.0291	0.0291	TRUE	0.5086
TE0287_SO2_FAM1284/PLE/Penelope	74	63	73	77	71	60	46	46	56	121	74	100	73.71	49	98	1.981	0.986	3.232	0.0012289	0.00264967	0.0249	0.0895	0.0527	0.0527	TRUE	0.153
TE0288_SO2_FAM1285/DNA/TcMar-Tc1	17	6	5	7	9	4	11	4	4	11	9	7	7.63	6	9	1.426	0.512	0.678	0.497707	0.579926	0.0956	0.4802	0.2771	0.2771	TRUE	1.3048
TE0289_SO2_FAM1286/DNA/TcMar-Tc1	483	475	345	171	358	167	301	346	264	269	372	278	304.73	304	306	1.012	0.017	0.073	0.942134	0.95657	0.0221	0.0554	0.0347	0.0347	TRUE	0.4077
TE0290_SO2_FAM1287/DNA/TcMar-Tc1	1042	1101	757	86	107	80	648	801	580	135	111	133	401.43	676	126	0.186	-2.426	-10.652	1.71e-26	1.61e-25	0.0187	0.0527	0.0313	0.0313	TRUE	0.2179
TE0291_SO2_FAM1288/DNA/Unknown	169	126	126	68	78	51	105	92	96	107	81	85	94.32	98	91	0.925	-0.113	-0.449	0.653	0.721	0	0.0797	0.0341	0.0341	TRUE	0.1975
TE0292_SO2_FAM1289/DNA/Sola-1	36	15	20	15	14	13	22	11	15	24	15	22	18.06	16	20	1.206	0.27	0.522	0.602	0.675	0.0555	0.2285	0.1355	0.1355	TRUE	0.5395
TE0293_SO2_FAM0129/LTR/Gypsy	78	51	28	108	90	19	49	37	21	170	93	32	66.95	36	98	2.747	1.458	2.545	0.0109	0.02	0.3475	0.0941	0.2194	0.2194	TRUE	0.1122
TE0294_SO2_FAM1290/DNA/TcMar-Tc1	1130	873	899	498	613	532	703	635	688	782	636	885	721.72	675	768	1.134	0.182	0.942	0.346251	0.426923	0.0126	0.0491	0.0255	0.0255	TRUE	0.2705
TE0295_SO2_FAM1291/DNA/Academ-1	80	38	64	52	77	41	50	28	49	82	80	68	59.37	42	77	1.818	0.863	2.536	0.0112228	0.0204571	0.0367	0.1004	0.0658	0.0658	TRUE	0.7673
TE0296_SO2_FAM1293/Unknown/Unknown	32	52	45	13	20	11	20	38	34	20	21	18	25.28	31	20	0.649	-0.623	-1.368	0.171438	0.233266	0	0.1759	0.1027	0.1027	TRUE	0.7945
TE0297_SO2_FAM1294/DNA/hAT-Tip100	50	42	35	36	47	39	31	31	27	57	49	65	43.11	30	57	1.907	0.932	2.876	0.00402562	0.0079332	0	0.1215	0.0512	0.0512	TRUE	0.1326
TE0298_SO2_FAM1295/DNA/PIF-Harbinger	67	39	42	31	42	29	42	28	32	49	44	48	40.46	34	47	1.366	0.449	1.318	0.187	0.252547	0	0.1266	0.0584	0.0584	TRUE	0.3303
TE0299_SO2_FAM1296/Unknown/Unknown	451	444	358	78	119	64	281	323	274	122	124	106	205.07	293	117	0.403	-1.312	-6.279	3.41e-10	1.46e-09	0	0.0607	0.0243	0.0243	TRUE	0.0957
TE0300_SO2_FAM1297/DNA/TcMar-Tc1	33	21	22	30	49	15	21	15	17	47	51	25	29.27	18	41	2.352	1.234	2.857	0.00427	0.00838	0.0385	0.158	0.0974	0.0974	TRUE	0.6744
TE0301_SO2_FAM1298/LINE/I	163	96	102	81	108	78	101	70	78	127	112	130	103.08	83	123	1.472	0.558	2.126	0.0334815	0.0549531	0.0152	0.0767	0.0397	0.0397	TRUE	0.3896
TE0302_SO2_FAM1299/Unknown/Unknown	98	100	99	98	107	88	61	73	76	154	111	146	103.49	70	137	1.955	0.967	3.702	0.000214075	0.00051746	0.0132	0.0766	0.039	0.039	TRUE	0.3049
TE0303_SO2_FAM0013/LTR/Pao	124	76	80	165	286	158	77	55	61	259	297	263	168.76	64	273	4.222	2.078	8.882	6.55e-19	4.54e-18	0.0078	0.0641	0.0314	0.0314	TRUE	0.2949
TE0304_SO2_FAM1300/DNA/hAT-hATm	113	58	83	29	36	23	70	42	64	46	37	38	49.54	59	40	0.685	-0.546	-1.554	0.120239	0.171005	0.0316	0.1115	0.0654	0.0654	TRUE	0.5622
TE0305_SO2_FAM1301/Unknown/Unknown	22	14	16	33	38	18	14	10	12	52	39	30	26.22	12	40	3.348	1.743	4.023	5.74e-05	0.000149	0	0.1712	0.0888	0.0888	TRUE	0.1043
TE0306_SO2_FAM1302/DNA/Unknown	26	30	23	8	7	13	16	22	18	13	7	22	16.18	19	14	0.724	-0.467	-0.834	0.404	0.488	0.0411	0.2499	0.1544	0.1544	TRUE	0.4364
TE0307_SO2_FAM1303/DNA/PIF-Harbinger	21	13	8	10	19	6	13	9	6	16	20	10	12.34	9	15	1.598	0.677	1.128	0.259434	0.33452	0	0.3137	0.1772	0.1772	TRUE	0.2582
TE0308_SO2_FAM1304/Unknown/Unknown	589	417	477	370	566	401	367	304	365	581	588	667	478.49	345	612	1.772	0.825	4.577	4.71e-06	1.39e-05	0.0064	0.0514	0.0212	0.0212	TRUE	0.1288
TE0309_SO2_FAM1305/DNA/Unknown	79	64	68	1074	2007	977	49	47	52	1687	2083	1625	923.85	49	1798	36.542	5.191	24.522	8.56e-133	5.42e-131	0	0.048	0.0248	0.0248	TRUE	0.2334
TE0310_SO2_FAM1306/DNA/PIF-Harbinger	196	169	166	144	211	105	122	123	127	226	219	175	165.32	124	207	1.67	0.74	3.485	0.000491707	0.0011279	0	0.0646	0.0262	0.0262	TRUE	0.178
TE0311_SO2_FAM1307/DNA/Unknown	389	354	319	1032	2052	825	242	258	244	1621	2130	1373	977.85	248	1708	6.893	2.785	12.567	3.23e-36	4.16e-35	0.0255	0.0479	0.0336	0.0336	TRUE	0.1759
TE0312_SO2_FAM1308/DNA/CMC-Transib	958	885	705	41	43	33	596	644	540	64	45	55	324	593	55	0.091	-3.458	-14.398	5.35e-47	8.97e-46	0.007	0.0547	0.0281	0.0281	TRUE	0.2433
TE0313_SO2_FAM1309/LINE/I	68	45	49	20	51	15	42	33	38	31	53	25	36.98	38	36	0.989	-0.016	-0.04	0.968	0.977	0.0472	0.1343	0.0895	0.0895	TRUE	1.1786
TE0314_SO2_FAM0131/LTR/Pao	294	148	155	282	315	204	183	108	119	443	327	339	253.09	137	370	2.703	1.434	5.063	4.14e-07	1.35e-06	0.0516	0.0576	0.0534	0.0534	TRUE	0.9847
TE0315_SO2_FAM1310/DNA/P	40	25	20	42	85	53	25	18	15	66	88	88	50.13	19	81	4.132	2.047	5.838	5.3e-09	2.07e-08	0	0.1108	0.0619	0.0619	TRUE	0.4167
TE0316_SO2_FAM1311/Unknown/Unknown	120	86	82	54	92	60	75	63	63	85	95	100	80.03	67	93	1.399	0.484	1.891	0.0586	0.0905	0	0.086	0.0344	0.0344	TRUE	0.1118
TE0317_SO2_FAM1312/LINE/L2	265	185	181	38	67	35	165	135	139	60	70	58	104.26	146	63	0.43	-1.217	-4.769	1.85e-06	5.71e-06	0	0.0763	0.0334	0.0334	TRUE	0.1432
TE0318_SO2_FAM1313/LINE/R1	505	365	462	283	252	271	314	266	354	444	262	451	348.42	311	386	1.236	0.305	1.101	0.270683	0.346806	0.0512	0.054	0.0523	0.0523	TRUE	0.9305
TE0319_SO2_FAM1314/DNA/hAT-Tip100	1071	1061	939	236	502	281	666	772	719	371	521	467	586.14	719	453	0.631	-0.664	-3.302	0.000960443	0.00210525	0.0142	0.0501	0.0271	0.0271	TRUE	0.2843
TE0320_SO2_FAM1315/DNA/hAT-Tip100	1300	1377	1036	3478	4430	3810	809	1002	793	5462	4598	6339	3167.2	868	5466	6.296	2.654	13.011	1.06e-38	1.5e-37	0.0207	0.0455	0.0295	0.0295	TRUE	0.063
TE0321_SO2_FAM1316/DNA/TcMar-Tc1	128	106	99	40	61	39	80	77	76	63	63	65	70.6	78	64	0.821	-0.285	-1.11	0.267037	0.34282	0	0.0915	0.0321	0.0321	TRUE	0.006
TE0322_SO2_FAM1317/Unknown/Unknown	65	49	43	41	74	33	40	36	33	64	77	55	50.86	36	65	1.809	0.855	2.739	0.00615962	0.0117801	0	0.1098	0.0499	0.0499	TRUE	0.1822
TE0323_SO2_FAM1318/LINE/I	79	50	39	104	318	136	49	36	30	163	330	226	139.18	38	240	6.236	2.641	7.484	7.23e-14	3.88e-13	0.0854	0.0683	0.0777	0.0777	TRUE	0.1297
TE0324_SO2_FAM1319/DNA/TcMar-Tc1	250	155	181	51	49	46	156	113	139	80	51	77	102.41	136	69	0.504	-0.989	-3.348	0.000813157	0.00180454	0.0286	0.0769	0.0499	0.0499	TRUE	0.4725
TE0325_SO2_FAM0132/LTR/Pao	288	106	141	33	46	24	179	77	108	52	48	40	83.97	121	47	0.383	-1.385	-3.539	0.000401713	0.000932223	0.0987	0.084	0.0923	0.0923	TRUE	0.3186
TE0326_SO2_FAM1320/LINE/I	124	85	79	101	158	66	77	62	60	159	164	110	105.32	66	144	2.172	1.119	4.048	5.17e-05	0.000135	0.0217	0.076	0.0449	0.0449	TRUE	0.3988
TE0327_SO2_FAM1321/LINE/RTE-BovB	69	66	56	16	54	30	43	48	43	25	56	50	44.16	45	44	0.989	-0.016	-0.041	0.966994	0.975775	0.0362	0.1197	0.0799	0.0799	TRUE	0.8627
TE0328_SO2_FAM1322/DNA/hAT-Ac	9	6	9	10	4	4	6	4	7	16	4	7	7.23	6	9	1.538	0.621	0.79	0.429731	0.513959	0.103	0.5043	0.302	0.302	TRUE	0.806
TE0329_SO2_FAM1323/Unknown/Unknown	14	7	14	16	11	13	9	5	11	25	11	22	13.78	8	19	2.334	1.223	2.047	0.0406613	0.0651708	0	0.2856	0.1772	0.1772	TRUE	0.6285
TE0330_SO2_FAM1324/Unknown/Unknown	46	40	34	6	10	6	29	29	26	9	10	10	18.93	28	10	0.357	-1.487	-3.045	0.00232627	0.00480154	0	0.2201	0.0896	0.0896	TRUE	0.025
TE0331_SO2_FAM1325/DNA/Unknown	625	597	623	473	376	497	389	435	477	743	390	827	543.4	434	653	1.505	0.589	1.924	0.0543	0.0845	0.0772	0.0506	0.0657	0.0657	TRUE	1.2675
TE0332_SO2_FAM1326/LINE/RTE-BovB	362	336	269	149	164	102	225	245	206	234	170	170	208.28	225	191	0.847	-0.239	-1.051	0.293456	0.371233	0.0131	0.0604	0.0321	0.0321	TRUE	0.3808
TE0333_SO2_FAM1327/Unknown/Unknown	362	355	288	505	373	390	225	258	220	793	387	649	422.2	234	610	2.593	1.375	4.664	3.1e-06	9.35e-06	0.0655	0.0523	0.0599	0.0599	TRUE	0.2134
TE0334_SO2_FAM1328/DNA/TcMar-Mariner	130	114	122	68	47	55	81	83	93	107	49	92	84.06	86	83	0.951	-0.073	-0.213	0.831616	0.872105	0.0627	0.084	0.0725	0.0725	TRUE	0.9842
TE0335_SO2_FAM1329/Unknown/Unknown	216	173	114	142	364	153	134	126	87	223	378	255	200.5	116	285	2.466	1.302	4.322	1.55e-05	4.3e-05	0.0591	0.061	0.0599	0.0599	TRUE	0.8189
TE0336_SO2_FAM0133/LTR/Pao	110	40	35	23	30	22	68	29	27	36	31	37	38.04	41	35	0.829	-0.271	-0.568	0.570325	0.646707	0.1381	0.1318	0.1353	0.1353	TRUE	2.9068
TE0337_SO2_FAM1330/DNA/Unknown	291	161	167	609	224	421	181	117	128	956	233	700	385.9	142	630	4.426	2.146	4.641	3.46e-06	1.04e-05	0.247	0.0531	0.1505	0.1505	TRUE	0.1675
TE0338_SO2_FAM1331/DNA/TcMar-Tc1	3720	2704	2936	1174	1445	939	2315	1968	2248	1844	1500	1562	1906.1	2177	1635	0.751	-0.413	-2.415	0.0157303	0.0277731	0.0086	0.0462	0.0205	0.0205	TRUE	0.1485
TE0339_SO2_FAM1332/Unknown/Unknown	884	563	578	319	435	267	550	410	443	501	452	444	466.52	468	466	0.995	-0.007	-0.036	0.971	0.979	0.0129	0.0516	0.026	0.026	TRUE	0.2851
TE0340_SO2_FAM1333/LINE/RTE-RTE	602	702	563	227	129	158	375	511	431	356	134	263	344.98	439	251	0.57	-0.811	-2.268	0.0233221	0.0396589	0.1185	0.0541	0.0884	0.0884	TRUE	0.5526
TE0341_SO2_FAM1334/DNA/TcMar-Tc1	1661	1021	1056	2899	2875	2303	1034	743	808	4553	2984	3831	2325.59	862	3789	4.395	2.136	8.996	2.35e-19	1.66e-18	0.036	0.0459	0.04	0.04	TRUE	0.0866
TE0342_SO2_FAM1335/DNA/hAT-hAT19	28	10	13	10	14	5	17	7	10	16	15	8	12.2	11	13	1.115	0.157	0.252	0.801178	0.847917	0.086	0.3169	0.1948	0.1948	TRUE	1.0533
TE0343_SO2_FAM1336/DNA/Unknown	169	99	113	143	163	102	105	72	87	225	169	170	137.87	88	188	2.129	1.09	4.143	3.42e-05	9.16e-05	0.0238	0.0686	0.0421	0.0421	TRUE	0.3123
TE0344_SO2_FAM1337/Unknown/Unknown	49	30	21	30	29	25	30	22	16	47	30	42	31.2	23	40	1.712	0.776	1.834	0.0666095	0.101329	0.0477	0.151	0.0956	0.0956	TRUE	0.6445
TE0345_SO2_FAM1339/DNA/TcMar-Tc1	562	393	480	537	609	388	350	286	367	843	632	646	520.7	334	707	2.112	1.079	5.042	4.6e-07	1.5e-06	0.0189	0.0508	0.0309	0.0309	TRUE	0.3289
TE0346_SO2_FAM0134/LTR/Pao	810	507	632	331	467	331	504	369	484	520	485	551	485.36	452	519	1.145	0.195	0.968	0.333	0.414	0.0145	0.0513	0.0272	0.0272	TRUE	0.3051
TE0347_SO2_FAM1340/Unknown/Unknown	151	98	125	128	107	145	94	71	96	201	111	241	135.72	87	184	2.108	1.076	3.16	0.00158	0.00335	0.081	0.0689	0.0757	0.0757	TRUE	0.3463
TE0348_SO2_FAM1341/Unknown/Unknown	552	518	442	127	257	128	343	377	338	199	267	213	289.68	353	226	0.644	-0.634	-3.101	0.00193081	0.00403367	0.0079	0.0559	0.026	0.026	TRUE	0.2799
TE0349_SO2_FAM1343/DNA/hAT-Tip100	37	20	28	33	39	31	23	15	21	52	40	52	33.82	20	48	2.416	1.273	3.349	0.000810368	0.0017992	0	0.1427	0.0715	0.0715	TRUE	0.3266
TE0350_SO2_FAM1344/Unknown/Unknown	12	20	11	10	19	6	7	15	8	16	20	10	12.64	10	15	1.52	0.604	1.016	0.30952	0.388455	0.0509	0.3074	0.1744	0.1744	TRUE	0.356
TE0351_SO2_FAM1345/Unknown/Unknown	446	314	286	259	285	194	278	229	219	407	296	323	291.73	242	342	1.41	0.496	2.223	0.0262	0.0441	0.0184	0.0558	0.0324	0.0324	TRUE	0.3033
TE0352_SO2_FAM1346/DNA/Unknown	223	171	167	77	156	89	139	124	128	121	162	148	137	130	144	1.106	0.145	0.638	0.523	0.603	0.0027	0.0687	0.0295	0.0295	TRUE	0.1819
TE0353_SO2_FAM1347/Unknown/Unknown	351	174	177	151	201	102	218	127	136	237	209	170	182.67	160	205	1.28	0.356	1.193	0.23279	0.304758	0.0552	0.0626	0.0584	0.0584	TRUE	1.0366
TE0354_SO2_FAM1348/DNA/hAT-Tip100	48	44	29	12	36	16	30	32	22	19	37	27	27.82	28	28	1	-0.001	-0.001	0.999069	0.9993	0.0303	0.1639	0.0959	0.0959	TRUE	0.3124
TE0355_SO2_FAM1349/Unknown/Unknown	232	157	163	271	286	234	144	114	125	426	297	389	249.2	128	371	2.889	1.531	6.535	6.38e-11	2.87e-10	0.0209	0.0578	0.0349	0.0349	TRUE	0.3584
TE0356_SO2_FAM0135/LINE/R1-LOA	2777	1963	2367	2621	1513	2008	1728	1429	1812	4116	1570	3341	2332.71	1656	3009	1.816	0.861	2.486	0.0129	0.0232	0.1199	0.0459	0.086	0.086	TRUE	0.3812
TE0357_SO2_FAM1350/LINE/RTE-RTE	339	272	259	189	286	173	211	198	198	297	297	288	248.12	202	294	1.452	0.538	3.102	0.00193	0.00402	0	0.0578	0.0175	0.0175	TRUE	0.0158
TE0358_SO2_FAM1351/DNA/hAT-Ac	5	1	5	0	4	1	3	1	4	0	4	2	2.25	3	2	0.807	-0.309	-0.218	0.827	0.869	0.3102	1.5236	0.9696	0.9696	TRUE	0.4131
TE0359_SO2_FAM1352/LINE/RTE-RTE	184	139	110	122	135	96	114	101	84	192	140	160	131.89	100	164	1.631	0.705	2.793	0.00522	0.0101	0.0169	0.0697	0.0381	0.0381	TRUE	0.2186
TE0360_SO2_FAM1353/Unknown/Unknown	12	6	7	8	12	13	7	4	5	13	12	22	10.64	5	16	2.663	1.413	2.245	0.0247896	0.0419671	0	0.3568	0.1791	0.1791	TRUE	0.3728
TE0361_SO2_FAM1354/DNA/Unknown	384	320	264	160	317	152	239	233	202	251	329	253	251.2	225	278	1.24	0.311	1.451	0.146673	0.203294	0.0121	0.0577	0.0289	0.0289	TRUE	0.3026
TE0362_SO2_FAM1355/Unknown/Unknown	66	49	58	24	40	23	41	36	44	38	42	38	39.77	40	39	0.973	-0.039	-0.119	0.905512	0.927595	0	0.128	0.0511	0.0511	TRUE	0.0863
TE0363_SO2_FAM1356/Unknown/Unknown	38	24	30	102	93	79	24	17	23	160	97	131	75.37	21	129	6.016	2.589	7.725	1.12e-14	6.32e-14	0.0357	0.0886	0.059	0.059	TRUE	0.0877
TE0364_SO2_FAM1357/Unknown/Unknown	219	240	178	63	95	60	136	175	136	99	99	100	124.1	149	99	0.665	-0.589	-2.468	0.0135978	0.0243305	0	0.0712	0.0315	0.0315	TRUE	0.2456
TE0365_SO2_FAM1358/DNA/Unknown	2328	2118	2083	1510	1778	1530	1449	1542	1595	2371	1846	2545	1891.22	1529	2254	1.474	0.56	2.982	0.00286511	0.00581761	0.0134	0.0462	0.0248	0.0248	TRUE	0.3068
TE0366_SO2_FAM1359/DNA/TcMar-Tc1	65	50	36	23	26	14	40	36	28	36	27	23	31.8	35	29	0.824	-0.279	-0.714	0.47511	0.557461	0	0.149	0.0758	0.0758	TRUE	0.2575
TE0367_SO2_FAM0136/LTR/Pao	329	128	164	140	158	79	205	93	126	220	164	131	156.46	141	172	1.215	0.281	0.777	0.436878	0.520917	0.1056	0.0657	0.0876	0.0876	TRUE	0.8839
TE0368_SO2_FAM1360/DNA/Unknown	285	206	272	150	176	137	177	150	208	236	183	228	196.95	178	216	1.203	0.267	1.132	0.258	0.333	0.0183	0.0613	0.0347	0.0347	TRUE	0.2319
TE0369_SO2_FAM1361/DNA/Unknown	128	131	97	88	174	82	80	95	74	138	181	136	117.42	83	152	1.836	0.877	3.453	0.000554285	0.00126079	0.0138	0.0728	0.0376	0.0376	TRUE	0.3027
TE0370_SO2_FAM1362/Unknown/Unknown	538	455	352	77	192	84	335	331	269	121	199	140	232.57	312	153	0.495	-1.014	-3.873	0.000108	0.000271	0.0327	0.0587	0.0437	0.0437	TRUE	0.7471
TE0371_SO2_FAM1363/DNA/TcMar-Tc1	983	928	772	485	748	496	612	675	591	762	776	825	706.91	626	788	1.258	0.331	2.139	0.0324	0.0534	0.0021	0.0492	0.0158	0.0158	TRUE	0.0565
TE0372_SO2_FAM1364/DNA/Unknown	15	8	12	5	10	3	9	6	9	8	10	5	7.93	8	8	0.975	-0.036	-0.052	0.958471	0.968737	0	0.4637	0.2169	0.2169	TRUE	0.2193
TE0373_SO2_FAM1365/DNA/Unknown	209	140	154	143	110	132	130	102	118	225	114	220	151.37	117	186	1.586	0.666	2.084	0.0372	0.0602	0.0671	0.0664	0.0667	0.0667	TRUE	1.2774
TE0374_SO2_FAM1366/Unknown/Unknown	495	939	624	135	218	140	308	683	478	212	226	233	356.74	490	224	0.457	-1.13	-3.584	0.000339007	0.000794807	0.078	0.0538	0.0677	0.0677	TRUE	0.1276
TE0375_SO2_FAM1367/Unknown/Unknown	66	64	58	295	399	164	41	47	44	463	414	273	213.72	44	383	8.729	3.126	11.147	7.38e-29	7.44e-28	0.0376	0.06	0.0468	0.0468	TRUE	0.285
TE0376_SO2_FAM1368/DNA/hAT-Tip100	17	9	6	6	9	11	11	7	5	9	9	18	9.8	8	12	1.667	0.737	1.093	0.274	0.351	0.0652	0.3837	0.2218	0.2218	TRUE	0.6458
TE0377_SO2_FAM1369/LINE/I	57	34	33	57	52	32	35	25	25	90	54	53	47.03	28	66	2.284	1.191	3.186	0.00144348	0.00307615	0.046	0.1151	0.0777	0.0777	TRUE	0.7672
TE0378_SO2_FAM0137/LINE/I	652	464	513	684	485	547	406	338	393	1074	503	910	603.97	379	829	2.186	1.128	3.72	0.000199	0.000484	0.0755	0.05	0.0645	0.0645	TRUE	0.3891
TE0379_SO2_FAM1370/Unknown/Unknown	3	11	8	3	11	4	2	8	6	5	11	7	6.46	5	8	1.471	0.556	0.65	0.515	0.596	0.1958	0.5587	0.3702	0.3702	TRUE	1.0582
TE0380_SO2_FAM1371/Unknown/Unknown	113	86	101	43	87	35	70	63	77	68	90	58	71.05	70	72	1.039	0.055	0.187	0.852	0.888	0.0137	0.0912	0.0483	0.0483	TRUE	0.4701
TE0381_SO2_FAM1372/DNA/CMC-Transib	23	21	13	3	6	1	14	15	10	5	6	2	8.69	13	4	0.333	-1.587	-2.121	0.0338897	0.0555411	0	0.4269	0.2186	0.2186	TRUE	0.3334
TE0382_SO2_FAM1373/LTR/Pao	22	9	15	4	7	3	14	7	11	6	7	5	8.38	11	6	0.591	-0.759	-1.071	0.284	0.361	0	0.4412	0.2177	0.2177	TRUE	0.4972
TE0383_SO2_FAM1374/DNA/Unknown	64	55	36	51	96	66	40	40	28	80	100	110	66.16	36	97	2.689	1.427	4.64	3.48e-06	1.04e-05	0.012	0.0947	0.0511	0.0511	TRUE	0.3147
TE0384_SO2_FAM1375/DNA/hAT-Tip100	50	48	39	35	119	59	31	35	30	55	124	98	62.09	32	92	2.904	1.538	4.117	3.83e-05	0.000101881	0.0685	0.098	0.0819	0.0819	TRUE	0.1767
TE0385_SO2_FAM1376/DNA/TcMar-Fot1	17	7	10	9	9	6	11	5	8	14	9	10	9.46	8	11	1.414	0.5	0.773	0.44	0.523	0	0.3956	0.1937	0.1937	TRUE	0.4073
TE0386_SO2_FAM1377/Unknown/Unknown	113	84	77	93	182	83	70	61	59	146	189	138	110.58	63	158	2.494	1.319	5.158	2.5e-07	8.38e-07	0.0121	0.0745	0.0371	0.0371	TRUE	0.3292
TE0387_SO2_FAM1378/LINE/Dong-R4	2434	2197	2202	1439	2515	1414	1515	1599	1686	2260	2611	2352	2003.74	1600	2408	1.506	0.59	3.965	7.34e-05	0.000188403	0.0035	0.0461	0.0155	0.0155	TRUE	0.0665
TE0388_SO2_FAM1379/DNA/hAT-Tag1	216	162	182	129	293	115	134	118	139	203	304	191	181.62	130	233	1.791	0.841	3.191	0.00141624	0.00302266	0.0319	0.0628	0.0443	0.0443	TRUE	0.8135
TE0389_SO2_FAM0138/LTR/Pao	214	116	134	49	89	43	133	84	103	77	92	72	93.51	107	80	0.755	-0.405	-1.377	0.168546	0.230021	0.03	0.08	0.0502	0.0502	TRUE	0.3232
TE0390_SO2_FAM1380/DNA/hAT-Tip100	8	2	2	7	5	5	5	1	2	11	5	8	5.41	3	8	2.967	1.569	1.712	0.0869	0.128	0	0.6587	0.3882	0.3882	TRUE	0.5316
TE0391_SO2_FAM1381/DNA/TcMar-Tc1	11	7	9	17	14	10	7	5	7	27	15	17	12.78	6	20	3.039	1.604	2.753	0.00590556	0.011328	0	0.3045	0.1518	0.1518	TRUE	0.4508
TE0392_SO2_FAM1382/LINE/R1	286	275	213	169	195	129	178	200	163	265	202	215	203.94	180	227	1.258	0.331	1.516	0.13	0.182	0.0101	0.0608	0.0293	0.0293	TRUE	0.2208
TE0393_SO2_FAM1383/DNA/TcMar-Tc1	566	564	535	64	101	95	352	411	410	101	105	158	255.95	391	121	0.308	-1.698	-6.853	7.23e-12	3.46e-11	0.0205	0.0574	0.0375	0.0375	TRUE	0.6257
TE0394_SO2_FAM1384/Unknown/Unknown	15	8	8	9	12	5	9	6	6	14	12	8	9.36	7	11	1.639	0.713	1.118	0.263398	0.338764	0	0.3994	0.1839	0.1839	TRUE	0.3027
TE0395_SO2_FAM1385/Unknown/Unknown	1160	758	908	1845	3200	1836	722	552	695	2897	3322	3054	1873.7	656	3091	4.71	2.236	12.361	4.26e-35	5.34e-34	0.0107	0.0462	0.0228	0.0228	TRUE	0.2311
TE0396_SO2_FAM1386/DNA/Unknown	374	340	337	161	297	150	233	247	258	253	308	250	258.15	246	270	1.103	0.141	0.725	0.468148	0.550757	0.0043	0.0573	0.0231	0.0231	TRUE	0.1771
TE0397_SO2_FAM1387/LINE/L2	5	5	8	4	2	2	3	4	6	6	2	3	4.09	4	4	0.887	-0.173	-0.179	0.857867	0.891864	0	0.8565	0.4088	0.4088	TRUE	0.3216
TE0398_SO2_FAM1389/LTR/Gypsy	9	7	4	2	8	7	6	5	3	3	8	12	6.14	5	8	1.669	0.739	0.907	0.364	0.44603	0	0.5857	0.3113	0.3113	TRUE	0.1871
TE0399_SO2_FAM0139/LTR/Pao	109	100	80	67	121	66	68	73	61	105	126	110	90.41	67	114	1.693	0.76	3.088	0.00202	0.0042	0	0.0812	0.0322	0.0322	TRUE	0.0924
TE0400_SO2_FAM1390/DNA/CMC-Transib	40	24	26	23	13	13	25	17	20	36	13	22	22.25	21	24	1.122	0.166	0.331	0.740766	0.796959	0.0778	0.1938	0.1349	0.1349	TRUE	0.3555
TE0401_SO2_FAM1391/DNA/P	18	9	15	3	12	3	11	7	11	5	12	5	8.57	10	7	0.789	-0.342	-0.473	0.636104	0.705316	0.058	0.4325	0.2501	0.2501	TRUE	1.0451
TE0402_SO2_FAM1392/DNA/Unknown	20	15	11	24	19	9	12	11	8	38	20	15	17.36	10	24	2.258	1.175	2.155	0.0311	0.0515	0.0696	0.2359	0.1519	0.1519	TRUE	0.7117
TE0403_SO2_FAM1393/Unknown/Unknown	27	15	11	10	13	8	17	11	8	16	13	13	13.11	12	14	1.165	0.221	0.393	0.694237	0.756872	0	0.298	0.1488	0.1488	TRUE	0.6502
TE0404_SO2_FAM1394/DNA/Unknown	2783	2936	2490	1062	1350	891	1732	2137	1906	1668	1401	1482	1721.1	1925	1517	0.788	-0.344	-2.009	0.0445784	0.0706864	0.0087	0.0464	0.0205	0.0205	TRUE	0.1127
TE0405_SO2_FAM1395/Unknown/Unknown	213	171	116	195	245	164	133	124	89	306	254	273	196.53	115	278	2.403	1.265	5.238	1.62e-07	5.53e-07	0.0196	0.0614	0.0364	0.0364	TRUE	0.4181
TE0406_SO2_FAM1396/PLE/Penelope	31	19	18	4	10	7	19	14	14	6	10	12	12.53	16	9	0.604	-0.726	-1.257	0.209	0.277	0	0.3096	0.1446	0.1446	TRUE	0.263
TE0407_SO2_FAM1398/LINE/L2	7	7	4	19	16	10	4	5	3	30	17	17	12.6	4	21	4.99	2.319	3.692	0.000223	0.000537	0	0.3083	0.1667	0.1667	TRUE	0.5608
TE0408_SO2_FAM1399/Unknown/Unknown	129	123	129	60	93	60	80	90	99	94	97	100	93.19	90	97	1.083	0.115	0.478	0.632792	0.702527	0	0.0801	0.0307	0.0307	TRUE	0.0872
TE0409_SO2_FAM0014/DNA/Maverick	734	426	406	257	466	202	457	310	311	404	484	336	383.5	359	408	1.137	0.185	0.717	0.473	0.556	0.0399	0.0531	0.0451	0.0451	TRUE	0.4446
TE0410_SO2_FAM0140/LTR/Pao	173	90	74	90	109	60	108	66	57	141	113	100	97.35	77	118	1.537	0.62	1.842	0.0655	0.0998	0.0652	0.0786	0.071	0.071	TRUE	1.2898
TE0411_SO2_FAM1400/Unknown/Unknown	600	530	402	370	438	329	373	386	308	581	455	547	441.66	356	528	1.481	0.566	2.825	0.00473	0.00921	0.0131	0.052	0.0266	0.0266	TRUE	0.1763
TE0412_SO2_FAM1401/Unknown/Unknown	120	79	90	138	102	94	75	58	69	217	106	156	113.34	67	160	2.369	1.244	3.786	0.000153	0.000378	0.0638	0.0738	0.0681	0.0681	TRUE	0.1194
TE0413_SO2_FAM1402/DNA/P	78	40	34	10	23	6	49	29	26	16	24	10	25.54	35	17	0.489	-1.033	-2.028	0.0425	0.0679	0.0985	0.1746	0.1354	0.1354	TRUE	0.7617
TE0414_SO2_FAM1403/Unknown/Unknown	41	35	32	220	112	193	26	25	24	345	116	321	143.05	25	261	10.333	3.369	7.842	4.44e-15	2.55e-14	0.1589	0.0677	0.1163	0.1163	TRUE	2.0847
TE0415_SO2_FAM1404/DNA/TcMar-Fot1	45	24	40	21	20	14	28	17	31	33	21	23	25.52	25	26	1.003	0.005	0.011	0.991	0.994	0.0368	0.1747	0.1015	0.1015	TRUE	0.5224
TE0416_SO2_FAM1405/DNA/Unknown	31	17	17	14	22	7	19	12	13	22	23	12	16.86	15	19	1.274	0.35	0.677	0.498591	0.580812	0	0.2416	0.1322	0.1322	TRUE	0.4098
TE0417_SO2_FAM1407/DNA/TcMar-Mariner	202	250	192	135	147	121	126	182	147	212	153	201	170.09	152	189	1.241	0.311	1.205	0.228	0.3	0.0275	0.064	0.0419	0.0419	TRUE	0.3381
TE0418_SO2_FAM1408/DNA/Unknown	1675	1965	1688	625	1384	717	1042	1430	1292	982	1437	1193	1229.31	1255	1204	0.96	-0.059	-0.26	0.795	0.843	0.0298	0.0472	0.0362	0.0362	TRUE	0.2345
TE0419_SO2_FAM1409/DNA/Unknown	3117	2251	2493	579	835	476	1940	1638	1909	909	867	792	1342.44	1829	856	0.468	-1.095	-6.701	2.07e-11	9.66e-11	0.006	0.0469	0.0182	0.0182	TRUE	0.1006
TE0420_SO2_FAM0141/LTR/Gypsy	697	474	385	292	625	214	434	345	295	459	649	356	422.8	358	488	1.366	0.45	1.559	0.119011	0.169463	0.0621	0.0523	0.0575	0.0575	TRUE	0.3437
TE0421_SO2_FAM1411/DNA/PiggyBac	35	27	26	23	25	12	22	20	20	36	26	20	23.9	21	27	1.335	0.417	0.985	0.324699	0.404627	0	0.1836	0.0864	0.0864	TRUE	0.2479
TE0422_SO2_FAM1412/Unknown/Unknown	42	23	19	45	31	22	26	17	15	71	32	37	32.81	19	47	2.4	1.263	2.668	0.00762895	0.0143509	0.112	0.1458	0.1278	0.1278	TRUE	1.3686
TE0423_SO2_FAM1413/Unknown/Unknown	962	711	752	130	256	127	599	518	576	204	266	211	395.51	564	227	0.404	-1.306	-6.549	5.79e-11	2.62e-10	0.0091	0.0529	0.0249	0.0249	TRUE	0.2556
TE0424_SO2_FAM1414/Unknown/Unknown	1357	1182	1003	2465	3086	2440	844	860	768	3871	3203	4059	2267.72	824	3711	4.501	2.17	12.699	5.97e-37	7.9e-36	0.0092	0.0459	0.0204	0.0204	TRUE	0.1754
TE0425_SO2_FAM1415/DNA/TcMar-Tc1	232	165	166	112	111	123	144	120	127	176	115	205	147.88	130	165	1.257	0.33	1.171	0.241609	0.314665	0.0382	0.0669	0.0503	0.0503	TRUE	0.472
TE0426_SO2_FAM1416/LTR/Gypsy	0	1	3	0	0	0	0	1	2	0	0	0	0.5	1	0	0.256	-1.965	-0.588	0.55635	NA	0	6.638	6.6868	6.6868	TRUE	0.2036
TE0427_SO2_FAM1417/DNA/Unknown	7	8	5	6	9	1	4	6	4	9	9	2	5.74	5	7	1.493	0.578	0.675	0.499	0.581	0	0.6236	0.3521	0.3521	TRUE	0.6865
TE0428_SO2_FAM1418/DNA/P	13	3	8	10	13	7	8	2	6	16	13	12	9.54	5	14	2.472	1.306	1.886	0.0593294	0.0915364	0	0.3929	0.2301	0.2301	TRUE	0.7749
TE0429_SO2_FAM1419/LINE/RTE-BovB	256	277	238	488	804	463	159	202	182	766	835	770	485.72	181	790	4.373	2.129	11.791	4.33e-32	4.94e-31	0.0042	0.0513	0.0206	0.0206	TRUE	0.1274
TE0430_SO2_FAM0142/LTR/Pao	517	249	332	213	295	224	322	181	254	334	306	373	295.08	252	338	1.336	0.418	1.565	0.118	0.168	0.0426	0.0557	0.0479	0.0479	TRUE	0.2803
TE0431_SO2_FAM1420/DNA/Unknown	91	72	75	51	57	36	57	52	57	80	59	60	60.93	55	66	1.191	0.253	0.879	0.379	0.462	0	0.099	0.0425	0.0425	TRUE	0.244
TE0432_SO2_FAM1421/Unknown/Unknown	45	27	31	41	35	16	28	20	24	64	36	27	33.12	24	42	1.776	0.828	1.87	0.0614172	0.0943451	0.0769	0.1448	0.1099	0.1099	TRUE	0.5303
TE0433_SO2_FAM1422/LINE/R1-LOA	278	239	222	532	518	452	173	174	170	835	538	752	440.34	172	708	4.104	2.037	8.894	5.9e-19	4.1e-18	0.0248	0.052	0.0348	0.0348	TRUE	0.306
TE0434_SO2_FAM1423/DNA/Unknown	344	414	339	116	273	181	214	301	260	182	283	301	256.93	258	255	0.991	-0.013	-0.049	0.96079	0.970694	0.0433	0.0574	0.0492	0.0492	TRUE	0.5409
TE0435_SO2_FAM1425/DNA/Unknown	192	160	146	68	139	85	119	116	112	107	144	141	123.37	116	131	1.132	0.179	0.765	0.444	0.528	0	0.0714	0.0309	0.0309	TRUE	0.2363
TE0436_SO2_FAM1426/DNA/Unknown	422	295	278	420	760	377	263	215	213	660	789	627	460.97	230	692	3.009	1.589	7.961	1.71e-15	1e-14	0.0126	0.0517	0.0262	0.0262	TRUE	0.1805
TE0437_SO2_FAM1427/Unknown/Unknown	82	65	47	35	41	18	51	47	36	55	43	30	43.63	45	43	0.949	-0.075	-0.207	0.835818	0.875389	0.0237	0.1206	0.0712	0.0712	TRUE	0.1653
TE0438_SO2_FAM1428/DNA/TcMar-Tc1	789	498	638	435	389	312	491	362	488	683	404	519	491.31	447	535	1.195	0.257	0.971	0.332	0.412	0.0448	0.0512	0.0483	0.0483	TRUE	0.2534
TE0439_SO2_FAM1429/Unknown/Unknown	17	14	15	19	10	14	11	10	11	30	10	23	15.96	11	21	1.93	0.948	1.684	0.0922	0.135	0.0776	0.2527	0.1619	0.1619	TRUE	0.3342
TE0440_SO2_FAM0143/LTR/Pao	60	34	31	24	44	20	37	25	24	38	46	33	33.74	29	39	1.364	0.448	1.157	0.247074	0.320701	0.025	0.143	0.0778	0.0778	TRUE	0.5773
TE0441_SO2_FAM1430/Unknown/Unknown	32	25	26	63	51	50	20	18	20	99	53	83	48.85	19	78	4.015	2.005	5.383	7.34e-08	2.58e-07	0	0.1125	0.0728	0.0728	TRUE	0.2073
TE0442_SO2_FAM1431/Unknown/Unknown	99	65	55	304	393	371	62	47	42	477	408	617	275.6	50	501	9.898	3.307	12.216	2.56e-34	3.12e-33	0.0355	0.0565	0.0444	0.0444	TRUE	0.1561
TE0443_SO2_FAM1432/DNA/Unknown	544	507	439	267	480	240	339	369	336	419	498	399	393.41	348	439	1.265	0.339	1.857	0.0633	0.0969103	0.0055	0.0529	0.0214	0.0214	TRUE	0.1664
TE0444_SO2_FAM1433/DNA/hAT-Tip100	20	17	7	13	18	4	12	12	5	20	19	7	12.66	10	15	1.527	0.61	0.937	0.34894	0.429713	0.1359	0.3071	0.2257	0.2257	TRUE	0.7426
TE0445_SO2_FAM1435/DNA/hAT-Charlie	12	9	6	7	23	1	7	7	5	11	24	2	9.19	6	12	2.016	1.012	1.181	0.237494	0.310197	0.4257	0.4061	0.4156	0.4156	TRUE	0.1658
TE0446_SO2_FAM1436/Unknown/Unknown	1321	1173	1092	954	1475	874	822	854	836	1498	1531	1454	1165.85	837	1494	1.785	0.836	6.25	4.11e-10	1.74e-09	0	0.0473	0.012	0.012	TRUE	0.0066
TE0447_SO2_FAM1437/DNA/Unknown	23	16	14	23	46	10	14	12	11	36	48	17	22.86	12	34	2.773	1.471	2.859	0.00424395	0.00832394	0.0948	0.1898	0.1413	0.1413	TRUE	0.1697
TE0448_SO2_FAM1438/Unknown/Unknown	50	37	51	28	32	41	31	27	39	44	33	68	40.41	32	48	1.481	0.566	1.42	0.156	0.214	0.0562	0.1267	0.0891	0.0891	TRUE	0.4022
TE0449_SO2_FAM1439/DNA/hAT-hATm	391	419	425	29	50	31	243	305	325	46	52	52	170.45	291	50	0.171	-2.547	-9.802	1.11e-22	9.07e-22	0	0.064	0.0334	0.0334	TRUE	0.243
TE0450_SO2_FAM0144/LTR/Gypsy	1711	1096	1170	226	426	212	1065	798	896	355	442	353	651.34	920	383	0.418	-1.259	-6.047	1.47e-09	6.02e-09	0.0169	0.0496	0.029	0.029	TRUE	0.2072
TE0451_SO2_FAM1440/DNA/CMC-Chapaev-3	113	44	112	9	12	3	70	32	86	14	12	5	36.61	63	10	0.171	-2.552	-4.526	6.01e-06	1.76e-05	0.1825	0.1352	0.1581	0.1581	TRUE	0.2577
TE0452_SO2_FAM1441/Unknown/Unknown	2246	1670	1865	1138	1311	1232	1398	1216	1428	1787	1361	2050	1539.77	1347	1733	1.285	0.362	1.697	0.0897	0.132	0.0228	0.0466	0.0321	0.0321	TRUE	0.2937
TE0453_SO2_FAM1442/Unknown/Unknown	82	80	79	17	39	9	51	58	60	27	40	15	41.98	56	27	0.497	-1.009	-2.466	0.0136698	0.0244346	0.0434	0.1236	0.0894	0.0894	TRUE	0.5183
TE0454_SO2_FAM1443/LTR/Gypsy	48	34	20	30	42	15	30	25	15	47	44	25	30.93	23	39	1.657	0.728	1.639	0.101	0.147	0.0682	0.1519	0.1091	0.1091	TRUE	0.5949
TE0455_SO2_FAM1444/DNA/CMC-Transib	250	249	232	314	449	264	156	181	178	493	466	439	318.8	172	466	2.721	1.444	8.038	9.11e-16	5.42e-15	0	0.0549	0.0197	0.0197	TRUE	0.0757
TE0456_SO2_FAM1445/DNA/Unknown	2401	2163	2136	1019	1429	1071	1494	1574	1635	1600	1483	1782	1594.86	1568	1622	1.034	0.048	0.31	0.756861	0.810435	0.004	0.0465	0.0166	0.0166	TRUE	0.0887
TE0457_SO2_FAM1446/DNA/TcMar-Tc1	11	6	6	2	7	3	7	4	5	3	7	5	5.2	5	5	0.995	-0.008	-0.009	0.993	0.995	0	0.6836	0.3064	0.3064	TRUE	0.2677
TE0458_SO2_FAM1447/DNA/TcMar-Mariner	583	441	494	326	147	204	363	321	378	512	153	339	344.32	354	335	0.943	-0.085	-0.212	0.831876	0.87223	0.165	0.0541	0.1117	0.1117	TRUE	0.22
TE0459_SO2_FAM1448/Unknown/Unknown	12	9	9	3	4	7	7	7	7	5	4	12	6.9	7	7	0.95	-0.073	-0.097	0.923	0.941	0	0.526	0.2592	0.2592	TRUE	0.6293
TE0460_SO2_FAM1449/DNA/Unknown	88	53	56	47	56	32	55	39	43	74	58	53	53.56	46	62	1.354	0.437	1.367	0.171725	0.233612	0.0135	0.1065	0.0546	0.0546	TRUE	0.3035
TE0461_SO2_FAM0145/LTR/Pao	488	325	315	274	667	283	304	237	241	430	692	471	395.81	261	531	2.043	1.031	3.988	6.66e-05	0.000171785	0.0413	0.0528	0.0454	0.0454	TRUE	0.8322
TE0462_SO2_FAM1450/Unknown/Unknown	17	20	21	20	51	50	11	15	16	31	53	83	34.79	14	56	4.071	2.025	4.284	1.84e-05	5.08e-05	0.1066	0.14	0.1227	0.1227	TRUE	0.1103
TE0463_SO2_FAM1451/LINE/RTE-BovB	411	285	286	390	662	265	256	207	219	612	687	441	403.77	227	580	2.554	1.353	5.693	1.25e-08	4.73e-08	0.0288	0.0527	0.0379	0.0379	TRUE	0.305
TE0464_SO2_FAM1452/DNA/Unknown	650	681	550	275	439	279	404	496	421	432	456	464	445.49	440	451	1.023	0.033	0.189	0.85	0.886232	0.0054	0.0519	0.0201	0.0201	TRUE	0.1417
TE0465_SO2_FAM1453/DNA/Unknown	12	10	16	18	17	8	7	7	12	28	18	13	14.37	9	20	2.2	1.137	2.001	0.0453745	0.07186	0.036	0.2758	0.1577	0.1577	TRUE	0.338
TE0466_SO2_FAM1454/DNA/TcMar-Tc1	280	229	230	87	139	75	174	167	176	137	144	125	153.78	172	135	0.787	-0.345	-1.696	0.0899	0.132	0	0.0661	0.0226	0.0226	TRUE	0.0415
TE0467_SO2_FAM1455/DNA/Unknown	214	146	137	68	118	63	133	106	105	107	122	105	113.07	115	111	0.973	-0.04	-0.165	0.869084	0.900144	0.0081	0.0738	0.0332	0.0332	TRUE	0.2153
TE0468_SO2_FAM1456/Unknown/Unknown	32	19	20	11	9	2	20	14	15	17	9	3	13.17	16	10	0.61	-0.713	-1.12	0.263	0.338	0.0455	0.2969	0.2004	0.2004	TRUE	0.356
TE0469_SO2_FAM1457/DNA/Unknown	2586	2044	2033	909	992	727	1609	1488	1556	1428	1030	1209	1386.69	1551	1222	0.787	-0.345	-1.857	0.0632511	0.0968144	0.013	0.0468	0.0241	0.0241	TRUE	0.257
TE0470_SO2_FAM1458/DNA/CMC-Transib	3	3	7	1	2	2	2	2	5	2	2	3	2.73	3	2	0.739	-0.436	-0.37	0.711	0.772	0	1.2618	0.5809	0.5809	TRUE	0.6551
TE0471_SO2_FAM1459/Unknown/Unknown	13	8	8	15	13	7	8	6	6	24	13	12	11.46	7	16	2.405	1.266	2.087	0.0369	0.0598	0	0.3346	0.1693	0.1693	TRUE	0.5339
TE0472_SO2_FAM0146/PLE/Penelope	80	58	60	23	44	42	50	42	46	36	46	70	48.27	46	51	1.092	0.127	0.362	0.717672	0.777377	0.0205	0.1133	0.0673	0.0673	TRUE	0.5595
TE0473_SO2_FAM1460/DNA/Unknown	51	48	49	36	77	25	32	35	38	57	80	42	47.04	35	60	1.733	0.793	2.208	0.0272	0.0456	0.0339	0.1151	0.0711	0.0711	TRUE	0.232
TE0474_SO2_FAM1461/DNA/MULE-MuDR	11	10	7	2	9	4	7	7	5	3	9	7	6.44	6	6	1.008	0.011	0.015	0.988229	0.99132	0	0.5609	0.2645	0.2645	TRUE	0.244
TE0475_SO2_FAM1462/Unknown/Unknown	4523	3966	4010	3032	3481	3326	2815	2887	3070	4762	3613	5533	3779.92	2924	4636	1.585	0.665	3.186	0.00144	0.00308	0.0223	0.0453	0.0311	0.0311	TRUE	0.2153
TE0476_SO2_FAM1463/DNA/hAT-Ac	84	71	81	43	46	38	52	52	62	68	48	63	57.41	55	60	1.067	0.093	0.308	0.758	0.811	0	0.1024	0.0475	0.0475	TRUE	0.2841
TE0477_SO2_FAM1464/Unknown/Unknown	68	58	59	21	39	8	42	42	45	33	40	13	36.08	43	29	0.683	-0.551	-1.272	0.203488	0.270972	0.0554	0.1366	0.1032	0.1032	TRUE	0.866
TE0478_SO2_FAM1465/DNA/Crypton-I	48	29	22	38	33	24	30	21	17	60	34	40	33.61	23	45	1.95	0.963	2.287	0.0222166	0.0379481	0.0557	0.1433	0.0965	0.0965	TRUE	0.5835
TE0479_SO2_FAM1466/DNA/Unknown	57	42	35	30	29	9	35	31	27	47	30	15	30.84	31	31	0.994	-0.009	-0.02	0.984	0.988	0.0822	0.1522	0.121	0.121	TRUE	0.1944
TE0480_SO2_FAM1467/LINE/RTE-BovB	556	464	485	327	451	264	346	338	371	514	468	439	412.65	352	474	1.347	0.43	2.556	0.0105836	0.0193864	0.0009	0.0525	0.0179	0.0179	TRUE	0.0596
TE0481_SO2_FAM1468/Unknown/Unknown	9	18	8	7	9	7	6	13	6	11	9	12	9.47	8	11	1.283	0.36	0.538	0.590382	0.664591	0	0.3955	0.2135	0.2135	TRUE	0.9936
TE0482_SO2_FAM1469/DNA/CMC-Transib	95	55	54	73	103	64	59	40	41	115	107	106	78.09	47	109	2.325	1.217	4.275	1.91e-05	5.26e-05	0.0115	0.087	0.0444	0.0444	TRUE	0.4957
TE0483_SO2_FAM1470/Unknown/Unknown	7	1	1	0	0	4	4	1	1	0	0	7	2.08	2	2	1.074	0.103	0.056	0.95496	0.96668	2.211	1.6394	1.88	1.88	TRUE	1.9031
TE0484_SO2_FAM1471/DNA/Sola-1	10	11	5	1	1	0	6	8	4	2	1	0	3.44	6	1	0.149	-2.745	-2.024	0.0429824	0.0684556	0	1.0095	0.5005	0.5005	TRUE	0.1352
TE0485_SO2_FAM1472/Unknown/Unknown	289	196	156	227	263	126	180	143	119	356	273	210	213.51	147	280	1.897	0.924	3.227	0.00125245	0.00269631	0.0483	0.06	0.0541	0.0541	TRUE	0.1534
TE0486_SO2_FAM1473/DNA/Unknown	70	58	39	25	51	43	44	42	30	39	53	72	46.56	39	55	1.409	0.495	1.358	0.174469	0.237003	0.0349	0.1158	0.0737	0.0737	TRUE	0.1828
TE0487_SO2_FAM1474/DNA/Unknown	82	84	93	28	56	53	51	61	71	44	58	88	62.27	61	63	1.035	0.049	0.14	0.888658	0.915245	0.0464	0.0978	0.0715	0.0715	TRUE	0.4694
TE0488_SO2_FAM1475/DNA/hAT-Tip100	3	5	3	22	40	23	2	4	2	35	42	38	20.36	3	38	14.838	3.891	6.492	8.44e-11	3.76e-10	0	0.2077	0.1043	0.1043	TRUE	0.1876
TE0489_SO2_FAM1476/Unknown/Unknown	31	28	46	5	21	6	19	20	35	8	22	10	19.09	25	13	0.549	-0.866	-1.5	0.134	0.187	0.1304	0.2186	0.1746	0.1746	TRUE	1.4165
TE0490_SO2_FAM1477/Unknown/Unknown	435	359	345	190	200	170	271	261	264	298	208	283	264.16	265	263	0.986	-0.02	-0.092	0.927071	0.94415	0.0131	0.057	0.0298	0.0298	TRUE	0.3978
TE0491_SO2_FAM1478/DNA/Unknown	187	128	94	100	196	68	116	93	72	157	203	113	125.85	94	158	1.688	0.756	2.359	0.0183	0.0319	0.0617	0.0709	0.0657	0.0657	TRUE	0.1291
TE0492_SO2_FAM1479/Unknown/Unknown	426	399	305	233	412	212	265	290	234	366	428	353	322.55	263	382	1.456	0.542	2.762	0.00573787	0.0110228	0.0084	0.0548	0.0245	0.0245	TRUE	0.1287
TE0493_SO2_FAM1480/Unknown/Unknown	1504	1262	1168	564	786	534	936	919	894	886	816	888	889.78	916	863	0.941	-0.087	-0.611	0.541125	0.619017	0	0.0482	0.0134	0.0134	TRUE	0.0284
TE0494_SO2_FAM1481/DNA/TcMar-Tc1	14820	11296	11871	9900	9131	8213	9222	8222	9089	15547	9478	13664	10870.2	8844	12896	1.458	0.544	2.383	0.0171856	0.0301202	0.0308	0.0448	0.0375	0.0375	TRUE	0.4307
TE0495_SO2_FAM1482/DNA/Unknown	216	148	170	74	160	66	134	108	130	116	166	110	127.4	124	131	1.061	0.085	0.318	0.75	0.805	0.0242	0.0705	0.0434	0.0434	TRUE	0.5962
TE0496_SO2_FAM1483/Unknown/Unknown	46	39	32	41	32	13	29	28	24	64	33	22	33.46	27	40	1.458	0.544	1.175	0.240038	0.312883	0.1033	0.1438	0.1236	0.1236	TRUE	0.547
TE0497_SO2_FAM1484/DNA/CMC-Transib	11	13	4	27	20	8	7	9	3	42	21	13	15.97	6	25	3.922	1.972	2.969	0.00298	0.00602748	0.2178	0.2525	0.2357	0.2357	TRUE	0.3623
TE0498_SO2_FAM1485/Unknown/Unknown	486	522	435	517	792	491	302	380	333	812	822	817	577.71	338	817	2.415	1.272	7.444	9.78e-14	5.22e-13	0.0045	0.0502	0.0191	0.0191	TRUE	0.134
TE0499_SO2_FAM1486/DNA/Unknown	36	25	37	7	7	1	22	18	28	11	7	2	14.81	23	7	0.294	-1.768	-2.775	0.00551215	0.0106224	0.0245	0.2689	0.1739	0.1739	TRUE	0.5096
TE0500_SO2_FAM1487/LINE/Unknown	88	51	53	103	126	99	55	37	41	162	131	165	98.28	44	153	3.427	1.777	6.362	1.99e-10	8.62e-10	0.0167	0.0783	0.0436	0.0436	TRUE	0.4109
TE0501_SO2_FAM1488/Unknown/Unknown	1454	1387	1466	327	466	255	905	1010	1122	514	484	424	743.03	1012	474	0.468	-1.094	-6.012	1.83e-09	7.42e-09	0.0089	0.0489	0.022	0.022	TRUE	0.1089
TE0502_SO2_FAM1489/DNA/Unknown	22	13	12	8	9	6	14	9	9	13	9	10	10.7	11	11	0.974	-0.037	-0.063	0.95	0.962	0	0.355	0.1556	0.1556	TRUE	0.2874
TE0503_SO2_FAM0149/LTR/Gypsy	939	569	597	110	200	66	584	414	457	173	208	110	324.28	485	164	0.339	-1.563	-5.372	7.78e-08	2.72e-07	0.0565	0.0547	0.0559	0.0559	TRUE	0.7862
TE0504_SO2_FAM1490/DNA/Unknown	296	278	216	110	174	106	184	202	165	173	181	176	180.27	184	177	0.96	-0.059	-0.29	0.77194	0.823332	0	0.0629	0.0235	0.0235	TRUE	0.0851
TE0505_SO2_FAM1492/LINE/R1-LOA	985	718	746	911	1044	789	613	523	571	1431	1084	1313	922.27	569	1276	2.24	1.163	6.234	4.56e-10	1.93e-09	0.0122	0.0481	0.0239	0.0239	TRUE	0.2111
TE0506_SO2_FAM1493/DNA/TcMar-Tc1	20101	17454	18133	5859	10453	5322	12508	12704	13883	9201	10850	8854	11333.5	13032	9635	0.739	-0.435	-2.736	0.00622151	0.0118823	0.0076	0.0447	0.0182	0.0182	TRUE	0.149
TE0507_SO2_FAM1494/Unknown/Unknown	31	18	22	16	13	19	19	13	17	25	13	32	19.91	16	23	1.395	0.48	0.955	0.339811	0.420341	0.053	0.2114	0.13	0.13	TRUE	0.3605
TE0508_SO2_FAM1495/DNA/Academ-1	263	280	235	42	62	45	164	204	180	66	64	75	125.43	183	68	0.374	-1.421	-5.835	5.39e-09	2.1e-08	0	0.071	0.0305	0.0305	TRUE	0.117
TE0509_SO2_FAM1496/Unknown/Unknown	12	8	14	10	12	5	7	6	11	16	12	8	10.08	8	12	1.53	0.613	0.976	0.329	0.409	0	0.3742	0.1829	0.1829	TRUE	0.2005
TE0510_SO2_FAM1497/DNA/Unknown	455	379	273	181	241	137	283	276	209	284	250	228	255.06	256	254	0.992	-0.012	-0.052	0.958142	0.968712	0.0162	0.0575	0.0315	0.0315	TRUE	0.2917
TE0511_SO2_FAM1498/DNA/Academ-1	172	173	164	213	346	180	107	126	126	334	359	299	225.27	120	331	2.779	1.474	7.335	2.21e-13	1.15e-12	0	0.0592	0.024	0.024	TRUE	0.0927
TE0512_SO2_FAM1499/Unknown/Unknown	1177	978	911	825	540	314	732	712	697	1296	561	522	753.38	714	793	1.11	0.15	0.417	0.677	0.742	0.136	0.0489	0.0924	0.0924	TRUE	3.5881
TE0513_SO2_FAM0015/LTR/Gypsy	324	261	220	131	228	135	202	190	168	206	237	225	204.5	187	223	1.192	0.254	1.28	0.200709	0.267649	0	0.0607	0.0232	0.0232	TRUE	0.0805
TE0514_SO2_FAM0150/LINE/I-Jockey	2287	1746	1608	1505	2021	1296	1423	1271	1231	2363	2098	2156	1757.08	1308	2206	1.685	0.753	4.93	8.21e-07	2.62e-06	0.0041	0.0463	0.0162	0.0162	TRUE	0.0715
TE0515_SO2_FAM1500/LINE/RTE-RTE	82	78	38	35	78	20	51	57	29	55	81	33	51.02	46	56	1.248	0.32	0.728	0.467	0.549203	0.1272	0.1096	0.1188	0.1188	TRUE	0.1978
TE0516_SO2_FAM1501/DNA/Unknown	134	132	105	264	241	230	83	96	80	415	250	383	217.87	86	349	4.019	2.007	7.466	8.25e-14	4.42e-13	0.0368	0.0597	0.046	0.046	TRUE	0.7217
TE0517_SO2_FAM1502/Unknown/Unknown	39	33	24	26	58	24	24	24	18	41	60	40	34.6	22	47	2.134	1.094	2.883	0.00393533	0.00777045	0	0.1405	0.0731	0.0731	TRUE	0.507
TE0518_SO2_FAM1503/DNA/Crypton-I	571	554	543	39	52	24	355	403	416	61	54	40	221.57	391	52	0.133	-2.913	-11.778	5.08e-32	5.79e-31	0.0053	0.0595	0.0297	0.0297	TRUE	0.2363
TE0519_SO2_FAM1504/DNA/Academ-1	158	87	106	28	51	29	98	63	81	44	53	48	64.66	81	48	0.6	-0.738	-2.339	0.0193	0.0335	0.0235	0.0959	0.0529	0.0529	TRUE	0.1295
TE0520_SO2_FAM1505/DNA/PIF-Harbinger	2769	2498	2358	1259	2133	1267	1723	1818	1805	1977	2214	2108	1940.95	1782	2100	1.179	0.237	1.722	0.0851	0.126	0.0012	0.0462	0.0131	0.0131	TRUE	0.0314
TE0521_SO2_FAM1506/Unknown/Unknown	931	726	681	333	1037	399	579	528	521	523	1076	664	648.72	543	754	1.391	0.477	1.627	0.104	0.15	0.072	0.0496	0.0603	0.0603	TRUE	0.7153
TE0522_SO2_FAM1507/Unknown/Unknown	96	64	80	104	105	103	60	47	61	163	109	171	101.87	56	148	2.631	1.396	4.76	1.94e-06	5.96e-06	0.0318	0.0771	0.0508	0.0508	TRUE	0.5822
TE0523_SO2_FAM1508/DNA/Unknown	1506	1421	1075	609	1341	636	937	1034	823	956	1392	1058	1033.48	931	1135	1.22	0.287	1.323	0.185986	0.250789	0.0251	0.0477	0.033	0.033	TRUE	0.4714
TE0524_SO2_FAM0151/LTR/Unknown	543	317	321	227	248	120	338	231	246	356	257	200	271.32	272	271	0.998	-0.002	-0.008	0.993	0.99511	0.0577	0.0567	0.0573	0.0573	TRUE	0.3855
TE0525_SO2_FAM1510/Unknown/Unknown	526	418	427	393	532	351	327	304	327	617	552	584	451.97	319	584	1.827	0.87	5.438	5.4e-08	1.92e-07	0	0.0518	0.0161	0.0161	TRUE	0.0284
TE0526_SO2_FAM1511/DNA/TcMar-Tc1	130	57	68	84	42	38	81	41	52	132	44	63	68.86	58	80	1.358	0.442	0.93	0.352136	0.433082	0.1976	0.0927	0.1475	0.1475	TRUE	0.9544
TE0527_SO2_FAM1512/DNA/Unknown	16	22	13	22	15	18	10	16	10	35	16	30	19.33	12	27	2.197	1.136	2.165	0.0303751	0.0503244	0.0748	0.2164	0.1421	0.1421	TRUE	0.7015
TE0528_SO2_FAM1513/DNA/Unknown	81	55	45	48	61	36	50	40	34	75	63	60	53.91	41	66	1.583	0.663	2.11	0.0348245	0.0568683	0	0.1061	0.052	0.052	TRUE	0.3094
TE0529_SO2_FAM1514/DNA/Unknown	35	24	17	26	46	20	22	17	13	41	48	33	29.02	17	41	2.337	1.224	2.996	0.00274	0.00558	0	0.159	0.0831	0.0831	TRUE	0.205
TE0530_SO2_FAM1515/Unknown/Unknown	94	72	70	112	111	91	58	52	54	176	115	151	101.17	55	147	2.673	1.419	5.23	1.69e-07	5.76e-07	0.0176	0.0773	0.0418	0.0418	TRUE	0.1642
TE0531_SO2_FAM1516/DNA/Unknown	30	23	17	59	75	46	19	17	13	93	78	77	49.24	16	83	5.068	2.341	6.938	3.97e-12	1.93e-11	0	0.112	0.0518	0.0518	TRUE	0.1556
TE0532_SO2_FAM1517/LINE/RTE-RTE	4	2	8	1	6	2	2	1	6	2	6	3	3.53	3	4	1.153	0.206	0.188	0.851	0.887	0.2154	0.9854	0.5775	0.5775	TRUE	0.5576
TE0533_SO2_FAM1518/LINE/I-Jockey	173	175	184	42	69	28	108	127	141	66	72	47	93.34	125	62	0.495	-1.015	-3.562	0.000368396	0.000859145	0.0152	0.0801	0.0443	0.0443	TRUE	0.3066
TE0534_SO2_FAM1519/PLE/Penelope	49	33	38	29	34	15	30	24	29	46	35	25	31.57	28	35	1.267	0.341	0.876	0.381226	0.46398	0.0017	0.1498	0.0768	0.0768	TRUE	0.1271
TE0535_SO2_FAM0152/LINE/I	802	741	680	311	496	222	499	539	521	488	515	369	488.6	520	457	0.882	-0.181	-0.91	0.363	0.444	0.012	0.0513	0.0261	0.0261	TRUE	0.3135
TE0536_SO2_FAM1520/DNA/Crypton-I	34	21	29	8	9	6	21	15	22	13	9	10	15.09	19	11	0.539	-0.891	-1.679	0.0931	0.136	0	0.2647	0.1191	0.1191	TRUE	0.2281
TE0537_SO2_FAM1521/DNA/Unknown	335	280	232	144	210	141	208	204	178	226	218	235	211.43	197	226	1.148	0.2	1.044	0.296	0.374	0	0.0602	0.0214	0.0214	TRUE	0.0789
TE0538_SO2_FAM1523/DNA/hAT-Ac	83	64	53	121	107	73	52	47	41	190	111	121	93.56	47	141	3.028	1.598	5.102	3.37e-07	1.11e-06	0.0417	0.08	0.0581	0.0581	TRUE	0.8893
TE0539_SO2_FAM1524/LINE/RTE-RTE	113	60	65	90	108	47	70	44	50	141	112	78	82.56	55	110	2.023	1.016	2.987	0.00282	0.00573	0.059	0.0847	0.0706	0.0706	TRUE	0.1239
TE0540_SO2_FAM1525/LTR/Pao	16	8	12	2	4	1	10	6	9	3	4	2	5.65	8	3	0.372	-1.428	-1.619	0.105	0.152	0	0.6324	0.2944	0.2944	TRUE	0.2639
TE0541_SO2_FAM1526/Unknown/Unknown	0	0	0	1	0	0	0	0	0	2	0	0	0.26	0	1	3.866	1.951	0.478	0.632589	NA	0	12.744	10	10	TRUE	0.5412
TE0542_SO2_FAM1527/DNA/Unknown	871	741	737	386	748	383	542	539	564	606	776	637	610.9	548	673	1.23	0.298	1.68	0.0929	0.136	0.0069	0.0499	0.021	0.021	TRUE	0.2166
TE0543_SO2_FAM1528/Unknown/Unknown	760	557	543	579	940	466	473	405	416	909	976	775	659.06	431	887	2.057	1.041	5.747	9.09e-09	3.48e-08	0.0087	0.0495	0.022	0.022	TRUE	0.1403
TE0544_SO2_FAM1529/Unknown/Unknown	234	236	188	362	856	429	146	172	144	568	889	714	438.67	154	724	4.713	2.237	9.431	4.05e-21	3.09e-20	0.0283	0.052	0.0373	0.0373	TRUE	0.0885
TE0545_SO2_FAM1530/Unknown/Unknown	84	50	52	17	25	15	52	36	40	27	26	25	34.35	43	26	0.603	-0.73	-1.951	0.0510355	0.0799995	0	0.1412	0.0657	0.0657	TRUE	0.3415
TE0546_SO2_FAM1531/DNA/Unknown	958	1044	785	220	449	223	596	760	601	345	466	371	523.27	652	394	0.606	-0.723	-3.347	0.000817	0.00181	0.0192	0.0508	0.0313	0.0313	TRUE	0.2995
TE0547_SO2_FAM1532/Unknown/Unknown	264	239	225	98	139	84	164	174	172	154	144	140	158.07	170	146	0.858	-0.221	-1.114	0.265245	0.340922	0	0.0655	0.0215	0.0215	TRUE	0.0205
TE0548_SO2_FAM1534/Unknown/Unknown	4667	3972	3989	16	36	14	2904	2891	3054	25	37	23	1489.18	2950	28	0.01	-6.644	-26.025	2.6e-149	2.17e-147	0.0007	0.0467	0.0234	0.0234	TRUE	0.5284
TE0549_SO2_FAM1535/Unknown/Unknown	69	54	63	50	44	42	43	39	48	79	46	70	54.09	43	65	1.472	0.558	1.672	0.0945165	0.138139	0.0245	0.1059	0.0612	0.0612	TRUE	0.6347
TE0550_SO2_FAM1537/Unknown/Unknown	47	32	20	13	27	21	29	23	15	20	28	35	25.2	22	28	1.222	0.289	0.636	0.524633	0.604463	0.0451	0.1763	0.1077	0.1077	TRUE	0.2603
TE0551_SO2_FAM1538/DNA/Unknown	39	25	27	65	115	68	24	18	21	102	119	113	66.29	21	111	5.291	2.403	8.042	8.82e-16	5.25e-15	0	0.0946	0.0414	0.0414	TRUE	0.1332
TE0552_SO2_FAM1539/Unknown/Unknown	101	80	73	19	22	16	63	58	56	30	23	27	42.71	59	27	0.443	-1.174	-3.465	0.000529764	0.00120832	0	0.1223	0.0501	0.0501	TRUE	0.1033
TE0553_SO2_FAM0154/LINE/I	1045	925	838	259	429	228	650	673	642	407	445	379	532.75	655	410	0.628	-0.671	-4.156	3.24e-05	8.68e-05	0	0.0507	0.0165	0.0165	TRUE	0.0661
TE0554_SO2_FAM1540/Unknown/Unknown	511	278	421	1	2	0	318	202	322	2	2	0	141.05	281	1	0.005	-7.697	-8.647	5.31e-18	3.55e-17	0	0.068	0.0649	0.0649	TRUE	0.6872
TE0555_SO2_FAM1541/LINE/RTE-BovB	285	265	273	157	217	174	177	193	209	247	225	289	223.42	193	254	1.311	0.391	1.897	0.0578079	0.0894604	0.0066	0.0593	0.026	0.026	TRUE	0.1578
TE0556_SO2_FAM1542/Unknown/Unknown	2	6	5	0	0	0	1	4	4	0	0	0	1.57	3	0	0.082	-3.61	-1.896	0.0579169	NA	0	2.1572	1.4996	1.4996	TRUE	0.5887
TE0557_SO2_FAM1543/Unknown/Unknown	152	123	108	122	231	104	95	90	83	192	240	173	145.2	89	202	2.274	1.185	5.016	5.28e-07	1.72e-06	0.0111	0.0673	0.0328	0.0328	TRUE	0.3117
TE0558_SO2_FAM1544/Unknown/Unknown	253	185	162	107	167	141	157	135	124	168	173	235	165.35	139	192	1.379	0.463	1.906	0.0565966	0.0877518	0.0168	0.0646	0.0363	0.0363	TRUE	0.3693
TE0559_SO2_FAM1545/Unknown/Unknown	260	192	176	192	204	157	162	140	135	302	212	261	201.79	146	258	1.768	0.822	3.573	0.000352796	0.000825082	0.0158	0.0609	0.033	0.033	TRUE	0.1579
TE0560_SO2_FAM1546/Unknown/Unknown	15	12	12	10	21	14	9	9	9	16	22	23	14.67	9	20	2.235	1.161	2.274	0.0229627	0.0390947	0	0.271	0.1145	0.1145	TRUE	0.1513
TE0561_SO2_FAM1547/DNA/Unknown	524	490	408	129	146	100	326	357	312	203	152	166	252.6	332	174	0.521	-0.94	-4.519	6.21e-06	1.81e-05	0.0057	0.0576	0.0261	0.0261	TRUE	0.2145
TE0562_SO2_FAM1548/DNA/MULE-MuDR	3048	3021	2394	895	2308	934	1897	2199	1833	1406	2396	1554	1880.59	1976	1785	0.904	-0.146	-0.574	0.566	0.643	0.0452	0.0462	0.0458	0.0458	TRUE	1.0849
TE0563_SO2_FAM1549/DNA/TcMar-Tc1	233	259	235	163	262	158	145	189	180	256	272	263	217.37	171	264	1.543	0.626	3.053	0.00226507	0.00468275	0.0067	0.0597	0.0255	0.0255	TRUE	0.2046
TE0564_SO2_FAM0155/LTR/Pao	427	395	448	102	198	123	266	288	343	160	206	205	244.43	299	190	0.638	-0.649	-2.931	0.00337749	0.00676073	0.0136	0.0581	0.0304	0.0304	TRUE	0.1927
TE0565_SO2_FAM1550/Unknown/Unknown	62	60	54	18	38	12	39	44	41	28	39	20	35.21	41	29	0.724	-0.465	-1.211	0.226	0.297	0	0.1388	0.0741	0.0741	TRUE	0.4057
TE0566_SO2_FAM1551/LINE/R1-LOA	5	4	2	7	3	2	3	3	2	11	3	3	4.16	3	6	2.249	1.17	1.164	0.244462	0.317949	0	0.8426	0.466	0.466	TRUE	0.9449
TE0567_SO2_FAM1552/DNA/Unknown	198	143	152	41	67	39	123	104	116	64	70	65	90.41	114	66	0.58	-0.786	-3.156	0.00160198	0.00339241	0	0.0812	0.0311	0.0311	TRUE	0.0676
TE0568_SO2_FAM1553/DNA/Unknown	174	216	172	102	195	106	108	157	132	160	202	176	156.02	132	179	1.362	0.446	1.805	0.0711151	0.107476	0.0195	0.0658	0.0375	0.0375	TRUE	0.2916
TE0569_SO2_FAM1554/Unknown/Unknown	451	352	325	290	312	266	281	256	249	455	324	443	334.58	262	407	1.55	0.632	2.947	0.00321	0.00645	0.0162	0.0544	0.0301	0.0301	TRUE	0.3826
TE0570_SO2_FAM1555/Unknown/Unknown	8	4	3	6	6	3	5	3	2	9	6	5	5.14	3	7	1.998	0.998	1.169	0.242	0.315	0	0.6914	0.3208	0.3208	TRUE	0.3759
TE0571_SO2_FAM1557/DNA/Unknown	372	315	327	428	502	315	231	229	250	672	521	524	404.73	237	572	2.413	1.271	6.55	5.76e-11	2.6e-10	0.0096	0.0527	0.0244	0.0244	TRUE	0.2642
TE0572_SO2_FAM1558/Unknown/Unknown	3474	3090	2896	1185	2098	1223	2162	2249	2217	1861	2178	2035	2116.91	2209	2025	0.917	-0.125	-0.872	0.383	0.466	0.0026	0.046	0.0144	0.0144	TRUE	0.06
TE0573_SO2_FAM1559/DNA/TcMar-Mariner	1711	1404	1516	580	883	551	1065	1022	1161	911	917	917	998.56	1083	915	0.845	-0.243	-1.669	0.0952066	0.139018	0.0017	0.0478	0.0142	0.0142	TRUE	0.0479
TE0574_SO2_FAM0156/LTR/Gypsy	729	355	428	704	494	478	454	258	328	1106	513	795	575.55	347	805	2.318	1.213	3.558	0.000373297	0.000869568	0.1056	0.0502	0.0819	0.0819	TRUE	0.1071
TE0575_SO2_FAM1560/DNA/TcMar-Tc1	1898	1635	1819	1745	2078	1671	1181	1190	1393	2740	2157	2780	1906.85	1255	2559	2.039	1.028	5.536	3.09e-08	1.13e-07	0.0129	0.0462	0.0243	0.0243	TRUE	0.2308
TE0576_SO2_FAM1561/DNA/Unknown	632	560	519	377	402	343	393	408	397	592	417	571	463.03	399	527	1.315	0.395	1.922	0.0546	0.0849	0.0154	0.0516	0.0283	0.0283	TRUE	0.3967
TE0577_SO2_FAM1562/DNA/Unknown	222	236	163	90	108	88	138	172	125	141	112	146	139.09	145	133	0.915	-0.128	-0.509	0.610776	0.683515	0.0179	0.0683	0.0378	0.0378	TRUE	0.2843
TE0578_SO2_FAM1563/DNA/TcMar-Tc1	13	12	7	3	5	2	8	9	5	5	5	3	5.9	7	4	0.604	-0.727	-0.906	0.364792	0.446352	0	0.6076	0.2606	0.2606	TRUE	0.1919
TE0579_SO2_FAM1564/LINE/L2	13	12	5	3	9	5	8	9	4	5	9	8	7.17	7	7	1.093	0.128	0.171	0.864372	0.89703	0	0.508	0.2592	0.2592	TRUE	0.4727
TE0580_SO2_FAM1565/Unknown/Unknown	12	10	5	9	10	5	7	7	4	14	10	8	8.57	6	11	1.756	0.812	1.204	0.228398	0.299926	0	0.4324	0.2069	0.2069	TRUE	0.3218
TE0581_SO2_FAM1566/LINE/RTE-RTE	251	128	155	177	209	172	156	93	119	278	217	286	191.51	123	260	2.114	1.08	3.945	7.99e-05	0.000204	0.0391	0.0618	0.0484	0.0484	TRUE	0.6278
TE0582_SO2_FAM1567/Unknown/Unknown	364	245	315	698	389	550	227	178	241	1096	404	915	510.16	215	805	3.734	1.901	5.163	2.43e-07	8.18e-07	0.1333	0.051	0.0952	0.0952	TRUE	0.3659
TE0583_SO2_FAM1568/Unknown/Unknown	14	12	5	80	207	82	9	9	4	126	215	136	83.03	7	159	22.283	4.478	10.368	3.46e-25	3.11e-24	0.0769	0.0845	0.081	0.081	TRUE	1.0148
TE0584_SO2_FAM1569/LINE/RTE-RTE	487	549	369	172	388	204	303	400	283	270	403	339	332.9	329	337	1.03	0.042	0.17	0.865	0.898	0.0337	0.0544	0.0419	0.0419	TRUE	0.2407
TE0585_SO2_FAM0157/LTR/Pao	171	166	129	34	85	51	106	121	99	53	88	85	92.08	109	75	0.698	-0.518	-1.794	0.0727	0.11	0.017	0.0806	0.0475	0.0475	TRUE	0.5104
TE0586_SO2_FAM1570/DNA/Unknown	18	24	23	37	58	52	11	17	18	58	60	87	41.85	15	68	4.434	2.148	5.58	2.41e-08	8.91e-08	0	0.1239	0.0735	0.0735	TRUE	0.4017
TE0587_SO2_FAM1572/Unknown/Unknown	2238	1755	1949	2112	1823	1688	1393	1277	1492	3317	1892	2808	2029.92	1387	2672	1.925	0.945	3.821	0.0001329	0.000330725	0.0387	0.0461	0.0436	0.0436	TRUE	0.251
TE0588_SO2_FAM1573/Unknown/Unknown	428	286	229	193	165	128	266	208	175	303	171	213	222.86	216	229	1.054	0.076	0.254	0.799	0.846	0.0586	0.0594	0.0589	0.0589	TRUE	0.5322
TE0589_SO2_FAM1574/DNA/TcMar-Tc1	1366	1182	1186	560	503	479	850	860	908	879	522	797	802.8	873	733	0.838	-0.255	-1.062	0.288	0.365	0.0346	0.0486	0.04	0.04	TRUE	0.7609
TE0590_SO2_FAM1575/DNA/Unknown	1618	1345	1232	853	1485	961	1007	979	943	1340	1541	1599	1234.8	976	1493	1.529	0.613	3.973	7.1e-05	0.000182	0.0034	0.0471	0.0163	0.0163	TRUE	0.0959
TE0591_SO2_FAM1576/DNA/PIF-Harbinger	61	54	50	16	24	13	38	39	38	25	25	22	31.2	38	24	0.623	-0.683	-1.87	0.0615	0.0945	0	0.151	0.058	0.058	TRUE	0.0276
TE0592_SO2_FAM1577/Unknown/Unknown	204	183	144	83	108	97	127	133	110	130	112	161	129.04	123	134	1.083	0.115	0.468	0.640078	0.708831	0.0117	0.0702	0.0358	0.0358	TRUE	0.2805
TE0593_SO2_FAM1578/DNA/CMC-Chapaev-3	35	24	23	22	25	19	22	17	18	35	26	32	24.83	19	31	1.602	0.68	1.681	0.0927	0.136	0	0.1783	0.0764	0.0764	TRUE	0.1373
TE0594_SO2_FAM1579/DNA/Unknown	6	2	9	10	2	6	4	1	7	16	2	10	6.64	4	9	2.252	1.171	1.209	0.226594	0.297862	0.4776	0.545	0.5102	0.5102	TRUE	0.1714
TE0595_SO2_FAM0158/LTR/Pao	622	304	354	225	455	179	387	221	271	353	472	298	333.8	293	374	1.28	0.356	1.197	0.231272	0.303193	0.0659	0.0544	0.0605	0.0605	TRUE	0.6949
TE0596_SO2_FAM1580/PLE/Penelope	69	61	59	43	33	33	43	44	45	68	34	55	48.2	44	52	1.167	0.223	0.628	0.53	0.609	0.0299	0.1134	0.0694	0.0694	TRUE	0.3549
TE0597_SO2_FAM1581/LTR/Gypsy	0	0	0	0	0	0	0	0	0	0	0	0	0	0	0	NA	NA	NA	NA	NA	NA	NA	NA	NA	NA	NA
TE0598_SO2_FAM1582/Unknown/Unknown	70	53	44	59	76	29	44	39	34	93	79	48	55.94	39	73	1.901	0.927	2.671	0.00756	0.0142	0.0354	0.1039	0.0681	0.0681	TRUE	0.3204
TE0599_SO2_FAM1583/DNA/Unknown	54	46	51	3	18	2	34	33	39	5	19	3	22.14	35	9	0.269	-1.892	-3.058	0.00222604	0.00460612	0.1882	0.1946	0.1924	0.1924	TRUE	2.9803
TE0600_SO2_FAM1584/DNA/hAT-Tag1	1389	890	1069	447	642	371	864	648	818	702	666	617	719.36	777	662	0.852	-0.231	-1.212	0.225676	0.296821	0.0127	0.0491	0.0247	0.0247	TRUE	0.2526
TE0601_SO2_FAM1585/DNA/Unknown	81	45	44	28	41	25	50	33	34	44	43	42	40.83	39	43	1.092	0.128	0.36	0.719	0.778	0	0.1259	0.0648	0.0648	TRUE	0.5909
TE0602_SO2_FAM1587/Unknown/Unknown	0	0	0	0	0	0	0	0	0	0	0	0	0	0	0	NA	NA	NA	NA	NA	NA	NA	NA	NA	NA	NA
TE0603_SO2_FAM1588/LTR/Gypsy	79	53	31	0	2	0	49	39	24	0	2	0	18.92	37	1	0.024	-5.396	-4.673	2.97e-06	8.96e-06	0.1125	0.2201	0.177	0.177	TRUE	0.6674
TE0604_SO2_FAM1589/DNA/PiggyBac	153	91	107	50	59	38	95	66	82	79	61	63	74.39	81	68	0.83	-0.269	-0.922	0.356538	0.437695	0.0163	0.0891	0.0465	0.0465	TRUE	0.2087
TE0605_SO2_FAM0159/DNA/PIF-Harbinger	189	123	120	118	141	72	118	90	92	185	146	120	125.08	100	150	1.508	0.592	2.189	0.0286	0.0476	0.0253	0.071	0.0446	0.0446	TRUE	0.2044
TE0606_SO2_FAM1590/DNA/Unknown	150	91	101	114	74	80	93	66	77	179	77	133	104.31	79	130	1.63	0.705	1.952	0.050905	0.0798126	0.0904	0.0763	0.084	0.084	TRUE	0.1654
TE0607_SO2_FAM1591/Unknown/Unknown	607	425	474	178	230	152	378	309	363	280	239	253	303.52	350	257	0.733	-0.448	-2.325	0.0200705	0.0346264	0.0064	0.0554	0.023	0.023	TRUE	0.12
TE0608_SO2_FAM1592/Unknown/Unknown	64	65	54	21	42	42	40	47	41	33	44	70	45.82	43	49	1.133	0.18	0.486	0.627	0.698	0.0358	0.117	0.0766	0.0766	TRUE	0.5421
TE0609_SO2_FAM1593/LINE/RTE-BovB	205	168	148	154	247	98	128	122	113	242	256	163	170.74	121	220	1.827	0.869	3.458	0.000543	0.00124	0.0223	0.0639	0.0394	0.0394	TRUE	0.5206
TE0610_SO2_FAM1594/DNA/hAT-Tip100	6	4	4	1	0	4	4	3	3	2	0	7	2.99	3	3	0.79	-0.34	-0.264	0.792	0.84	0.2195	1.1566	0.81	0.81	TRUE	0.9462
TE0611_SO2_FAM1595/Unknown/Unknown	78	83	85	38	43	53	49	60	65	60	45	88	61.09	58	64	1.095	0.131	0.374	0.708291	0.769519	0.0482	0.0989	0.0715	0.0715	TRUE	0.3933
TE0612_SO2_FAM1596/DNA/Unknown	1499	1311	1074	480	859	508	933	954	822	754	892	845	866.65	903	830	0.92	-0.121	-0.725	0.468231	0.55081	0.0055	0.0483	0.0187	0.0187	TRUE	0.0756
TE0613_SO2_FAM1597/Unknown/Unknown	10	13	10	39	41	52	6	9	8	61	43	87	35.61	8	64	8.118	3.021	6.462	1.04e-10	4.59e-10	0	0.1378	0.1009	0.1009	TRUE	0.089
TE0614_SO2_FAM1598/DNA/hAT-Tip100	9	6	2	7	12	5	6	4	2	11	12	8	7.21	4	10	2.75	1.459	1.896	0.058	0.0897	0	0.5054	0.2708	0.2708	TRUE	0.542
TE0615_SO2_FAM1599/DNA/Unknown	1616	1257	1373	1427	1993	1423	1006	915	1051	2241	2069	2367	1608.14	991	2226	2.246	1.167	7.639	2.19e-14	1.21e-13	0.0041	0.0465	0.0162	0.0162	TRUE	0.0535
TE0616_SO2_FAM0016/LTR/Gypsy	5761	3603	3158	4190	10190	3492	3585	2623	2418	6580	10577	5810	5265.32	2875	7656	2.663	1.413	4.847	1.25e-06	3.93e-06	0.079	0.0451	0.061	0.061	TRUE	1.2523
TE0617_SO2_FAM0160/LTR/Gypsy	7628	3988	4630	478	737	338	4747	2903	3545	751	765	562	2212.04	3732	693	0.186	-2.429	-9.608	7.37e-22	5.79e-21	0.0435	0.046	0.0449	0.0449	TRUE	0.1619
TE0618_SO2_FAM1600/Unknown/Unknown	9	6	13	47	95	46	6	4	10	74	99	77	44.81	7	83	12.68	3.664	8.397	4.57e-17	2.9e-16	0	0.1186	0.0754	0.0754	TRUE	0.5713
TE0619_SO2_FAM1601/DNA/Unknown	41	37	32	63	98	55	26	27	24	99	102	92	61.52	26	98	3.804	1.927	6.758	1.4e-11	6.61e-11	0	0.0985	0.0377	0.0377	TRUE	0.0232
TE0620_SO2_FAM1602/Unknown/Unknown	135	77	81	42	78	58	84	56	62	66	81	96	74.25	67	81	1.201	0.264	0.859	0.391	0.474	0.0276	0.0892	0.0542	0.0542	TRUE	0.2944
TE0621_SO2_FAM1603/LINE/RTE-BovB	58	69	76	37	46	44	36	50	58	58	48	73	53.93	48	60	1.233	0.302	0.875	0.382	0.465	0.0355	0.1061	0.0666	0.0666	TRUE	0.3468
TE0622_SO2_FAM1604/DNA/hAT-Tip100	107	66	74	69	52	55	67	48	57	108	54	92	70.85	57	85	1.467	0.553	1.577	0.114726	0.164058	0.0598	0.0914	0.0739	0.0739	TRUE	0.464
TE0623_SO2_FAM1605/DNA/Unknown	639	559	481	156	268	156	398	407	368	245	278	260	325.91	391	261	0.669	-0.581	-3.331	0.000866271	0.00191339	0	0.0547	0.0183	0.0183	TRUE	0.0398
TE0624_SO2_FAM1606/DNA/TcMar-Mariner	419	317	305	224	283	206	261	231	234	352	294	343	285.54	242	330	1.359	0.443	2.364	0.0181	0.0315	0.0039	0.0561	0.0216	0.0216	TRUE	0.1072
TE0625_SO2_FAM1607/Unknown/Unknown	262	236	228	121	88	112	163	172	175	190	91	186	162.84	170	156	0.912	-0.133	-0.416	0.677	0.742	0.0683	0.0649	0.0668	0.0668	TRUE	1.4427
TE0626_SO2_FAM1608/DNA/TcMar-Tc1	43	47	41	1	6	4	27	34	31	2	6	7	17.8	31	5	0.16	-2.64	-4.283	1.84e-05	5.09e-05	0	0.2312	0.1222	0.1222	TRUE	0.4084
TE0627_SO2_FAM1609/PLE/Penelope	246	203	202	291	431	288	153	148	155	457	447	479	306.5	152	461	3.035	1.602	9.477	2.61e-21	2e-20	0	0.0553	0.0167	0.0167	TRUE	0.0129
TE0628_SO2_FAM0161/LTR/Pao	126	83	76	296	457	264	78	60	58	465	474	439	262.57	65	459	6.976	2.802	13.085	4e-39	5.69e-38	0.0009	0.0571	0.0262	0.0262	TRUE	0.293
TE0629_SO2_FAM1610/Unknown/Unknown	24	29	13	12	11	12	15	21	10	19	11	20	16.04	15	17	1.072	0.101	0.184	0.853714	0.888856	0.059	0.2517	0.1503	0.1503	TRUE	0.2857
TE0630_SO2_FAM1611/Unknown/Unknown	30	18	21	26	42	16	19	13	16	41	44	27	26.48	16	37	2.334	1.223	2.902	0.00371	0.00736577	0	0.17	0.0872	0.0872	TRUE	0.3292
TE0631_SO2_FAM1612/Unknown/Unknown	3737	3347	3018	1946	3962	1768	2325	2436	2311	3056	4113	2941	2863.69	2357	3370	1.43	0.516	2.66	0.00782	0.0147	0.0182	0.0456	0.0268	0.0268	TRUE	0.4531
TE0632_SO2_FAM1613/DNA/Unknown	4906	4094	4074	2548	3898	2422	3053	2980	3119	4001	4046	4029	3538.13	3051	4025	1.32	0.4	3.256	0.0011299	0.00245088	0	0.0454	0.0106	0.0106	TRUE	0.005
TE0633_SO2_FAM1614/Unknown/Unknown	338	239	310	307	234	281	210	174	237	482	243	467	302.35	207	397	1.913	0.936	2.989	0.00279846	0.00569619	0.0762	0.0554	0.0672	0.0672	TRUE	1.357
TE0634_SO2_FAM1615/DNA/hAT-Ac	46	42	22	23	43	16	29	31	17	36	45	27	30.57	26	36	1.423	0.509	1.194	0.232327	0.304266	0.0471	0.1532	0.0977	0.0977	TRUE	0.2639
TE0635_SO2_FAM1616/DNA/Unknown	2011	1726	1507	902	1192	753	1251	1256	1154	1417	1237	1253	1261.34	1220	1302	1.066	0.093	0.616	0.538	0.616	0.0028	0.0471	0.0155	0.0155	TRUE	0.0698
TE0636_SO2_FAM1617/Unknown/Unknown	6	4	2	5	0	1	4	3	2	8	0	2	2.95	3	3	1.111	0.152	0.112	0.910635	0.931692	0.6823	1.1717	0.9556	0.9556	TRUE	1.0514
TE0637_SO2_FAM1618/PLE/Penelope	65	38	56	36	57	14	40	28	43	57	59	23	41.66	37	46	1.264	0.338	0.776	0.437839	0.52193	0.1005	0.1242	0.1125	0.1125	TRUE	1.1635
TE0638_SO2_FAM1619/Unknown/Unknown	806	676	594	580	718	512	502	492	455	911	745	852	659.38	483	836	1.729	0.79	4.694	2.67e-06	8.11e-06	0.0051	0.0495	0.0188	0.0188	TRUE	0.1098
TE0639_SO2_FAM0162/LTR/Pao	71	41	24	23	34	19	44	30	18	36	35	32	32.57	31	34	1.111	0.152	0.345	0.73032	0.787844	0.0767	0.1465	0.1079	0.1079	TRUE	0.2944
TE0640_SO2_FAM1620/DNA/Unknown	14	4	10	9	13	3	9	3	8	14	13	5	8.65	7	11	1.707	0.772	1.031	0.302353	0.380543	0.1272	0.4287	0.2851	0.2851	TRUE	0.7254
TE0641_SO2_FAM1621/DNA/Unknown	199	119	144	112	128	50	124	87	110	176	133	83	118.77	107	131	1.223	0.29	0.876	0.380948	0.463749	0.0688	0.0724	0.0704	0.0704	TRUE	0.1747
TE0642_SO2_FAM1623/DNA/PIF-Harbinger	95	89	58	20	38	27	59	65	44	31	39	45	47.35	56	38	0.687	-0.542	-1.588	0.112	0.161	0.0152	0.1147	0.0593	0.0593	TRUE	0.2974
TE0643_SO2_FAM1624/DNA/Unknown	1187	1113	985	847	1229	853	739	810	754	1330	1276	1419	1054.64	768	1342	1.747	0.805	5.502	3.76e-08	1.36e-07	0.0017	0.0476	0.0144	0.0144	TRUE	0.0302
TE0644_SO2_FAM1626/Unknown/Unknown	6	2	4	3	3	1	4	1	3	5	3	2	2.96	3	3	1.147	0.198	0.181	0.856491	0.890761	0	1.1686	0.5202	0.5202	TRUE	0.1978
TE0645_SO2_FAM1627/Unknown/Unknown	88	70	65	335	380	301	55	51	50	526	394	501	262.79	52	474	9.112	3.188	14.025	1.1e-44	1.77e-43	0	0.0571	0.029	0.029	TRUE	0.2569
TE0646_SO2_FAM1629/Unknown/Unknown	30	15	15	25	23	22	19	11	11	39	24	37	23.47	14	33	2.386	1.254	2.684	0.00727041	0.0137204	0.0416	0.1861	0.1104	0.1104	TRUE	0.5967
TE0647_SO2_FAM1630/DNA/Unknown	675	703	553	645	1004	562	420	512	423	1013	1042	935	724.19	452	997	2.208	1.143	6.635	3.24e-11	1.49e-10	0.0064	0.049	0.0199	0.0199	TRUE	0.1587
TE0648_SO2_FAM1632/DNA/Unknown	2	1	2	0	2	1	1	1	2	0	2	2	1.21	1	1	1.111	0.152	0.091	0.928	NA	0	2.7978	1.182	1.182	TRUE	0.2678
TE0649_SO2_FAM1633/DNA/TcMar-m44	45	27	19	24	47	33	28	20	15	38	49	55	33.93	21	47	2.259	1.176	2.889	0.00386262	0.00764615	0.0359	0.1424	0.0875	0.0875	TRUE	0.671
TE0650_SO2_FAM1634/DNA/hAT-Blackjack	11	5	5	14	9	10	7	4	4	22	9	17	10.38	5	16	3.262	1.706	2.511	0.0120342	0.0217925	0	0.3647	0.2149	0.2149	TRUE	0.1426
TE0651_SO2_FAM1635/Unknown/Unknown	9	7	11	9	19	4	6	5	8	14	20	7	9.94	6	14	2.175	1.121	1.664	0.096	0.14	0	0.3789	0.2207	0.2207	TRUE	0.1356
TE0652_SO2_FAM1637/PLE/Penelope	12	16	9	10	6	7	7	12	7	16	6	12	9.93	9	11	1.263	0.337	0.511	0.61	0.682444	0	0.3792	0.2084	0.2084	TRUE	0.2578
TE0653_SO2_FAM1638/Unknown/Unknown	446	417	353	465	594	504	278	304	270	730	617	838	506.1	284	728	2.563	1.358	6.952	3.61e-12	1.75e-11	0.012	0.051	0.0253	0.0253	TRUE	0.0974
TE0654_SO2_FAM1639/LINE/Dong-R4	21	11	9	185	292	148	13	8	7	291	303	246	144.63	9	280	29.59	4.887	14.586	3.47e-48	5.96e-47	0	0.0674	0.0413	0.0413	TRUE	0.5963
TE0655_SO2_FAM0164/LTR/Gypsy	29	21	14	23	48	20	18	15	11	36	50	33	27.21	15	40	2.719	1.443	3.37	0.000751323	0.00167867	0	0.1666	0.0908	0.0908	TRUE	0.3871
TE0656_SO2_FAM1640/Unknown/Unknown	53	40	40	12	17	3	33	29	31	19	18	5	22.37	31	14	0.457	-1.129	-2.234	0.0255	0.043	0	0.1931	0.1234	0.1234	TRUE	0.8503
TE0657_SO2_FAM1642/DNA/Unknown	685	658	592	360	513	280	426	479	453	565	532	466	487.02	453	521	1.152	0.204	1.186	0.235429	0.307784	0.0033	0.0513	0.0192	0.0192	TRUE	0.095
TE0658_SO2_FAM1644/DNA/Unknown	122	73	65	104	134	74	76	53	50	163	139	123	100.72	60	142	2.372	1.246	4.364	1.28e-05	3.59e-05	0.0255	0.0775	0.0479	0.0479	TRUE	0.5506
TE0659_SO2_FAM1645/DNA/Unknown	1696	1680	1388	1072	2006	1097	1055	1223	1063	1683	2082	1825	1488.6	1114	1863	1.674	0.744	4.351	1.35e-05	3.79e-05	0.0084	0.0467	0.0204	0.0204	TRUE	0.1284
TE0660_SO2_FAM1646/DNA/PIF-Harbinger	159	110	137	85	47	97	99	80	105	133	49	161	104.59	95	114	1.201	0.265	0.615	0.538696	0.616789	0.1674	0.0762	0.1236	0.1236	TRUE	0.8887
TE0661_SO2_FAM1647/Unknown/Unknown	188	125	149	141	111	86	117	91	114	221	115	143	133.63	107	160	1.483	0.568	1.823	0.0682734	0.103547	0.0564	0.0693	0.0623	0.0623	TRUE	0.6117
TE0662_SO2_FAM1648/LINE/I-Jockey	110	113	130	8	17	12	68	82	100	13	18	20	50.07	83	17	0.201	-2.313	-5.975	2.3e-09	9.24e-09	0	0.1108	0.0623	0.0623	TRUE	0.0969
TE0663_SO2_FAM1649/Unknown/Unknown	11	7	9	10	6	5	7	5	7	16	6	8	8.18	6	10	1.575	0.656	0.935	0.35	0.431	0	0.4508	0.228	0.228	TRUE	0.5945
TE0664_SO2_FAM0165/Unknown/Unknown	3774	2132	2176	186	248	146	2348	1552	1666	292	257	243	1059.78	1855	264	0.142	-2.813	-12.007	3.28e-33	3.88e-32	0.0283	0.0476	0.0367	0.0367	TRUE	0.6571
TE0665_SO2_FAM1650/DNA/Unknown	2800	2313	2359	21493	30086	19390	1742	1684	1806	33753	31229	32259	17078.7	1744	32414	18.586	4.216	32.681	2.95e-234	9.27e-232	0.0009	0.0446	0.0118	0.0118	TRUE	0.016
TE0666_SO2_FAM1651/DNA/Unknown	1468	1461	1289	848	1293	861	913	1063	987	1332	1342	1432	1178.34	988	1369	1.385	0.47	3.129	0.00175	0.00369	0.003	0.0473	0.0154	0.0154	TRUE	0.0539
TE0667_SO2_FAM1652/PLE/Penelope	191	199	210	132	136	160	119	145	161	207	141	266	173.19	142	205	1.442	0.528	1.771	0.0766004	0.114586	0.0541	0.0636	0.0581	0.0581	TRUE	0.16
TE0668_SO2_FAM1653/Unknown/Unknown	173	176	165	199	206	216	108	128	126	313	214	359	207.96	121	295	2.438	1.286	4.855	1.21e-06	3.79e-06	0.0351	0.0604	0.0452	0.0452	TRUE	0.2882
TE0669_SO2_FAM1654/DNA/PIF-Harbinger	271	203	240	120	138	86	169	148	184	188	143	143	162.48	167	158	0.947	-0.078	-0.336	0.736854	0.793406	0.0107	0.0649	0.0324	0.0324	TRUE	0.268
TE0670_SO2_FAM1655/LINE/I-Jockey	47	31	37	15	14	15	29	23	28	24	15	25	23.86	27	21	0.771	-0.376	-0.859	0.390414	0.473353	0	0.1837	0.0908	0.0908	TRUE	0.4609
TE0671_SO2_FAM1656/Unknown/Unknown	90	93	106	73	110	113	56	68	81	115	114	188	103.61	68	139	2.029	1.021	3.245	0.00118	0.00254	0.0492	0.0765	0.0611	0.0611	TRUE	0.8844
TE0672_SO2_FAM1657/DNA/PIF-Harbinger	107	85	69	54	70	37	67	62	53	85	73	62	66.72	61	73	1.207	0.272	0.956	0.339	0.419654	0	0.0943	0.0428	0.0428	TRUE	0.1432
TE0673_SO2_FAM1658/DNA/Unknown	2018	1817	1639	980	1918	866	1256	1323	1255	1539	1991	1441	1467.29	1278	1657	1.298	0.376	1.983	0.0474	0.0747	0.0151	0.0467	0.0252	0.0252	TRUE	0.3777
TE0674_SO2_FAM1659/Unknown/Unknown	29	14	14	9	10	13	18	10	11	14	10	22	14.18	13	15	1.156	0.209	0.364	0.715676	0.775786	0.0595	0.2788	0.1634	0.1634	TRUE	0.4833
TE0675_SO2_FAM0166/LINE/I-Jockey	808	369	443	535	486	532	503	269	339	840	504	885	556.71	370	743	2.005	1.003	3.094	0.00197541	0.00412014	0.0888	0.0504	0.0739	0.0739	TRUE	1.1572
TE0676_SO2_FAM1660/DNA/TcMar-Tc1	2784	2338	1928	712	933	644	1732	1702	1476	1118	968	1071	1344.71	1637	1052	0.643	-0.638	-3.94	8.14e-05	0.000207729	0.0059	0.0469	0.018	0.018	TRUE	0.0891
TE0677_SO2_FAM1661/DNA/Unknown	49	24	29	32	32	26	30	17	22	50	33	43	32.81	23	42	1.784	0.835	2.069	0.0386	0.0622	0.0343	0.1457	0.0857	0.0857	TRUE	0.3995
TE0678_SO2_FAM1662/DNA/Crypton	699	564	593	262	364	183	435	411	454	411	378	304	398.87	433	364	0.843	-0.247	-1.279	0.201	0.268	0.0072	0.0528	0.0241	0.0241	TRUE	0.2208
TE0679_SO2_FAM1663/Unknown/Unknown	2	3	1	2	2	0	1	2	1	3	2	0	1.57	1	2	1.268	0.342	0.225	0.822	NA	0	2.1637	1.0292	1.0292	TRUE	0.2593
TE0680_SO2_FAM1664/Unknown/Unknown	26	31	28	26	6	23	16	23	21	41	6	38	24.25	20	28	1.395	0.48	0.739	0.46	0.543	0.3415	0.1815	0.2607	0.2607	TRUE	3.2124
TE0681_SO2_FAM1665/DNA/Unknown	774	756	711	231	442	244	482	550	544	363	459	406	467.29	525	409	0.781	-0.357	-1.943	0.052	0.0813	0.0069	0.0516	0.022	0.022	TRUE	0.1344
TE0682_SO2_FAM1666/DNA/hAT-Tip100	13	10	12	11	17	4	8	7	9	17	18	7	11.02	8	14	1.723	0.785	1.268	0.204797	0.272541	0	0.346	0.1831	0.1831	TRUE	0.5837
TE0683_SO2_FAM1667/DNA/Unknown	936	746	795	522	895	562	582	543	609	820	929	935	736.31	578	895	1.548	0.631	3.988	6.65e-05	0.000171556	0.0027	0.049	0.0166	0.0166	TRUE	0.0621
TE0684_SO2_FAM1669/DNA/Unknown	28	17	22	17	22	11	17	12	17	27	23	18	19.08	15	23	1.455	0.541	1.18	0.237991	0.310818	0	0.2187	0.098	0.098	TRUE	0.1783
TE0685_SO2_FAM0167/LTR/Pao	31	7	12	16	17	6	19	5	9	25	18	10	14.39	11	18	1.563	0.644	0.957	0.339	0.419	0.2364	0.2755	0.2552	0.2552	TRUE	0.3691
TE0686_SO2_FAM1670/DNA/TcMar-Tc1	17	10	10	3	5	1	11	7	8	5	5	2	6.18	9	4	0.467	-1.099	-1.338	0.18097	0.244821	0	0.5823	0.2707	0.2707	TRUE	0.227
TE0687_SO2_FAM1671/Unknown/Unknown	65	47	49	21	36	25	40	34	38	33	37	42	37.35	37	37	0.996	-0.006	-0.017	0.986272	0.989849	0	0.1334	0.0535	0.0535	TRUE	0.0552
TE0688_SO2_FAM1672/Unknown/Unknown	8	8	7	4	13	10	5	6	5	6	13	17	8.76	5	12	2.263	1.178	1.732	0.0832	0.124	0	0.4238	0.2102	0.2102	TRUE	0.2919
TE0689_SO2_FAM1673/Unknown/Unknown	7314	6402	7544	10	29	4	4551	4660	5776	16	30	7	2506.57	4996	18	0.004	-8.072	-21.914	1.89e-106	8.06e-105	0.1169	0.0458	0.0602	0.0602	TRUE	2.0837
TE0690_SO2_FAM1674/Unknown/Unknown	27	20	34	36	34	8	17	15	26	57	35	13	27.09	19	35	1.84	0.88	1.564	0.117714	0.167888	0.2122	0.1672	0.1894	0.1894	TRUE	0.1077
TE0691_SO2_FAM1676/DNA/TcMar-Fot1	14	9	7	11	13	4	9	7	5	17	13	7	9.67	7	12	1.817	0.862	1.314	0.188785	0.254005	0	0.388	0.2031	0.2031	TRUE	0.2151
TE0692_SO2_FAM1677/Unknown/Unknown	2650	2279	1948	783	599	663	1649	1659	1491	1230	622	1103	1292.28	1600	985	0.615	-0.702	-2.51	0.0120688	0.0218467	0.0614	0.047	0.0554	0.0554	TRUE	1.2533
TE0693_SO2_FAM1678/DNA/Unknown	6639	5742	5519	1662	2497	1729	4131	4179	4225	2610	2592	2876	3435.75	4178	2693	0.644	-0.634	-4.758	1.96e-06	6.02e-06	0.001	0.0454	0.0125	0.0125	TRUE	0.0427
TE0694_SO2_FAM1679/LINE/R1	8	5	6	3	7	6	5	4	5	5	7	10	5.86	5	7	1.653	0.725	0.928	0.353	0.434	0	0.6115	0.2636	0.2636	TRUE	0.0987
TE0695_SO2_FAM0168/LTR/Gypsy	225	161	170	48	66	19	140	117	130	75	69	32	93.81	129	59	0.457	-1.131	-3.31	0.000934	0.00205	0.0565	0.0799	0.0695	0.0695	TRUE	1.0833
TE0696_SO2_FAM1680/DNA/Unknown	394	347	354	639	733	568	245	253	271	1003	761	945	579.68	256	903	3.521	1.816	9.577	1e-21	7.83e-21	0.0107	0.0502	0.0237	0.0237	TRUE	0.2307
TE0697_SO2_FAM1681/DNA/Unknown	46	34	44	40	50	38	29	25	34	63	52	63	44.17	29	59	2.035	1.025	3.139	0.00169675	0.0035802	0	0.1197	0.0528	0.0528	TRUE	0.1405
TE0698_SO2_FAM1682/DNA/Unknown	245	232	202	74	93	49	152	169	155	116	97	82	128.37	159	98	0.619	-0.693	-2.92	0.0035	0.007	0	0.0703	0.0312	0.0312	TRUE	0.2118
TE0699_SO2_FAM1683/DNA/CMC-Chapaev-3	81	71	68	62	99	58	50	52	52	97	103	96	75.13	51	99	1.928	0.947	3.788	0.000151755	0.000374519	0	0.0887	0.0311	0.0311	TRUE	0.0124
TE0700_SO2_FAM1684/LTR/Gypsy	174	87	130	94	127	78	108	63	100	148	132	130	113.39	90	137	1.507	0.591	2.06	0.0394	0.0635	0.0336	0.0738	0.0504	0.0504	TRUE	0.6967
TE0701_SO2_FAM1685/LINE/RTE-BovB	272	232	222	211	444	244	169	169	170	331	461	406	284.38	169	399	2.363	1.241	6.008	1.88e-09	7.6e-09	0.0106	0.0561	0.0269	0.0269	TRUE	0.1417
TE0702_SO2_FAM1686/DNA/Unknown	88	94	83	30	80	56	55	68	64	47	83	93	68.34	62	74	1.2	0.263	0.786	0.432	0.516	0.0394	0.0931	0.0653	0.0653	TRUE	0.7939
TE0703_SO2_FAM1687/DNA/Unknown	7370	6773	6271	2456	4147	2447	4586	4930	4801	3857	4305	4071	4424.95	4772	4078	0.855	-0.227	-1.682	0.0926542	0.135755	0.0018	0.0452	0.0129	0.0129	TRUE	0.0291
TE0704_SO2_FAM1688/Unknown/Unknown	2701	2190	2257	1279	1230	1280	1681	1594	1728	2009	1277	2129	1736.26	1668	1805	1.082	0.113	0.474	0.635446	0.704753	0.0367	0.0464	0.0404	0.0404	TRUE	0.7968
TE0705_SO2_FAM1689/DNA/Unknown	678	532	519	408	528	388	422	387	397	641	548	646	506.8	402	612	1.518	0.602	3.589	0.000332	0.000778813	0.0033	0.051	0.0182	0.0182	TRUE	0.0999
TE0706_SO2_FAM0169/LTR/Gypsy	32	15	25	9	13	5	20	11	19	14	13	8	14.32	17	12	0.725	-0.463	-0.826	0.408916	0.492612	0	0.2766	0.1477	0.1477	TRUE	0.5277
TE0707_SO2_FAM1690/Unknown/Unknown	303	279	286	314	591	321	189	203	219	493	613	534	375.2	204	547	2.693	1.429	7.605	2.85e-14	1.57e-13	0.0068	0.0533	0.0224	0.0224	TRUE	0.1362
TE0708_SO2_FAM1691/Unknown/Unknown	1198	1030	922	346	488	344	745	750	706	543	507	572	637.22	734	541	0.736	-0.442	-2.886	0.00389811	0.00770776	0	0.0497	0.0151	0.0151	TRUE	0.0372
TE0709_SO2_FAM1692/Unknown/Unknown	96	72	80	29	54	12	60	52	61	46	56	20	49.16	58	41	0.712	-0.489	-1.214	0.225	0.296	0.0717	0.1121	0.0938	0.0938	TRUE	0.8007
TE0710_SO2_FAM1693/DNA/Unknown	281	233	254	107	110	93	175	170	194	168	114	155	162.64	180	146	0.806	-0.312	-1.302	0.193	0.259	0.0132	0.0649	0.0345	0.0345	TRUE	0.4
TE0711_SO2_FAM1694/LINE/CR1	376	276	258	87	149	90	234	201	198	137	155	150	178.9	211	147	0.698	-0.519	-2.502	0.0123	0.0223	0	0.063	0.0245	0.0245	TRUE	0.1068
TE0712_SO2_FAM1695/Unknown/Unknown	80	81	61	50	79	51	50	59	47	79	82	85	66.8	52	82	1.578	0.659	2.433	0.015	0.0266	0	0.0942	0.0374	0.0374	TRUE	0.1297
TE0713_SO2_FAM1696/Unknown/Unknown	526	466	342	312	489	323	327	339	262	490	508	537	410.54	309	512	1.652	0.724	3.832	0.000127	0.000316	0.0081	0.0525	0.0232	0.0232	TRUE	0.207
TE0714_SO2_FAM1697/Unknown/Unknown	1	0	0	0	1	0	1	0	0	0	1	0	0.28	0	0	1.985	0.989	0.243	0.807807	NA	0	12.0568	9.9142	9.9142	TRUE	0.3235
TE0715_SO2_FAM1698/Unknown/Unknown	5	5	4	4	3	2	3	4	3	6	3	3	3.76	3	4	1.278	0.354	0.371	0.711	0.771	0	0.9294	0.3795	0.3795	TRUE	0.2049
TE0716_SO2_FAM1699/Unknown/Unknown	652	572	466	413	899	473	406	416	357	649	933	787	591.25	393	790	2.012	1.008	4.845	1.26e-06	3.96e-06	0.0181	0.0501	0.0294	0.0294	TRUE	0.1131
TE0717_SO2_FAM0017/LINE/RTE-RTE	6950	5773	5359	642	1189	645	4325	4202	4103	1008	1234	1073	2657.53	4210	1105	0.263	-1.928	-12.394	2.8e-35	3.53e-34	0.005	0.0457	0.0167	0.0167	TRUE	0.1271
TE0718_SO2_FAM0170/LTR/Gypsy	45	8	24	17	18	20	28	6	18	27	19	33	21.81	17	26	1.488	0.573	0.93	0.352	0.433	0.2538	0.1969	0.2263	0.2263	TRUE	0.4197
TE0719_SO2_FAM1700/Unknown/Unknown	2525	2040	2155	3068	3062	2912	1571	1485	1650	4818	3178	4845	2924.49	1569	4280	2.728	1.448	6.547	5.86e-11	2.64e-10	0.0256	0.0456	0.0348	0.0348	TRUE	0.6197
TE0720_SO2_FAM1701/Unknown/Unknown	61	50	48	34	36	16	38	36	37	53	37	27	38.08	37	39	1.056	0.079	0.214	0.831	0.872	0	0.1317	0.0714	0.0714	TRUE	0.2617
TE0721_SO2_FAM1702/Unknown/Unknown	268	194	203	727	754	573	167	141	155	1142	783	953	556.84	154	959	6.2	2.632	12.076	1.42e-33	1.7e-32	0.0204	0.0504	0.0312	0.0312	TRUE	0.0712
TE0722_SO2_FAM1703/Unknown/Unknown	133	99	98	40	67	41	83	72	75	63	70	68	71.74	77	67	0.873	-0.195	-0.749	0.454	0.537	0	0.0908	0.0339	0.0339	TRUE	0.0514
TE0723_SO2_FAM1704/Unknown/Unknown	3989	3746	3768	7722	13646	7611	2482	2727	2885	12127	14164	12662	7841.17	2698	12984	4.814	2.267	14.729	4.22e-49	7.35e-48	0.0058	0.0449	0.0169	0.0169	TRUE	0.0774
TE0724_SO2_FAM1705/RC/Helitron	38	21	27	24	30	21	24	15	21	38	31	35	27.23	20	35	1.728	0.789	1.978	0.0479	0.0755	0	0.1665	0.0766	0.0766	TRUE	0.26
TE0725_SO2_FAM1707/Unknown/Unknown	392	325	288	245	343	276	244	237	220	385	356	459	316.82	234	400	1.707	0.772	4.012	6.02e-05	0.000156287	0.0064	0.0549	0.0234	0.0234	TRUE	0.184
TE0726_SO2_FAM1708/Unknown/Unknown	1932	1275	1395	1936	1191	1452	1202	928	1068	3040	1236	2416	1648.42	1066	2231	2.091	1.064	3.202	0.00136255	0.002916	0.1055	0.0465	0.079	0.079	TRUE	0.2553
TE0727_SO2_FAM1709/DNA/hAT-Tag1	28	45	61	10	29	18	17	33	47	16	30	30	28.77	32	25	0.789	-0.341	-0.662	0.508	0.589	0.1451	0.16	0.1527	0.1527	TRUE	0.1749
TE0728_SO2_FAM0171/LTR/Gypsy	88	48	52	55	63	23	55	35	40	86	65	38	53.26	43	63	1.468	0.553	1.408	0.158996	0.218274	0.0783	0.1069	0.092	0.092	TRUE	0.1709
TE0729_SO2_FAM1710/LINE/L2	43	29	16	38	54	38	27	21	12	60	56	63	39.84	20	60	2.949	1.56	3.997	6.41e-05	0.000166	0.0294	0.1279	0.0805	0.0805	TRUE	0.7058
TE0730_SO2_FAM1711/DNA/TcMar-Pogo	17	12	8	6	10	2	11	9	6	9	10	3	8.09	9	7	0.928	-0.109	-0.152	0.879568	0.907937	0	0.4551	0.2401	0.2401	TRUE	0.4316
TE0731_SO2_FAM1712/LINE/I-Jockey	18	11	8	8	7	8	11	8	6	13	7	13	9.75	8	11	1.273	0.349	0.542	0.587678	0.662129	0	0.3855	0.1921	0.1921	TRUE	0.3752
TE0732_SO2_FAM1713/Unknown/Unknown	22	37	29	644	389	552	14	27	22	1011	404	918	399.38	21	778	37.271	5.22	12.584	2.58e-36	3.34e-35	0.1598	0.0528	0.1062	0.1062	TRUE	0.7977
TE0733_SO2_FAM1714/DNA/CMC-Chapaev-3	6	4	3	4	4	1	4	3	2	6	4	2	3.51	3	4	1.354	0.437	0.434	0.664435	0.730873	0	0.9924	0.4428	0.4428	TRUE	0.1276
TE0734_SO2_FAM1715/LINE/L2	52	50	50	21	44	24	32	36	38	33	46	40	37.6	35	40	1.118	0.161	0.473	0.636284	0.705405	0	0.1329	0.0565	0.0565	TRUE	0.1514
TE0735_SO2_FAM1716/DNA/Unknown	695	516	492	384	426	402	432	376	377	603	442	669	483.13	395	571	1.443	0.529	2.374	0.0176142	0.03081	0.0233	0.0513	0.0337	0.0337	TRUE	0.4686
TE0736_SO2_FAM1717/LINE/I	71	48	56	59	101	50	44	35	43	93	105	83	67.11	41	94	2.309	1.208	4.282	1.85e-05	5.13e-05	0	0.094	0.0412	0.0412	TRUE	0.1275
TE0737_SO2_FAM1718/Unknown/Unknown	79	59	58	27	32	15	49	43	44	42	33	25	39.51	45	33	0.737	-0.44	-1.255	0.21	0.278	0	0.1286	0.06	0.06	TRUE	0.2129
TE0738_SO2_FAM1719/DNA/Unknown	23	24	15	32	16	14	14	17	11	50	17	23	22.24	14	30	2.057	1.041	1.906	0.0567	0.0879	0.1425	0.1939	0.1668	0.1668	TRUE	0.8908
TE0739_SO2_FAM1720/DNA/hAT-Blackjack	53	48	40	24	62	22	33	35	31	38	64	37	39.53	33	46	1.429	0.515	1.375	0.169	0.231	0.0297	0.1285	0.0754	0.0754	TRUE	0.9738
TE0740_SO2_FAM1721/Unknown/Unknown	883	608	671	344	400	387	549	443	514	540	415	644	517.5	502	533	1.06	0.083	0.362	0.717198	0.777102	0.0274	0.0509	0.0362	0.0362	TRUE	0.2291
TE0741_SO2_FAM1722/Unknown/Unknown	104	107	104	40	63	42	65	78	80	63	65	70	70.05	74	66	0.892	-0.165	-0.612	0.540293	0.618366	0	0.0919	0.0369	0.0369	TRUE	0.127
TE0742_SO2_FAM1723/DNA/Unknown	416	341	343	270	336	227	259	248	263	424	349	378	320.02	257	384	1.492	0.577	3.237	0.00121	0.00261	0.0018	0.0548	0.0197	0.0197	TRUE	0.0953
TE0743_SO2_FAM1724/Unknown/Unknown	490	391	390	142	207	135	305	285	299	223	215	225	258.43	296	221	0.745	-0.425	-2.435	0.0149	0.0264	0	0.0573	0.0175	0.0175	TRUE	0.0132
TE0744_SO2_FAM1725/DNA/hAT-Tag1	24	30	35	2	0	0	15	22	27	3	0	0	11.12	21	1	0.044	-4.505	-3.842	0.000121992	0.00030512	0.0595	0.3434	0.2372	0.2372	TRUE	0.8422
TE0745_SO2_FAM1726/DNA/Unknown	150	85	91	211	127	119	93	62	70	331	132	198	147.67	75	220	2.928	1.55	4.073	4.64e-05	0.000121955	0.1211	0.067	0.0964	0.0964	TRUE	0.2332
TE0746_SO2_FAM1727/Unknown/Unknown	7	13	7	5	7	6	4	9	5	8	7	10	7.38	6	8	1.303	0.382	0.528	0.597627	0.671302	0	0.4949	0.2368	0.2368	TRUE	0.563
TE0747_SO2_FAM1728/DNA/hAT-Tip100	113	107	86	48	56	54	70	78	66	75	58	90	72.9	71	74	1.033	0.047	0.163	0.871	0.901	0.0091	0.09	0.0454	0.0454	TRUE	0.2459
TE0748_SO2_FAM1729/LINE/RTE-BovB	759	721	782	223	527	287	472	525	599	350	547	477	495.08	532	458	0.863	-0.212	-0.904	0.366	0.448	0.0273	0.0512	0.0375	0.0375	TRUE	0.4779
TE0749_SO2_FAM0173/LTR/Pao	85	56	75	59	57	43	53	41	57	93	59	72	62.41	50	75	1.469	0.555	1.737	0.0825	0.122	0.0245	0.0977	0.057	0.057	TRUE	0.2652
TE0750_SO2_FAM1730/LTR/Gypsy	10	10	9	7	3	8	6	7	7	11	3	13	7.97	7	9	1.298	0.376	0.501	0.616	0.688326	0	0.4616	0.2747	0.2747	TRUE	1.1732
TE0751_SO2_FAM1731/LINE/I	169	103	124	72	67	63	105	75	95	113	70	105	93.75	92	96	1.036	0.051	0.167	0.867275	0.899127	0.0354	0.0799	0.0546	0.0546	TRUE	0.5971
TE0752_SO2_FAM1732/Unknown/Unknown	30	29	21	112	160	170	19	21	16	176	166	283	113.44	19	208	11.138	3.477	10.225	1.53e-24	1.34e-23	0.051	0.0738	0.0611	0.0611	TRUE	0.9922
TE0753_SO2_FAM1733/Unknown/Unknown	2317	2618	2262	1249	1431	1074	1442	1906	1732	1961	1485	1787	1718.8	1693	1744	1.03	0.043	0.212	0.832	0.872	0.0191	0.0464	0.0285	0.0285	TRUE	0.2057
TE0754_SO2_FAM1734/Unknown/Unknown	2158	1911	2027	606	1041	665	1343	1391	1552	952	1081	1106	1237.38	1429	1046	0.733	-0.449	-2.8	0.00511	0.00991	0.0048	0.0471	0.0176	0.0176	TRUE	0.073
TE0755_SO2_FAM1735/DNA/Unknown	435	366	332	238	317	236	271	266	254	374	329	393	314.45	264	365	1.381	0.465	2.632	0.0084987	0.0158434	0	0.055	0.0193	0.0193	TRUE	0.0898
TE0756_SO2_FAM1737/Unknown/Unknown	1606	1505	1190	500	844	480	999	1095	911	785	876	799	910.96	1002	820	0.819	-0.288	-1.763	0.0779	0.116	0.0053	0.0481	0.018	0.018	TRUE	0.0799
TE0757_SO2_FAM1738/DNA/TcMar-Tc1	86	53	61	50	49	43	54	39	47	79	51	72	56.62	47	67	1.432	0.518	1.596	0.111	0.159	0.0221	0.1032	0.0579	0.0579	TRUE	0.4283
TE0758_SO2_FAM1739/DNA/PIF-Harbinger	126	147	179	69	129	62	78	107	137	108	134	103	111.31	107	115	1.078	0.108	0.359	0.719	0.779	0.0427	0.0743	0.0557	0.0557	TRUE	0.2137
TE0759_SO2_FAM0174/Unknown/Unknown	2888	1940	1780	1528	2594	1432	1797	1412	1363	2400	2693	2382	2007.75	1524	2492	1.635	0.709	3.838	0.000124	0.00031	0.0138	0.0461	0.0241	0.0241	TRUE	0.2986
TE0760_SO2_FAM1740/PLE/Penelope	732	674	650	282	270	200	456	491	498	443	280	333	416.6	482	352	0.73	-0.455	-1.995	0.046	0.0727	0.0235	0.0524	0.0347	0.0347	TRUE	0.5642
TE0761_SO2_FAM1741/Unknown/Unknown	313	250	261	148	274	134	195	182	200	232	284	223	219.39	192	246	1.288	0.365	1.803	0.0715	0.108	0.005	0.0596	0.0249	0.0249	TRUE	0.2081
TE0762_SO2_FAM1742/LINE/R1	38	15	16	15	16	11	24	11	12	24	17	18	17.55	16	20	1.233	0.302	0.565	0.571896	0.648229	0.0746	0.2339	0.1466	0.1466	TRUE	1.2691
TE0763_SO2_FAM1743/Unknown/Unknown	9	7	3	10	10	4	6	5	2	16	10	7	7.62	4	11	2.499	1.321	1.76	0.0783242	0.116918	0	0.4806	0.2611	0.2611	TRUE	0.1487
TE0764_SO2_FAM1744/DNA/Unknown	7	7	3	1	5	0	4	5	2	2	5	0	3.08	4	2	0.625	-0.678	-0.558	0.577	0.653	0.0863	1.122	0.6918	0.6918	TRUE	0.9637
TE0765_SO2_FAM1745/DNA/Unknown	391	296	335	409	188	329	243	215	256	642	195	547	350	238	461	1.932	0.95	2.336	0.0195	0.0337	0.1735	0.0539	0.1162	0.1162	TRUE	0.845
TE0766_SO2_FAM1746/Unknown/Unknown	2933	2216	2004	1890	1747	1614	1825	1613	1534	2968	1813	2685	2073.17	1657	2489	1.501	0.586	2.485	0.0129	0.0232505	0.0326	0.0461	0.0395	0.0395	TRUE	0.6869
TE0767_SO2_FAM1747/Unknown/Unknown	18	12	13	12	20	10	11	9	10	19	21	17	14.35	10	19	1.889	0.918	1.809	0.0704452	0.106578	0	0.276	0.1132	0.1132	TRUE	0.0593
TE0768_SO2_FAM1748/Unknown/Unknown	129	106	125	66	76	63	80	77	96	104	79	105	90.08	84	96	1.128	0.174	0.659	0.51	0.591	0.0083	0.0814	0.0388	0.0388	TRUE	0.2505
TE0769_SO2_FAM1749/Unknown/Unknown	805	775	664	964	1010	853	501	564	508	1514	1048	1419	925.79	524	1327	2.528	1.338	6.466	1e-10	4.46e-10	0.0198	0.048	0.0297	0.0297	TRUE	0.4104
TE0770_SO2_FAM0175/Unknown/Unknown	664	413	425	385	512	299	413	301	325	605	531	497	445.45	346	544	1.571	0.651	3.106	0.0018966	0.00396984	0.0161	0.0519	0.0294	0.0294	TRUE	0.3358
TE0771_SO2_FAM1750/Unknown/Unknown	38	14	27	14	25	8	24	10	21	22	26	13	19.29	18	20	1.135	0.183	0.342	0.732039	0.789355	0.0943	0.2167	0.1532	0.1532	TRUE	0.8983
TE0772_SO2_FAM1751/Unknown/Unknown	440	567	342	358	432	342	274	413	262	562	448	569	421.32	316	526	1.664	0.735	2.884	0.00393	0.00776	0.0397	0.0523	0.0443	0.0443	TRUE	0.8263
TE0773_SO2_FAM1752/DNA/Unknown	16	9	11	18	15	10	10	7	8	28	16	17	14.23	8	20	2.396	1.26	2.276	0.0228326	0.0388873	0	0.278	0.1436	0.1436	TRUE	0.5048
TE0774_SO2_FAM1753/PLE/Penelope	164	128	133	62	85	51	102	93	102	97	88	85	94.58	99	90	0.91	-0.137	-0.579	0.562597	0.639434	0	0.0796	0.0287	0.0287	TRUE	0.0392
TE0775_SO2_FAM1754/Unknown/Unknown	15	13	12	9	15	7	9	9	9	14	16	12	11.56	9	14	1.491	0.576	1.041	0.298	0.376	0	0.3321	0.1326	0.1326	TRUE	0.06
TE0776_SO2_FAM1755/Unknown/Unknown	138	117	78	204	273	188	86	85	60	320	283	313	191.21	77	305	3.958	1.985	8.467	2.52e-17	1.63e-16	0.0106	0.0618	0.0327	0.0327	TRUE	0.3671
TE0777_SO2_FAM1756/DNA/Unknown	561	499	550	122	144	112	349	363	421	192	149	186	276.8	378	176	0.463	-1.11	-5.284	1.26e-07	4.34e-07	0.0093	0.0565	0.0268	0.0268	TRUE	0.1971
TE0778_SO2_FAM1757/Unknown/Unknown	521	458	367	385	415	366	324	333	281	605	431	609	430.47	313	548	1.748	0.805	3.679	0.000234	0.000562	0.0206	0.0522	0.0321	0.0321	TRUE	0.4204
TE0779_SO2_FAM1758/Unknown/Unknown	5939	5026	4822	2347	4045	2331	3696	3658	3692	3686	4199	3878	3801.37	3682	3921	1.065	0.091	0.673	0.501	0.583	0.0018	0.0453	0.0129	0.0129	TRUE	0.0471
TE0780_SO2_FAM1759/Unknown/Unknown	2	0	1	0	0	0	1	0	1	0	0	0	0.34	1	0	0.381	-1.392	-0.37	0.711444	NA	0	9.9659	8.6754	8.6754	TRUE	0.1643
TE0781_SO2_FAM1760/DNA/Unknown	513	478	711	371	568	540	319	348	544	583	590	898	547.01	404	690	1.709	0.773	2.587	0.00969539	0.017876	0.0713	0.0505	0.0624	0.0624	TRUE	1.0824
TE0782_SO2_FAM1761/DNA/Unknown	504	415	462	168	386	198	314	302	354	264	401	329	327.22	323	331	1.029	0.041	0.18	0.857463	0.891509	0.0207	0.0546	0.0336	0.0336	TRUE	0.2059
TE0783_SO2_FAM1762/DNA/hAT-Tip100	536	614	426	199	264	176	334	447	326	313	274	293	330.99	369	293	0.794	-0.333	-1.544	0.122571	0.173954	0.0169	0.0545	0.0302	0.0302	TRUE	0.3992
TE0784_SO2_FAM1764/Unknown/Unknown	149	110	124	98	58	69	93	80	95	154	60	115	99.44	89	110	1.219	0.286	0.775	0.43817	0.52215	0.0956	0.0779	0.0875	0.0875	TRUE	0.2551
TE0785_SO2_FAM1765/DNA/Unknown	4038	3574	3452	1769	3105	1733	2513	2601	2643	2778	3223	2883	2773.54	2586	2961	1.146	0.196	1.374	0.169548	0.231185	0.0029	0.0457	0.0143	0.0143	TRUE	0.0731
TE0786_SO2_FAM1766/Unknown/Unknown	78	92	70	39	53	31	49	67	54	61	55	52	56.15	57	56	0.994	-0.009	-0.031	0.976	0.982	0	0.1036	0.0473	0.0473	TRUE	0.2511
TE0787_SO2_FAM1767/DNA/Unknown	56	50	51	31	42	20	35	36	39	49	44	33	39.31	37	42	1.144	0.194	0.577	0.563832	0.640632	0	0.129	0.0549	0.0549	TRUE	0.1782
TE0788_SO2_FAM1768/LINE/Unknown	28	11	12	44	43	29	17	8	9	69	45	48	32.77	11	54	4.611	2.205	4.816	1.46e-06	4.55e-06	0.0667	0.1459	0.1078	0.1078	TRUE	1.0681
TE0789_SO2_FAM1769/Unknown/Unknown	116	81	74	54	93	53	72	59	57	85	97	88	76.22	63	90	1.436	0.522	1.975	0.0483	0.076	0	0.0881	0.037	0.037	TRUE	0.18
TE0790_SO2_FAM0177/RC/Helitron	1183	920	2312	736	953	1750	736	670	1770	1156	989	2911	1372.06	1059	1685	1.592	0.671	1.358	0.174496	0.237016	0.3106	0.0469	0.175	0.175	TRUE	4.8399
TE0791_SO2_FAM1770/Unknown/Unknown	5	3	5	20	54	25	3	2	4	31	56	42	23.03	3	43	14.298	3.838	6.531	6.51e-11	2.93e-10	0	0.1888	0.1169	0.1169	TRUE	0.095
TE0792_SO2_FAM1771/DNA/hAT-Tag1	7	6	6	6	3	1	4	4	5	9	3	2	4.59	4	5	1.052	0.073	0.077	0.938	0.954	0	0.7692	0.4078	0.4078	TRUE	0.9375
TE0793_SO2_FAM1772/LINE/RTE-BovB	28	12	18	31	15	19	17	9	14	49	16	32	22.63	13	32	2.36	1.239	2.208	0.027246	0.0456577	0.1662	0.1913	0.1781	0.1781	TRUE	0.1061
TE0794_SO2_FAM1773/Unknown/Unknown	6	8	6	7	5	3	4	6	5	11	5	5	5.89	5	7	1.483	0.569	0.712	0.476434	0.558597	0	0.609	0.2841	0.2841	TRUE	0.4276
TE0795_SO2_FAM1774/LTR/Copia	265	292	233	148	412	164	165	213	178	232	428	273	248.12	185	311	1.685	0.753	2.592	0.00953801	0.0176111	0.0572	0.0578	0.0566	0.0566	TRUE	1.0013
TE0796_SO2_FAM1775/Unknown/Unknown	15	5	7	4	5	2	9	4	5	6	5	3	5.52	6	5	0.806	-0.311	-0.365	0.71485	0.775154	0	0.6464	0.3239	0.3239	TRUE	0.753
TE0797_SO2_FAM1776/DNA/Unknown	16175	14009	13054	7867	12270	7213	10065	10197	9994	12354	12736	12000	11224.5	10085	12363	1.226	0.294	2.425	0.0153	0.0271	0.0004	0.0447	0.0105	0.0105	TRUE	0.0085
TE0798_SO2_FAM1777/DNA/TcMar-Tc1	1689	1659	1547	356	762	379	1051	1208	1184	559	791	631	903.92	1148	660	0.576	-0.795	-3.963	7.4e-05	0.00019	0.0171	0.0481	0.0276	0.0276	TRUE	0.3599
TE0799_SO2_FAM1778/DNA/Unknown	432	356	301	79	119	81	269	259	230	124	124	135	190.12	253	128	0.503	-0.991	-4.882	1.05e-06	3.33e-06	0	0.0619	0.0228	0.0228	TRUE	0.0676
TE0800_SO2_FAM1779/LINE/RTE-RTE	26	23	38	36	71	50	16	17	29	57	74	83	45.9	21	71	3.461	1.791	4.674	2.95e-06	8.91e-06	0.0409	0.1169	0.0788	0.0788	TRUE	0.5983
TE0801_SO2_FAM0178/DNA/TcMar-Tc1	64	47	42	113	150	108	40	34	32	177	156	180	103.17	35	171	4.802	2.264	8.957	3.34e-19	2.35e-18	0	0.0767	0.032	0.032	TRUE	0.1057
TE0802_SO2_FAM1780/Unknown/Unknown	25	34	25	13	15	17	16	25	19	20	16	28	20.62	20	21	1.066	0.093	0.195	0.845	0.882	0	0.2057	0.1113	0.1113	TRUE	0.2794
TE0803_SO2_FAM1782/Unknown/Unknown	14	12	4	14	16	14	9	9	3	22	17	23	13.73	7	21	2.967	1.569	2.634	0.0084496	0.0157644	0	0.2865	0.1704	0.1704	TRUE	0.7196
TE0804_SO2_FAM1783/PLE/Penelope	557	466	443	259	405	212	347	339	339	407	420	353	367.46	342	393	1.153	0.205	1.203	0.228786	0.300324	0.0001	0.0535	0.0182	0.0182	TRUE	0.088
TE0805_SO2_FAM1784/LINE/Unknown	173	184	179	219	364	181	108	134	137	344	378	301	233.58	126	341	2.711	1.439	6.687	2.27e-11	1.06e-10	0.0104	0.0587	0.0285	0.0285	TRUE	0.1843
TE0806_SO2_FAM1785/DNA/hAT-Tag1	223	219	199	162	209	133	139	159	152	254	217	221	190.52	150	231	1.536	0.619	3.104	0.00191	0.00399	0	0.0619	0.0233	0.0233	TRUE	0.0821
TE0807_SO2_FAM1786/PLE/Penelope	148	129	124	181	242	225	92	94	95	284	251	374	198.45	94	303	3.229	1.691	7.125	1.04e-12	5.22e-12	0.0182	0.0612	0.0345	0.0345	TRUE	0.3584
TE0808_SO2_FAM1787/LINE/I	275	161	232	135	97	86	171	117	178	212	101	143	153.62	155	152	0.974	-0.039	-0.114	0.909	0.931	0.0844	0.0661	0.0762	0.0762	TRUE	0.3717
TE0809_SO2_FAM1788/DNA/Unknown	625	568	497	340	482	327	389	413	381	534	500	544	460.19	394	526	1.333	0.415	2.638	0.00833911	0.0155727	0	0.0517	0.0156	0.0156	TRUE	0.0224
TE0810_SO2_FAM1789/Unknown/Unknown	181	203	137	75	82	81	113	148	105	118	85	135	117.16	122	113	0.918	-0.124	-0.429	0.667891	0.733989	0.0344	0.0728	0.0506	0.0506	TRUE	0.483
TE0811_SO2_FAM1790/Unknown/Unknown	1226	1091	1111	707	934	652	763	794	851	1110	969	1085	928.68	803	1055	1.314	0.393	2.546	0.0109	0.0199	0.0031	0.048	0.0161	0.0161	TRUE	0.0613
TE0812_SO2_FAM1791/Unknown/Unknown	1580	1671	1254	610	1225	678	983	1216	960	958	1272	1128	1086.17	1053	1119	1.063	0.089	0.443	0.657542	0.72476	0.0177	0.0475	0.0279	0.0279	TRUE	0.2208
TE0813_SO2_FAM1792/DNA/Unknown	115	104	101	89	126	80	72	76	77	140	131	133	104.71	75	135	1.797	0.845	3.782	0.000155319	0.000382709	0	0.0762	0.0261	0.0261	TRUE	0.0156
TE0814_SO2_FAM1794/DNA/TcMar-Fot1	471	394	435	49	68	51	293	287	333	77	71	85	190.88	304	78	0.253	-1.982	-8.926	4.42e-19	3.09e-18	0	0.0619	0.0253	0.0253	TRUE	0.0781
TE0815_SO2_FAM1795/Unknown/Unknown	25	22	25	55	63	58	16	16	19	86	65	96	49.83	17	82	4.874	2.285	6.595	4.26e-11	1.95e-10	0	0.1112	0.0571	0.0571	TRUE	0.2318
TE0816_SO2_FAM1796/DNA/Unknown	6	3	4	6	11	5	4	2	3	9	11	8	6.36	3	9	3.259	1.704	2.199	0.0279	0.0466	0	0.5674	0.2447	0.2447	TRUE	0.0983
TE0817_SO2_FAM1797/Unknown/Unknown	212	160	154	97	121	64	132	116	118	152	126	106	125.11	122	128	1.049	0.069	0.287	0.774	0.825	0.0044	0.071	0.0331	0.0331	TRUE	0.2415
TE0818_SO2_FAM1798/Unknown/Unknown	708	588	641	372	374	372	441	428	491	584	388	619	491.77	453	530	1.168	0.224	0.944	0.345	0.426	0.0305	0.0512	0.0385	0.0385	TRUE	0.6569
TE0819_SO2_FAM1799/Unknown/Unknown	983	813	827	272	396	280	612	592	633	427	411	466	523.44	612	435	0.709	-0.496	-3.138	0.0017	0.00358	0	0.0508	0.0158	0.0158	TRUE	0.0433
TE0820_SO2_FAM0180/LINE/I-Jockey	317	212	175	317	258	214	197	154	134	498	268	356	267.87	162	374	2.303	1.204	4.018	5.88e-05	0.000153	0.0614	0.0569	0.0606	0.0606	TRUE	0.1866
TE0821_SO2_FAM1800/LINE/Unknown	27	12	13	28	17	17	17	9	10	44	18	28	20.9	12	30	2.486	1.314	2.416	0.0157	0.0277	0.1205	0.2035	0.1598	0.1598	TRUE	0.1573
TE0822_SO2_FAM1801/DNA/Unknown	22	20	18	73	40	61	14	15	14	115	42	101	49.95	14	86	6.08	2.604	5.618	1.93e-08	7.2e-08	0.1301	0.111	0.1214	0.1214	TRUE	0.787
TE0823_SO2_FAM1802/Unknown/Unknown	17	8	5	33	76	29	11	6	4	52	79	48	33.2	7	60	8.763	3.131	6.276	3.47e-10	1.48e-09	0.0804	0.1446	0.1164	0.1164	TRUE	0.9436
TE0824_SO2_FAM1803/DNA/Unknown	672	768	555	134	311	161	418	559	425	210	323	268	367.2	467	267	0.573	-0.803	-3.245	0.00117556	0.00254476	0.0322	0.0535	0.0407	0.0407	TRUE	0.359
TE0825_SO2_FAM1804/LTR/Gypsy	152	62	65	68	114	55	95	45	50	107	118	92	84.35	63	106	1.67	0.739	2.03	0.0423319	0.0675982	0.0827	0.0839	0.0834	0.0834	TRUE	1.8773
TE0826_SO2_FAM1806/Unknown/Unknown	40	34	34	11	20	16	25	25	26	17	21	27	23.39	25	22	0.851	-0.233	-0.56	0.575191	0.651075	0	0.1866	0.0778	0.0778	TRUE	0.1571
TE0827_SO2_FAM1807/DNA/Academ-1	64	52	38	34	38	29	40	38	29	53	39	48	41.31	36	47	1.309	0.388	1.139	0.255	0.329	0	0.1249	0.0587	0.0587	TRUE	0.1987
TE0828_SO2_FAM1808/DNA/Unknown	262	306	219	197	329	170	163	223	168	309	341	283	247.85	185	311	1.691	0.758	3.396	0.00068421	0.00153675	0.0162	0.0579	0.0317	0.0317	TRUE	0.3662
TE0829_SO2_FAM1809/DNA/PiggyBac	33	30	40	32	61	25	21	22	31	50	63	42	38.03	25	52	2.153	1.106	2.964	0.00303812	0.00613361	0.0206	0.1319	0.0724	0.0724	TRUE	0.2224
TE0830_SO2_FAM0181/DNA/Unknown	1080	716	732	675	822	601	672	521	560	1060	853	1000	777.79	584	971	1.659	0.73	3.785	0.000154006	0.000379807	0.0129	0.0487	0.0255	0.0255	TRUE	0.2057
TE0831_SO2_FAM1811/DNA/Unknown	287	298	189	279	475	330	179	217	145	438	493	549	336.73	180	493	2.739	1.454	6.334	2.39e-10	1.03e-09	0.022	0.0543	0.0346	0.0346	TRUE	0.281
TE0832_SO2_FAM1812/DNA/TcMar-Tc1	2084	1870	1872	911	1461	850	1297	1361	1433	1431	1517	1414	1408.74	1364	1454	1.067	0.093	0.664	0.506854	0.588398	0.0015	0.0468	0.0134	0.0134	TRUE	0.024
TE0833_SO2_FAM1813/Unknown/Unknown	0	1	1	3	5	0	0	1	1	5	5	0	1.9	1	3	7.009	2.809	1.59	0.111767	0.160395	0	1.7947	1.3109	1.3109	TRUE	0.6475
TE0834_SO2_FAM1814/Unknown/Unknown	56	44	37	99	149	86	35	32	28	155	155	143	91.4	32	151	4.752	2.248	8.753	2.08e-18	1.42e-17	0	0.0808	0.0318	0.0318	TRUE	0.0658
TE0835_SO2_FAM1815/DNA/Unknown	229	179	182	162	199	144	143	130	139	254	207	240	185.44	137	234	1.694	0.76	3.758	0.000171	0.000418	0	0.0624	0.0239	0.0239	TRUE	0.1198
TE0836_SO2_FAM1816/LINE/L2	59	41	43	34	45	42	37	30	33	53	47	70	44.91	33	57	1.691	0.758	2.28	0.0226	0.0386	0	0.1185	0.0566	0.0566	TRUE	0.288
TE0837_SO2_FAM1817/Unknown/Unknown	150	167	173	87	102	63	93	122	132	137	106	105	115.78	116	116	0.999	-0.001	-0.003	0.997	0.998	0.0201	0.0732	0.0416	0.0416	TRUE	0.3158
TE0838_SO2_FAM1818/DNA/Unknown	461	394	422	242	196	201	287	287	323	380	203	334	302.44	299	306	1.02	0.028	0.103	0.918	0.937	0.0482	0.0554	0.0512	0.0512	TRUE	0.9325
TE0839_SO2_FAM1819/DNA/PiggyBac	6	2	1	2	3	3	4	1	1	3	3	5	2.87	2	4	1.829	0.871	0.757	0.448814	0.532227	0	1.2039	0.5904	0.5904	TRUE	0.8384
TE0840_SO2_FAM0182/LTR/Gypsy	259	127	132	40	65	26	161	92	101	63	67	43	88.04	118	58	0.492	-1.024	-2.946	0.00321	0.00646	0.0639	0.0822	0.0719	0.0719	TRUE	1.1001
TE0841_SO2_FAM1820/DNA/hAT-Tip100	41	24	14	107	87	50	26	17	11	168	90	83	65.87	18	114	6.302	2.656	5.982	2.2e-09	8.86e-09	0.1376	0.0949	0.1163	0.1163	TRUE	1.566
TE0842_SO2_FAM1821/DNA/P	1958	1519	1504	252	387	222	1218	1106	1151	396	402	369	773.72	1158	389	0.336	-1.573	-10.206	1.86e-24	1.63e-23	0	0.0487	0.015	0.015	TRUE	0.0249
TE0843_SO2_FAM1822/DNA/hAT-Tip100	9	6	7	4	4	3	6	4	5	6	4	5	5.13	5	5	0.992	-0.012	-0.014	0.988756	0.991707	0	0.693	0.2763	0.2763	TRUE	0.0677
TE0844_SO2_FAM1823/DNA/Unknown	85	63	47	30	35	27	53	46	36	47	36	45	43.85	45	43	0.943	-0.085	-0.248	0.804	0.85	0	0.1203	0.0593	0.0593	TRUE	0.2561
TE0845_SO2_FAM1825/DNA/Unknown	3167	2814	2649	1123	1459	1140	1971	2048	2028	1764	1514	1897	1870.28	2016	1725	0.855	-0.226	-1.415	0.157	0.216	0.0057	0.0462	0.0178	0.0178	TRUE	0.1393
TE0846_SO2_FAM1826/DNA/TcMar-Tc1	19	21	14	42	43	15	12	15	11	66	45	25	28.9	13	45	3.59	1.844	3.822	0.000132	0.000329714	0.0903	0.1595	0.1242	0.1242	TRUE	0.0794
TE0847_SO2_FAM1827/DNA/Unknown	76	88	72	33	22	26	47	64	55	52	23	43	47.4	55	39	0.697	-0.521	-1.327	0.18457	0.249164	0.0592	0.1146	0.0865	0.0865	TRUE	1.0233
TE0848_SO2_FAM1828/Unknown/Unknown	240	172	177	354	748	391	149	125	136	556	776	650	398.82	137	661	4.839	2.275	10.62	2.4e-26	2.26e-25	0.0163	0.0528	0.0294	0.0294	TRUE	0.1023
TE0849_SO2_FAM1829/DNA/Unknown	415	359	301	252	364	349	258	261	230	396	378	581	350.7	250	452	1.801	0.849	3.569	0.000359	0.000838	0.0286	0.0539	0.0378	0.0378	TRUE	0.698
TE0850_SO2_FAM0183/LTR/Gypsy	310	191	190	10704	14145	10564	193	139	145	16810	14682	17575	8257.41	159	16356	102.601	6.681	33.026	3.43e-239	1.21e-236	0.0165	0.0449	0.0272	0.0272	TRUE	0.39
TE0851_SO2_FAM1830/DNA/Unknown	28	24	16	12	23	21	17	17	12	19	24	35	20.8	15	26	1.633	0.708	1.519	0.128743	0.181473	0	0.2043	0.1067	0.1067	TRUE	0.3138
TE0852_SO2_FAM1831/DNA/hAT-Tip100	45	36	46	5	15	9	28	26	35	8	16	15	21.3	30	13	0.436	-1.198	-2.492	0.0127	0.0229	0	0.2005	0.1012	0.1012	TRUE	0.3208
TE0853_SO2_FAM1833/Unknown/Unknown	47	48	56	24	42	26	29	35	43	38	44	43	38.6	36	42	1.169	0.226	0.651	0.514829	0.595452	0	0.1306	0.0599	0.0599	TRUE	0.246
TE0854_SO2_FAM1834/Unknown/Unknown	232	208	162	81	133	53	144	151	124	127	138	88	128.87	140	118	0.847	-0.24	-0.917	0.359	0.441	0.0182	0.0702	0.0408	0.0408	TRUE	0.4214
TE0855_SO2_FAM1835/Unknown/Unknown	7	7	7	0	8	0	4	5	5	0	8	0	3.85	5	3	0.614	-0.703	-0.535	0.592419	0.666455	1.0134	0.9073	0.9391	0.9391	TRUE	3.5818
TE0856_SO2_FAM1836/DNA/Unknown	192	244	187	74	161	81	119	178	143	116	167	135	143.06	147	139	0.955	-0.066	-0.245	0.807	0.853	0.0308	0.0677	0.0457	0.0457	TRUE	0.3084
TE0857_SO2_FAM1837/DNA/Unknown	20	12	10	9	6	7	12	9	8	14	6	12	10.14	10	11	1.078	0.108	0.169	0.866	0.898	0	0.3722	0.193	0.193	TRUE	0.549
TE0858_SO2_FAM1838/DNA/Unknown	518	437	480	270	299	229	322	318	367	424	310	381	353.88	336	372	1.104	0.143	0.698	0.485271	0.567382	0.0123	0.0538	0.0272	0.0272	TRUE	0.2491
TE0859_SO2_FAM1839/Unknown/Unknown	5	1	0	0	4	1	3	1	0	0	4	2	1.61	1	2	1.548	0.63	0.346	0.729156	NA	1.3058	2.1101	1.7698	1.7698	TRUE	0.3715
TE0860_SO2_FAM1840/Unknown/Unknown	12	5	12	3	6	5	7	4	9	5	6	8	6.59	7	6	0.945	-0.082	-0.105	0.916	0.936	0	0.5487	0.2747	0.2747	TRUE	0.5319
TE0861_SO2_FAM1841/Unknown/Unknown	1148	1074	847	693	800	682	714	782	648	1088	830	1135	866.32	715	1018	1.422	0.508	2.533	0.0113	0.0205935	0.017	0.0483	0.0278	0.0278	TRUE	0.3146
TE0862_SO2_FAM1842/LINE/R1-LOA	26	16	17	26	37	14	16	12	13	41	38	23	23.89	14	34	2.518	1.332	2.997	0.00273	0.00557	0	0.1836	0.0963	0.0963	TRUE	0.3994
TE0863_SO2_FAM1843/Unknown/Unknown	169	121	150	91	139	100	105	88	115	143	144	166	126.94	103	151	1.47	0.556	2.389	0.016909	0.0296796	0.0046	0.0706	0.0309	0.0309	TRUE	0.1592
TE0864_SO2_FAM1844/Unknown/Unknown	170	125	129	182	220	153	106	91	99	286	228	255	177.37	99	256	2.593	1.374	6.466	1.01e-10	4.47e-10	0	0.0632	0.0262	0.0262	TRUE	0.1092
TE0865_SO2_FAM1845/Unknown/Unknown	58	54	55	43	58	51	36	39	42	68	60	85	55.01	39	71	1.799	0.847	2.798	0.00515	0.00998	0	0.1049	0.0471	0.0471	TRUE	0.2254
TE0866_SO2_FAM1846/DNA/PIF-Harbinger	40	26	25	51	37	37	25	19	19	80	38	62	40.5	21	60	2.823	1.497	3.686	0.000228123	0.000548785	0.0606	0.1265	0.0904	0.0904	TRUE	0.1255
TE0867_SO2_FAM1847/Unknown/Unknown	11	11	12	0	1	0	7	8	9	0	1	0	4.18	8	0	0.062	-4.001	-2.794	0.00520538	0.0100752	0	0.8397	0.4338	0.4338	TRUE	0.2056
TE0868_SO2_FAM1848/Unknown/Unknown	20	11	15	8	22	5	12	8	11	13	23	8	12.61	10	15	1.405	0.49	0.807	0.419	0.503554	0.0657	0.3081	0.186	0.186	TRUE	0.5631
TE0869_SO2_FAM1849/LINE/I	390	269	338	179	271	115	243	196	259	281	281	191	241.83	233	251	1.084	0.116	0.469	0.639	0.708	0.0273	0.0582	0.0398	0.0398	TRUE	0.4458
TE0870_SO2_FAM0185/LTR/Gypsy	738	344	448	105	125	58	459	250	343	165	130	96	240.63	351	130	0.372	-1.428	-4.48	7.47e-06	2.15e-05	0.071	0.0583	0.0668	0.0668	TRUE	0.1197
TE0871_SO2_FAM1850/Unknown/Unknown	92	68	65	86	215	94	57	49	50	135	223	156	111.85	52	171	3.303	1.724	5.945	2.76e-09	1.1e-08	0.0327	0.0742	0.0497	0.0497	TRUE	0.4905
TE0872_SO2_FAM1851/Unknown/Unknown	1000	814	933	447	395	419	622	592	714	702	410	697	623.02	643	603	0.936	-0.096	-0.365	0.715	0.776	0.0463	0.0498	0.0477	0.0477	TRUE	0.9365
TE0873_SO2_FAM1852/DNA/Unknown	17	19	15	69	78	41	11	14	11	108	81	68	48.9	12	86	7.189	2.846	7.567	3.83e-14	2.09e-13	0	0.1124	0.0643	0.0643	TRUE	0.1817
TE0874_SO2_FAM1853/DNA/hAT-Ac	281	364	284	64	217	62	175	265	217	101	225	103	181.02	219	143	0.658	-0.605	-1.62	0.105145	0.152066	0.1211	0.0628	0.0938	0.0938	TRUE	1.0964
TE0875_SO2_FAM1854/DNA/PIF-Harbinger	977	711	744	513	515	380	608	518	570	806	535	632	611.25	565	658	1.162	0.216	0.992	0.321	0.40078	0.0226	0.0499	0.0325	0.0325	TRUE	0.3615
TE0876_SO2_FAM1855/Unknown/Unknown	30	25	22	26	24	32	19	18	17	41	25	53	28.78	18	40	2.18	1.124	2.599	0.00936	0.0173	0.0431	0.1599	0.0972	0.0972	TRUE	0.1545
TE0877_SO2_FAM1856/LINE/I	770	482	593	825	556	607	479	351	454	1296	577	1010	694.43	428	961	2.242	1.165	3.636	0.000277367	0.000658386	0.0907	0.0492	0.0724	0.0724	TRUE	0.1747
TE0878_SO2_FAM1857/DNA/P	1	1	1	0	1	1	1	1	1	0	1	2	0.8	1	1	1.284	0.36	0.181	0.856009	NA	0	4.1843	1.5681	1.5681	TRUE	0.1872
TE0879_SO2_FAM1858/DNA/Unknown	42	63	39	22	62	27	26	46	30	35	64	45	40.95	34	48	1.43	0.516	1.258	0.208	0.277	0.0714	0.1256	0.0962	0.0962	TRUE	0.361
TE0880_SO2_FAM1859/DNA/Unknown	212	149	146	135	246	132	132	108	112	212	255	220	173.19	117	229	1.954	0.966	4.487	7.23e-06	2.09e-05	0.0059	0.0636	0.0274	0.0274	TRUE	0.1295
TE0881_SO2_FAM0186/DNA/TcMar-m44	2295	1939	1469	1018	1457	645	1428	1411	1125	1599	1512	1073	1358.04	1321	1395	1.056	0.078	0.346	0.728986	0.786734	0.0297	0.0469	0.0361	0.0361	TRUE	0.481
TE0882_SO2_FAM1860/DNA/Unknown	330	278	329	177	136	163	205	202	252	278	141	271	224.98	220	230	1.042	0.059	0.192	0.848	0.884	0.068	0.0592	0.0642	0.0642	TRUE	1.3007
TE0883_SO2_FAM1861/DNA/Unknown	708	707	675	127	222	170	441	515	517	199	230	283	364.11	491	237	0.484	-1.048	-4.952	7.35e-07	2.35e-06	0.0125	0.0536	0.0286	0.0286	TRUE	0.2775
TE0884_SO2_FAM1863/LINE/R1-LOA	417	312	331	264	386	221	259	227	253	415	401	368	320.49	246	395	1.599	0.677	3.856	0.000115456	0.000289594	0	0.0548	0.019	0.019	TRUE	0.0548
TE0885_SO2_FAM1864/DNA/Unknown	11	8	10	14	8	9	7	6	8	22	8	15	10.93	7	15	2.184	1.127	1.771	0.0765	0.114	0	0.3485	0.1923	0.1923	TRUE	0.1179
TE0886_SO2_FAM1865/LINE/CR1	34	13	14	13	11	13	21	9	11	20	11	22	15.8	14	18	1.263	0.337	0.583	0.560206	0.637281	0.109	0.2548	0.1762	0.1762	TRUE	1.2838
TE0887_SO2_FAM1866/LINE/RTE-BovB	50	40	27	135	172	87	31	29	21	212	179	145	102.7	27	179	6.593	2.721	9.046	1.48e-19	1.06e-18	0.0229	0.0768	0.0482	0.0482	TRUE	0.084
TE0888_SO2_FAM1867/Satellite/Unknown	729	350	342	359	617	209	454	255	262	564	640	348	420.36	324	517	1.601	0.679	2.025	0.0429	0.0683	0.0956	0.0524	0.0785	0.0785	TRUE	0.904
TE0889_SO2_FAM1868/Unknown/Unknown	16	8	8	1	6	0	10	6	6	2	6	0	4.95	7	3	0.391	-1.353	-1.287	0.197968	0.264595	0.1267	0.7159	0.5046	0.5046	TRUE	1.7009
TE0890_SO2_FAM1869/Unknown/Unknown	782	792	623	545	741	525	487	576	477	856	769	873	673.09	513	833	1.621	0.697	4.034	5.47e-05	0.000142724	0.0065	0.0494	0.02	0.02	TRUE	0.1365
TE0891_SO2_FAM0187/LTR/Gypsy	11	8	5	2	14	9	7	6	4	3	15	15	8.19	6	11	1.99	0.993	1.288	0.198	0.265	0.1208	0.4503	0.3009	0.3009	TRUE	0.9796
TE0892_SO2_FAM1871/DNA/hAT-Blackjack	295	272	282	64	92	63	184	198	216	101	95	105	149.71	199	100	0.503	-0.993	-4.589	4.45e-06	1.32e-05	0	0.0667	0.0249	0.0249	TRUE	0.0603
TE0893_SO2_FAM1872/DNA/Unknown	4	3	1	4	3	2	2	2	1	6	3	3	3.03	2	4	2.282	1.191	1.077	0.281302	0.358232	0	1.1426	0.5212	0.5212	TRUE	0.259
TE0894_SO2_FAM1874/LINE/RTE-BovB	292	243	281	107	237	127	182	177	215	168	246	211	199.84	191	208	1.095	0.13	0.554	0.579	0.655	0.0174	0.0611	0.0346	0.0346	TRUE	0.2189
TE0895_SO2_FAM1875/DNA/Unknown	63	63	55	20	41	34	39	46	42	31	43	57	42.95	42	44	1.024	0.034	0.099	0.921	0.94	0	0.1218	0.0626	0.0626	TRUE	0.2017
TE0896_SO2_FAM1876/DNA/Unknown	47	37	42	9	30	20	29	27	32	14	31	33	27.81	29	26	0.896	-0.159	-0.365	0.715	0.775	0.0019	0.164	0.0974	0.0974	TRUE	0.7478
TE0897_SO2_FAM1877/DNA/Unknown	797	890	820	150	379	170	496	648	628	236	393	283	447.22	591	304	0.517	-0.953	-3.691	0.000223	0.000538	0.0415	0.0519	0.0451	0.0451	TRUE	0.7633
TE0898_SO2_FAM1878/DNA/TcMar-Tc1	28	12	17	12	13	4	17	9	13	19	13	7	13.03	13	13	0.997	-0.004	-0.007	0.994	0.996	0.0696	0.2996	0.1874	0.1874	TRUE	0.2014
TE0899_SO2_FAM1879/Unknown/Unknown	310	319	303	148	45	118	193	232	232	232	47	196	188.75	219	158	0.72	-0.473	-0.955	0.339445	0.419962	0.2845	0.0621	0.1709	0.1709	TRUE	2.5144
TE0900_SO2_FAM0188/DNA/TcMar-Tc1	556	523	480	442	602	441	346	381	367	694	625	734	524.47	365	684	1.874	0.906	5.502	3.76e-08	1.36e-07	0.0028	0.0508	0.0175	0.0175	TRUE	0.07
TE0901_SO2_FAM1880/Unknown/Unknown	1410	1317	1245	641	988	616	877	959	953	1007	1026	1025	974.37	930	1019	1.096	0.133	0.942	0.346013	0.426704	0	0.0479	0.0132	0.0132	TRUE	0.0294
TE0902_SO2_FAM1881/PLE/Penelope	43	70	39	77	78	64	27	51	30	121	81	106	69.32	36	103	2.86	1.516	4.2	2.67e-05	7.24e-05	0.0642	0.0924	0.0772	0.0772	TRUE	0.7032
TE0903_SO2_FAM1882/DNA/Unknown	112	71	106	112	128	110	70	52	81	176	133	183	115.71	68	164	2.419	1.274	4.494	6.98e-06	2.02e-05	0.0299	0.0732	0.0484	0.0484	TRUE	0.4004
TE0904_SO2_FAM1883/Unknown/Unknown	45	39	50	19	45	32	28	28	38	30	47	53	37.41	31	43	1.376	0.461	1.217	0.223691	0.294457	0.0209	0.1333	0.0759	0.0759	TRUE	0.4462
TE0905_SO2_FAM1884/Unknown/Unknown	760	753	669	946	1408	924	473	548	512	1486	1461	1537	1002.92	511	1495	2.925	1.549	10.35	4.16e-25	3.72e-24	0.0017	0.0478	0.015	0.015	TRUE	0.0513
TE0906_SO2_FAM1885/Unknown/Unknown	371	321	321	102	145	74	231	234	246	160	151	123	190.68	237	145	0.612	-0.708	-3.431	0.000600512	0.00135762	0	0.0619	0.0243	0.0243	TRUE	0.1497
TE0907_SO2_FAM1886/DNA/hAT-Blackjack	120	112	98	2205	3396	2032	75	82	75	3463	3525	3381	1766.6	77	3456	44.865	5.488	33.412	9.1e-245	3.38e-242	0	0.0463	0.0147	0.0147	TRUE	0.025
TE0908_SO2_FAM1887/Unknown/Unknown	375	337	292	303	513	271	233	245	224	476	532	451	360.23	234	486	2.082	1.058	6.06	1.36e-09	5.57e-09	0.0024	0.0537	0.019	0.019	TRUE	0.0825
TE0909_SO2_FAM1888/Unknown/Unknown	35	32	15	37	43	22	22	23	11	58	45	37	32.65	19	47	2.453	1.295	3.029	0.00245047	0.00504095	0.0483	0.1463	0.0979	0.0979	TRUE	0.415
TE0910_SO2_FAM1889/Unknown/Unknown	130	141	131	72	34	47	81	103	100	113	35	78	85.06	95	75	0.791	-0.339	-0.807	0.42	0.504	0.1426	0.0835	0.1139	0.1139	TRUE	0.3278
TE0911_SO2_FAM0189/Unknown/Unknown	235	211	179	90	148	73	146	154	137	141	154	121	142.21	146	139	0.957	-0.063	-0.289	0.773	0.824	0	0.0678	0.0267	0.0267	TRUE	0.1093
TE0912_SO2_FAM1890/DNA/Unknown	44	36	35	24	14	19	27	26	27	38	15	32	27.37	27	28	1.021	0.03	0.065	0.948	0.961	0.0566	0.1659	0.1122	0.1122	TRUE	0.9647
TE0913_SO2_FAM1892/Unknown/Unknown	1125	1005	783	555	725	487	700	732	599	872	753	810	744.23	677	812	1.197	0.26	1.508	0.132	0.185	0.0069	0.0489	0.02	0.02	TRUE	0.1189
TE0914_SO2_FAM1893/LINE/R1-LOA	340	276	261	541	347	381	212	201	200	850	360	634	409.32	204	615	3.006	1.588	4.928	8.33e-07	2.66e-06	0.087	0.0526	0.0719	0.0719	TRUE	0.1149
TE0915_SO2_FAM1894/Unknown/Unknown	169	185	182	40	106	42	105	135	139	63	110	70	103.65	126	81	0.648	-0.626	-2.017	0.0437	0.0694	0.0428	0.0765	0.058	0.058	TRUE	0.9608
TE0916_SO2_FAM1895/LINE/L2	12	12	7	1	2	0	7	9	5	2	2	0	4.2	7	1	0.183	-2.447	-2.098	0.0358736	0.058426	0	0.8356	0.4079	0.4079	TRUE	0.2288
TE0917_SO2_FAM1896/DNA/Unknown	28	23	19	23	18	21	17	17	15	36	19	35	23.08	16	30	1.809	0.855	1.876	0.0606764	0.093329	0	0.1885	0.1041	0.1041	TRUE	0.7918
TE0918_SO2_FAM1897/DNA/Unknown	84	95	70	47	136	37	52	69	54	74	141	62	75.26	58	92	1.597	0.676	1.757	0.0789053	0.117662	0.0967	0.0886	0.093	0.093	TRUE	2.0732
TE0919_SO2_FAM1898/Unknown/Unknown	317	251	196	158	328	162	197	183	150	248	340	270	231.35	177	286	1.623	0.698	3.006	0.00264471	0.00540821	0.0195	0.0588	0.0344	0.0344	TRUE	0.3204
TE0920_SO2_FAM1899/DNA/Unknown	27	24	21	13	27	9	17	17	16	20	28	15	18.96	17	21	1.283	0.36	0.77	0.441	0.525	0	0.2198	0.1037	0.1037	TRUE	0.2589
TE0921_SO2_FAM0190/LTR/Gypsy	1971	857	1085	614	361	318	1227	624	831	964	375	529	758.16	894	623	0.696	-0.523	-1.329	0.183739	0.248168	0.1672	0.0488	0.1099	0.1099	TRUE	0.7378
TE0922_SO2_FAM1900/Unknown/Unknown	1328	1110	1115	591	646	484	826	808	854	928	671	805	815.31	829	801	0.965	-0.052	-0.275	0.783171	0.832982	0.0117	0.0485	0.0241	0.0241	TRUE	0.2201
TE0923_SO2_FAM1901/DNA/Unknown	713	614	641	284	412	265	444	447	491	446	428	441	449.31	461	438	0.951	-0.072	-0.454	0.649882	0.717437	0	0.0518	0.0157	0.0157	TRUE	0.0387
TE0924_SO2_FAM1902/PLE/Penelope	88	51	69	46	36	30	55	37	53	72	37	50	50.7	48	53	1.091	0.126	0.337	0.736281	0.792969	0.0537	0.11	0.0796	0.0796	TRUE	0.363
TE0925_SO2_FAM1903/LINE/R1-LOA	10	3	6	24	33	17	6	2	5	38	34	28	18.87	4	33	7.628	2.931	5.247	1.55e-07	5.29e-07	0	0.2206	0.1239	0.1239	TRUE	0.4411
TE0926_SO2_FAM1904/DNA/Unknown	642	476	577	635	496	720	399	346	442	997	515	1198	649.6	396	903	2.279	1.188	3.654	0.000257815	0.000614974	0.0943	0.0496	0.0745	0.0745	TRUE	0.36
TE0927_SO2_FAM1905/Unknown/Unknown	413	364	393	158	246	146	257	265	301	248	255	243	261.53	274	249	0.908	-0.139	-0.758	0.448	0.532	0	0.0572	0.02	0.02	TRUE	0.0819
TE0928_SO2_FAM1906/DNA/hAT-Ac	664	601	534	500	750	521	413	437	409	785	778	867	614.99	420	810	1.929	0.947	6.173	6.7e-10	2.8e-09	0	0.0499	0.0153	0.0153	TRUE	0.0429
TE0929_SO2_FAM1907/DNA/Unknown	34	13	17	99	81	53	21	9	13	155	84	88	61.89	14	109	7.431	2.894	6.665	2.64e-11	1.23e-10	0.1126	0.0982	0.1053	0.1053	TRUE	1.2284
TE0930_SO2_FAM1908/DNA/PIF-Harbinger	4	1	5	3	6	2	2	1	4	5	6	3	3.55	2	5	2.067	1.047	1	0.317	0.397	0	0.9803	0.4953	0.4953	TRUE	0.4945
TE0931_SO2_FAM1909/Unknown/Unknown	11	8	6	4	4	3	7	6	5	6	4	5	5.45	6	5	0.878	-0.187	-0.233	0.815958	0.860142	0	0.6546	0.2684	0.2684	TRUE	0.0934
TE0932_SO2_FAM0191/LTR/Gypsy	69	38	27	40	49	31	43	28	21	63	51	52	42.75	31	55	1.797	0.845	2.171	0.0298975	0.049603	0.0535	0.1222	0.0849	0.0849	TRUE	1.064
TE0933_SO2_FAM1910/DNA/Unknown	13	12	21	49	65	49	8	9	16	77	67	82	43.14	11	75	6.916	2.79	6.996	2.63e-12	1.28e-11	0.0027	0.1215	0.0728	0.0728	TRUE	0.7237
TE0934_SO2_FAM1911/Unknown/Unknown	457	438	404	300	251	242	284	319	309	471	261	403	341.13	304	378	1.24	0.31	1.173	0.241	0.314	0.0424	0.0542	0.0472	0.0472	TRUE	0.4535
TE0935_SO2_FAM1912/Unknown/Unknown	1452	1320	1324	1177	1459	1085	904	961	1014	1848	1514	1805	1340.98	960	1722	1.795	0.844	5.117	3.1e-07	1.03e-06	0.0068	0.0469	0.0188	0.0188	TRUE	0.1367
TE0936_SO2_FAM1913/Unknown/Unknown	30	14	19	12	17	6	19	10	15	19	18	10	14.98	15	16	1.077	0.107	0.197	0.843752	0.881409	0	0.2663	0.1447	0.1447	TRUE	0.2486
TE0937_SO2_FAM1915/Unknown/Unknown	0	0	0	0	0	0	0	0	0	0	0	0	0	0	0	NA	NA	NA	NA	NA	NA	NA	NA	NA	NA	NA
TE0938_SO2_FAM1916/DNA/Unknown	101	93	88	44	87	39	63	68	67	69	90	65	70.37	66	75	1.145	0.195	0.704	0.48165	0.563729	0	0.0917	0.0407	0.0407	TRUE	0.3218
TE0939_SO2_FAM1917/DNA/hAT-Tip100	9	1	2	2	5	1	6	1	2	3	5	2	2.98	3	3	1.288	0.365	0.299	0.76504	0.817579	0.3878	1.1615	0.7378	0.7378	TRUE	1.2107
TE0940_SO2_FAM1918/Unknown/Unknown	806	345	480	222	106	129	502	251	367	349	110	215	298.91	373	225	0.599	-0.739	-1.713	0.08669	0.127986	0.2017	0.0556	0.13	0.13	TRUE	0.3696
TE0941_SO2_FAM1919/DNA/CMC-Chapaev-3	426	339	304	313	261	238	265	247	233	492	271	396	317.17	248	386	1.551	0.633	2.388	0.0169552	0.0297533	0.0423	0.0549	0.0474	0.0474	TRUE	0.1855
TE0942_SO2_FAM1920/DNA/Unknown	8	3	5	6	6	1	5	2	4	9	6	2	4.72	4	6	1.581	0.661	0.703	0.482026	0.564107	0	0.7491	0.4206	0.4206	TRUE	0.1669
TE0943_SO2_FAM1921/Unknown/Unknown	207	139	115	180	282	199	129	101	88	283	293	331	204.08	106	302	2.842	1.507	6.463	1.03e-10	4.56e-10	0.0155	0.0607	0.0335	0.0335	TRUE	0.3833
TE0944_SO2_FAM1922/Unknown/Unknown	385	303	292	515	574	538	240	221	224	809	596	895	497.22	228	767	3.357	1.747	7.965	1.65e-15	9.72e-15	0.0216	0.0511	0.0322	0.0322	TRUE	0.3115
TE0945_SO2_FAM1923/DNA/Unknown	23	12	10	18	74	32	14	9	8	28	77	53	31.5	10	53	5.162	2.368	4.565	4.98e-06	1.47e-05	0.1427	0.15	0.1465	0.1465	TRUE	0.0708
TE0946_SO2_FAM1924/DNA/Unknown	181	270	162	19	22	14	113	197	124	30	23	23	84.86	145	25	0.175	-2.518	-6.777	1.23e-11	5.81e-11	0.0585	0.0836	0.0693	0.0693	TRUE	1.0851
TE0947_SO2_FAM1925/DNA/Unknown	20	13	10	14	15	10	12	9	8	22	16	17	13.96	10	18	1.81	0.856	1.606	0.108171	0.155821	0	0.2826	0.1302	0.1302	TRUE	0.2586
TE0948_SO2_FAM1926/DNA/PiggyBac	61	45	54	50	72	40	38	33	41	79	75	67	55.31	37	74	1.965	0.974	3.334	0.000855	0.00189	0	0.1045	0.0425	0.0425	TRUE	0.0931
TE0949_SO2_FAM1927/Unknown/Unknown	17	11	11	9	9	13	11	8	8	14	9	22	12.02	9	15	1.629	0.704	1.187	0.235147	0.307502	0	0.321	0.1665	0.1665	TRUE	0.2062
TE0950_SO2_FAM1928/DNA/Unknown	51	25	40	19	18	7	32	18	31	30	19	12	23.45	27	20	0.746	-0.423	-0.844	0.399	0.482	0.0785	0.1862	0.1331	0.1331	TRUE	0.3765
TE0951_SO2_FAM1929/Unknown/Unknown	4	2	5	1	0	1	2	1	4	2	0	2	1.83	2	1	0.379	-1.4	-0.897	0.37	0.452	0	1.8564	0.9088	0.9088	TRUE	0.4615
TE0952_SO2_FAM0193/LTR/Gypsy	1128	535	668	3272	4962	2209	702	389	511	5138	5150	3675	2594.45	534	4654	8.71	3.123	11.348	7.61e-30	8.02e-29	0.0585	0.0457	0.0538	0.0538	TRUE	0.8994
TE0953_SO2_FAM1930/DNA/Unknown	70	37	65	98	127	87	44	27	50	154	132	145	91.79	40	144	3.573	1.837	6.025	1.69e-09	6.86e-09	0.0272	0.0807	0.0533	0.0533	TRUE	0.683
TE0954_SO2_FAM1931/Unknown/Unknown	8	2	7	3	2	0	5	1	5	5	2	0	3.1	4	2	0.577	-0.794	-0.64	0.522	0.602	0.1964	1.1178	0.7124	0.7124	TRUE	0.302
TE0955_SO2_FAM1932/DNA/Unknown	11	13	13	0	3	3	7	9	10	0	3	5	5.73	9	3	0.31	-1.688	-1.787	0.073919	0.111119	0	0.6248	0.346	0.346	TRUE	0.5195
TE0956_SO2_FAM1933/LTR/Gypsy	8	6	7	2	0	1	5	4	5	3	0	2	3.25	5	2	0.298	-1.748	-1.411	0.158316	0.217531	0	1.0667	0.559	0.559	TRUE	0.6585
TE0957_SO2_FAM1934/LINE/CR1	12	15	14	6	8	2	7	11	11	9	8	3	8.36	10	7	0.738	-0.438	-0.63	0.529004	0.60796	0	0.4421	0.2149	0.2149	TRUE	0.3302
TE0958_SO2_FAM1935/DNA/Unknown	465	297	324	268	315	229	289	216	248	421	327	381	313.74	251	376	1.494	0.579	2.692	0.00710659	0.0134436	0.0159	0.055	0.0301	0.0301	TRUE	0.2058
TE0959_SO2_FAM1936/DNA/Unknown	55	65	44	29	37	33	34	47	34	46	38	55	42.35	38	46	1.196	0.258	0.739	0.46	0.543	0.0152	0.1229	0.0632	0.0632	TRUE	0.3394
TE0960_SO2_FAM1937/PLE/Penelope	70	61	55	241	124	268	44	44	42	378	129	446	180.52	43	318	7.306	2.869	6.547	5.86e-11	2.65e-10	0.1874	0.0629	0.128	0.128	TRUE	0.4774
TE0961_SO2_FAM1939/LINE/I	780	837	764	189	320	189	485	609	585	297	332	314	437.16	560	314	0.563	-0.83	-4.438	9.07e-06	2.59e-05	0.0081	0.0521	0.0223	0.0223	TRUE	0.1626
TE0962_SO2_FAM1940/Unknown/Unknown	207	230	237	270	244	298	129	167	181	424	253	496	275.12	159	391	2.451	1.293	4.216	2.49e-05	6.78e-05	0.0692	0.0565	0.0638	0.0638	TRUE	0.3443
TE0963_SO2_FAM1941/DNA/Unknown	1417	1320	1177	482	919	517	882	961	901	757	954	860	885.78	915	857	0.938	-0.092	-0.547	0.584702	0.659197	0.0059	0.0482	0.0192	0.0192	TRUE	0.1222
TE0964_SO2_FAM1942/Unknown/Unknown	8	6	12	0	3	0	5	4	9	0	3	0	3.61	6	1	0.201	-2.318	-1.75	0.0801	0.119	0.1004	0.9658	0.646	0.646	TRUE	1.4319
TE0965_SO2_FAM1943/DNA/Crypton-I	604	457	470	453	533	407	376	333	360	711	553	677	501.68	356	647	1.814	0.859	4.624	3.76e-06	1.12e-05	0.0088	0.0511	0.0228	0.0228	TRUE	0.1955
TE0966_SO2_FAM1944/Unknown/Unknown	1078	742	800	1460	1622	1249	671	540	612	2293	1684	2078	1312.96	608	2018	3.318	1.73	8.718	2.83e-18	1.91e-17	0.0174	0.047	0.0275	0.0275	TRUE	0.1909
TE0967_SO2_FAM1945/DNA/Unknown	8	5	10	16	26	13	5	4	8	25	27	22	15	6	25	4.578	2.195	3.934	8.35e-05	0.000213	0	0.266	0.1307	0.1307	TRUE	0.3325
TE0968_SO2_FAM1946/DNA/Unknown	6	3	6	2	2	2	4	2	5	3	2	3	3.18	4	3	0.796	-0.329	-0.312	0.755	0.809	0	1.0911	0.4524	0.4524	TRUE	0.2099
TE0969_SO2_FAM1947/Unknown/Unknown	140	111	130	48	77	36	87	81	100	75	80	60	80.44	89	72	0.81	-0.304	-1.132	0.257828	0.332793	0	0.0858	0.0383	0.0383	TRUE	0.1532
TE0970_SO2_FAM1948/DNA/Unknown	33	29	13	13	38	17	21	21	10	20	39	28	23.29	17	29	1.722	0.784	1.571	0.116	0.166	0.0861	0.1872	0.1353	0.1353	TRUE	0.2761
TE0971_SO2_FAM1949/Unknown/Unknown	8	2	4	3	3	0	5	1	3	5	3	0	2.89	3	3	0.834	-0.262	-0.212	0.831746	0.872159	0.1203	1.1958	0.7192	0.7192	TRUE	0.3546
TE0972_SO2_FAM0195/LINE/R1-LOA	3026	2247	2330	1626	1959	1180	1883	1636	1784	2553	2033	1963	1975.41	1768	2183	1.235	0.305	1.682	0.0925271	0.13561	0.0126	0.0461	0.0231	0.0231	TRUE	0.2638
TE0973_SO2_FAM1950/Unknown/Unknown	321	242	278	847	884	665	200	176	213	1330	918	1106	657.13	196	1118	5.692	2.509	11.638	2.65e-31	2.94e-30	0.0207	0.0495	0.0311	0.0311	TRUE	0.0805
TE0974_SO2_FAM1951/LINE/RTE-BovB	330	236	228	298	534	295	205	172	175	468	554	491	344.12	184	504	2.744	1.456	7.687	1.51e-14	8.43e-14	0.0061	0.0541	0.0225	0.0225	TRUE	0.1195
TE0975_SO2_FAM1953/DNA/Unknown	26	15	20	17	17	5	16	11	15	27	18	8	15.85	14	18	1.245	0.316	0.561	0.575	0.651	0.054	0.2542	0.1634	0.1634	TRUE	0.1337
TE0976_SO2_FAM1954/DNA/Unknown	410	339	378	23	10	14	255	247	289	36	10	23	143.51	264	23	0.085	-3.553	-9.238	2.5e-20	1.85e-19	0.0895	0.0676	0.0742	0.0742	TRUE	1.6368
TE0977_SO2_FAM1955/Unknown/Unknown	109	79	93	40	62	57	68	58	71	63	64	95	69.76	66	74	1.122	0.166	0.558	0.576789	0.652464	0.0127	0.0921	0.0491	0.0491	TRUE	0.4561
TE0978_SO2_FAM1956/DNA/PiggyBac	4	0	1	0	2	0	2	0	1	0	2	0	0.89	1	1	0.708	-0.498	-0.205	0.837828	NA	1.8924	3.7857	3.0738	3.0738	TRUE	0.7333
TE0979_SO2_FAM1957/Unknown/Unknown	0	1	0	0	0	1	0	1	0	0	0	2	0.4	0	1	1.985	0.989	0.274	0.784181	NA	0	8.3837	7.3992	7.3992	TRUE	0.6041
TE0980_SO2_FAM1958/Unknown/Unknown	3061	2635	2556	1876	2930	1728	1905	1918	1957	2946	3041	2875	2440.31	1927	2954	1.534	0.617	4.873	1.1e-06	3.48e-06	0	0.0458	0.0111	0.0111	TRUE	0.0082
TE0981_SO2_FAM1959/DNA/Unknown	41	38	21	10	12	7	26	28	16	16	12	12	18.18	23	13	0.572	-0.806	-1.596	0.11	0.159	0	0.2273	0.1158	0.1158	TRUE	0.4606
TE0982_SO2_FAM0196/Unknown/Unknown	64	36	27	16	30	8	40	26	21	25	31	13	26.05	29	23	0.813	-0.299	-0.609	0.543	0.620569	0.0937	0.1721	0.1317	0.1317	TRUE	0.5894
TE0983_SO2_FAM1960/LINE/Unknown	167	136	115	35	46	27	104	99	88	55	48	45	73.1	97	49	0.506	-0.982	-3.579	0.000344	0.000807	0	0.0899	0.0363	0.0363	TRUE	0.0658
TE0984_SO2_FAM1961/DNA/Unknown	28	20	22	3	19	9	17	15	17	5	20	15	14.71	16	13	0.826	-0.276	-0.467	0.64059	0.709231	0.0395	0.2705	0.1783	0.1783	TRUE	0.556
TE0985_SO2_FAM1962/Unknown/Unknown	194	207	161	119	226	132	121	151	123	187	235	220	172.62	132	214	1.629	0.704	3.163	0.00156	0.00331	0.0087	0.0637	0.0297	0.0297	TRUE	0.1735
TE0986_SO2_FAM1964/DNA/CMC-Chapaev-3	87	53	44	71	90	42	54	39	34	111	93	70	66.87	42	91	2.169	1.117	3.34	0.000836905	0.00185317	0.0399	0.0942	0.0646	0.0646	TRUE	0.2075
TE0987_SO2_FAM1965/DNA/Crypton-I	64	44	45	28	40	21	40	32	34	44	42	35	37.79	35	40	1.134	0.181	0.537	0.591	0.665	0	0.1324	0.0549	0.0549	TRUE	0.1031
TE0988_SO2_FAM1966/Unknown/Unknown	875	636	698	872	695	960	544	463	534	1369	721	1597	871.62	514	1229	2.389	1.257	4.058	4.95e-05	0.00013	0.0829	0.0483	0.0679	0.0679	TRUE	0.4637
TE0989_SO2_FAM1967/DNA/Unknown	1461	1245	1274	550	820	427	909	906	975	864	851	710	869.33	930	808	0.87	-0.201	-1.224	0.221	0.291	0.0047	0.0483	0.0182	0.0182	TRUE	0.1288
TE0990_SO2_FAM1968/Unknown/Unknown	139	108	88	156	177	141	86	79	67	245	184	235	149.29	77	221	2.838	1.505	6.217	5.06e-10	2.13e-09	0.0135	0.0667	0.0345	0.0345	TRUE	0.2522
TE0991_SO2_FAM1969/DNA/Unknown	4	1	2	2	1	1	2	1	2	3	1	2	1.77	2	2	1.183	0.242	0.173	0.863	0.896	0	1.9276	0.823	0.823	TRUE	0.294
TE0992_SO2_FAM0197/DIRS/DIRS	741	405	465	424	412	258	461	295	356	666	428	429	439.11	371	508	1.368	0.452	1.611	0.107	0.155	0.0587	0.052	0.0544	0.0544	TRUE	0.8432
TE0993_SO2_FAM1970/Unknown/Unknown	4	0	2	0	0	1	2	0	2	0	0	2	0.95	1	1	0.37	-1.433	-0.608	0.543464	NA	0	3.5532	2.7471	2.7471	TRUE	0.4669
TE0994_SO2_FAM1971/Unknown/Unknown	119	110	107	61	76	50	74	80	82	96	79	83	82.32	79	86	1.09	0.124	0.495	0.62	0.692	0	0.0848	0.0323	0.0323	TRUE	0.0834
TE0995_SO2_FAM1972/DNA/Unknown	213	188	182	73	122	69	133	137	139	115	127	115	127.47	136	119	0.874	-0.194	-0.915	0.360378	0.441871	0	0.0705	0.0239	0.0239	TRUE	0.0375
TE0996_SO2_FAM1973/Unknown/Unknown	312	179	198	111	121	77	194	130	152	174	126	128	150.67	159	143	0.896	-0.158	-0.584	0.559	0.636	0.0317	0.0665	0.0459	0.0459	TRUE	0.4307
TE0997_SO2_FAM1974/DNA/Unknown	1	2	2	2	0	2	1	1	2	3	0	3	1.68	1	2	1.711	0.775	0.496	0.62	NA	0	2.0235	1.1203	1.1203	TRUE	0.8478
TE0998_SO2_FAM1975/DNA/Unknown	97	51	82	70	89	64	60	37	63	110	92	106	78.17	53	103	1.92	0.941	3.058	0.00222668	0.00460677	0.0291	0.087	0.0548	0.0548	TRUE	0.6447
TE0999_SO2_FAM1976/Unknown/Unknown	227	154	113	88	170	75	141	112	87	138	176	125	129.88	113	146	1.297	0.375	1.298	0.194291	0.260396	0.0395	0.07	0.0522	0.0522	TRUE	0.2994
TE1000_SO2_FAM1977/DNA/Unknown	15	8	5	4	8	5	9	6	4	6	8	8	6.98	6	7	1.2	0.263	0.354	0.723638	0.782578	0	0.5206	0.253	0.253	TRUE	0.6239
TE1001_SO2_FAM1978/DNA/PIF-Harbinger	20	11	17	4	4	3	12	8	13	6	4	5	8.15	11	5	0.454	-1.14	-1.582	0.114	0.163	0	0.4524	0.2054	0.2054	TRUE	0.2806
TE1002_SO2_FAM1979/DNA/hAT-Tip100	7	4	1	3	2	0	4	3	1	5	2	0	2.47	3	2	0.839	-0.252	-0.185	0.852971	0.888343	0.29	1.3902	0.8983	0.8983	TRUE	0.2283
TE1003_SO2_FAM1981/DNA/Unknown	24	17	17	35	37	35	15	12	13	55	38	58	31.99	13	50	3.714	1.893	4.768	1.86e-06	5.73e-06	0	0.1484	0.0734	0.0734	TRUE	0.3904
TE1004_SO2_FAM1982/DNA/Unknown	33	15	21	176	267	71	21	11	16	276	277	118	119.86	16	224	14.101	3.818	8.914	4.92e-19	3.42e-18	0.141	0.0722	0.1069	0.1069	TRUE	1.7406
TE1005_SO2_FAM1983/DNA/Unknown	36	27	24	22	29	11	22	20	18	35	30	18	23.9	20	28	1.379	0.464	1.077	0.281277	0.358232	0	0.1835	0.0908	0.0908	TRUE	0.3891
TE1006_SO2_FAM1984/Unknown/Unknown	2050	1647	1533	670	1310	724	1276	1199	1174	1052	1360	1204	1210.77	1216	1205	0.992	-0.011	-0.067	0.946699	0.960169	0.0079	0.0472	0.0202	0.0202	TRUE	0.1525
TE1007_SO2_FAM1985/Unknown/Unknown	8	4	5	11	12	6	5	3	4	17	12	10	8.57	4	13	3.363	1.75	2.531	0.0113866	0.020718	0	0.4322	0.202	0.202	TRUE	0.1891
TE1008_SO2_FAM1986/DNA/Unknown	411	403	366	80	111	69	256	293	280	126	115	115	197.49	276	119	0.429	-1.222	-6.058	1.38e-09	5.64e-09	0	0.0613	0.0221	0.0221	TRUE	0.0504
TE1009_SO2_FAM1987/Unknown/Unknown	3228	3155	2791	165	413	166	2009	2296	2137	259	429	276	1234.32	2147	321	0.15	-2.734	-11.182	4.99e-29	5.07e-28	0.0362	0.0471	0.0407	0.0407	TRUE	0.9863
TE1010_SO2_FAM1988/LINE/RTE-BovB	94	49	44	25	49	23	58	36	34	39	51	38	42.71	43	43	1.008	0.012	0.031	0.975459	0.98186	0.0492	0.1223	0.0807	0.0807	TRUE	0.9659
TE1011_SO2_FAM1989/Unknown/Unknown	14	6	7	5	7	1	9	4	5	8	7	2	5.87	6	6	0.925	-0.112	-0.132	0.895	0.92	0	0.6107	0.3408	0.3408	TRUE	0.492
TE1012_SO2_FAM0199/LTR/Gypsy	790	414	571	36	39	22	492	301	437	57	40	37	227.29	410	45	0.108	-3.208	-10.305	6.7e-25	5.95e-24	0.0483	0.0591	0.0532	0.0532	TRUE	0.2303
TE1013_SO2_FAM1990/Unknown/Unknown	407	421	309	125	268	136	253	306	237	196	278	226	249.5	265	233	0.883	-0.179	-0.77	0.442	0.525	0.0202	0.0578	0.0346	0.0346	TRUE	0.3187
TE1014_SO2_FAM1991/LINE/I	17	19	18	20	23	25	11	14	14	31	24	42	22.51	13	32	2.514	1.33	2.936	0.00333	0.00667	0	0.1921	0.0981	0.0981	TRUE	0.1319
TE1015_SO2_FAM1992/Unknown/Unknown	174	118	153	4	26	15	108	86	117	6	27	25	61.59	104	19	0.191	-2.391	-5.409	6.35e-08	2.24e-07	0.1108	0.0984	0.102	0.102	TRUE	1.3302
TE1016_SO2_FAM1993/Unknown/Unknown	59	44	60	15	21	23	37	32	46	24	22	38	33.05	38	28	0.72	-0.475	-1.177	0.239235	0.312009	0.0232	0.145	0.0825	0.0825	TRUE	0.502
TE1017_SO2_FAM1994/DNA/Unknown	53	41	22	35	50	29	33	30	17	55	52	48	39.13	27	52	1.939	0.955	2.506	0.0122	0.0221	0.0297	0.1294	0.0778	0.0778	TRUE	0.7105
TE1018_SO2_FAM1995/Unknown/Unknown	982	875	724	967	1638	1033	611	637	554	1519	1700	1719	1123.28	601	1646	2.74	1.454	9.317	1.19e-20	8.91e-20	0.0037	0.0474	0.0165	0.0165	TRUE	0.0543
TE1019_SO2_FAM1996/DNA/TcMar-Tc1	11	7	6	24	9	12	7	5	5	38	9	20	13.92	6	22	3.968	1.989	2.91	0.00361	0.00718	0.2039	0.2832	0.2409	0.2409	TRUE	0.1539
TE1020_SO2_FAM1997/Unknown/Unknown	490	454	435	197	239	201	305	330	333	309	248	334	310.04	323	297	0.918	-0.124	-0.62	0.535	0.613903	0.0083	0.0552	0.0253	0.0253	TRUE	0.248
TE1021_SO2_FAM1998/Unknown/Unknown	52	42	44	73	85	52	32	31	34	115	88	87	64.33	32	97	2.989	1.58	5.447	5.14e-08	1.83e-07	0	0.0961	0.0424	0.0424	TRUE	0.23
TE1022_SO2_FAM1999/DNA/hAT-Ac	61	35	60	22	21	24	38	25	46	35	22	40	34.27	36	32	0.868	-0.205	-0.482	0.629892	0.700079	0.061	0.1414	0.0984	0.0984	TRUE	0.3778
TE1023_SO2_FAM0002/Unknown/Unknown	6719	4612	4636	1280	1814	1205	4181	3357	3549	2010	1883	2005	2830.86	3696	1966	0.532	-0.911	-5.633	1.77e-08	6.61e-08	0.0069	0.0456	0.0184	0.0184	TRUE	0.1611
TE1024_SO2_FAM0020/LINE/RTE-RTE	456	308	308	78	129	63	284	224	236	122	134	105	184.16	248	120	0.488	-1.036	-4.538	5.67e-06	1.66e-05	0.0108	0.0625	0.0303	0.0303	TRUE	0.1861
TE1025_SO2_FAM0200/LINE/I	191	69	103	49	78	36	119	50	79	77	81	60	77.62	83	73	0.88	-0.185	-0.483	0.629	0.699	0.0952	0.0873	0.0917	0.0917	TRUE	0.2664
TE1026_SO2_FAM2000/LINE/RTE-BovB	144	118	94	214	379	196	90	86	72	336	393	326	217.17	83	352	4.268	2.094	9.788	1.27e-22	1.04e-21	0.0064	0.0598	0.0267	0.0267	TRUE	0.1256
TE1027_SO2_FAM2001/LINE/L2	28	11	11	19	23	11	17	8	8	30	24	18	17.64	11	24	2.11	1.077	1.993	0.046298	0.0731666	0.0716	0.2328	0.1504	0.1504	TRUE	0.5598
TE1028_SO2_FAM2002/Unknown/Unknown	115	128	91	86	86	90	72	93	70	135	89	150	101.41	78	125	1.585	0.665	2.206	0.0274	0.0459	0.0389	0.0772	0.0552	0.0552	TRUE	0.6636
TE1029_SO2_FAM2003/Unknown/Unknown	129	78	67	155	163	111	80	57	51	243	169	185	130.94	63	199	3.155	1.657	5.712	1.12e-08	4.25e-08	0.0378	0.0698	0.0515	0.0515	TRUE	0.5917
TE1030_SO2_FAM2004/Unknown/Unknown	65	33	21	121	40	59	40	24	16	190	42	98	68.37	27	110	4.061	2.022	3.537	0.000404853	0.000939047	0.3368	0.0931	0.216	0.216	TRUE	0.1437
TE1031_SO2_FAM2005/DNA/Unknown	143	319	178	112	180	150	89	232	136	176	187	250	178.29	152	204	1.338	0.42	1.114	0.265483	0.341061	0.1253	0.0631	0.0969	0.0969	TRUE	0.7195
TE1032_SO2_FAM2006/Unknown/Unknown	0	3	1	0	1	0	0	2	1	0	1	0	0.66	1	0	0.512	-0.965	-0.367	0.714	NA	0	5.0463	3.6261	3.6261	TRUE	0.2919
TE1033_SO2_FAM2007/DNA/PiggyBac	16	13	9	44	66	57	10	9	7	69	69	95	43.12	9	78	8.745	3.128	7.862	3.78e-15	2.17e-14	0	0.1215	0.0652	0.0652	TRUE	0.2968
TE1034_SO2_FAM2008/DNA/Unknown	225	176	182	114	184	115	140	128	139	179	191	191	161.47	136	187	1.378	0.463	2.353	0.0186	0.0324	0	0.065	0.0215	0.0215	TRUE	0.0265
TE1035_SO2_FAM2010/DNA/hAT-Charlie	12	6	15	7	5	4	7	4	11	11	5	7	7.69	7	8	0.966	-0.051	-0.067	0.946	0.96	0	0.4765	0.2673	0.2673	TRUE	0.2772
TE1036_SO2_FAM2011/PLE/Penelope	60	58	67	50	61	63	37	42	51	79	63	105	62.92	43	82	1.874	0.906	2.787	0.00531	0.0103	0.0295	0.0973	0.0594	0.0594	TRUE	0.2282
TE1037_SO2_FAM2012/Unknown/Unknown	19	14	9	3	8	3	12	10	7	5	8	5	7.82	10	6	0.638	-0.648	-0.905	0.36544	0.447107	0	0.4696	0.2205	0.2205	TRUE	0.2882
TE1038_SO2_FAM2013/DNA/Unknown	15	14	14	3	4	2	9	10	11	5	4	3	7.07	10	4	0.405	-1.303	-1.719	0.0856428	0.126625	0	0.5144	0.2093	0.2093	TRUE	0.0228
TE1039_SO2_FAM2014/Unknown/Unknown	286	277	256	1540	3644	1555	178	202	196	2418	3782	2587	1560.58	192	2929	15.281	3.934	16.695	1.43e-62	3.1e-61	0.0301	0.0466	0.0379	0.0379	TRUE	0.7902
TE1040_SO2_FAM2015/Unknown/Unknown	31	29	31	19	22	31	19	21	24	30	23	52	28.06	21	35	1.603	0.681	1.528	0.126	0.179	0.0538	0.1629	0.106	0.106	TRUE	0.6257
TE1041_SO2_FAM2016/DNA/TcMar-Tc1	264	214	255	42	50	41	164	156	195	66	52	68	116.89	172	62	0.358	-1.482	-5.7	1.2e-08	4.55e-08	0.0089	0.0729	0.0353	0.0353	TRUE	0.1989
TE1042_SO2_FAM2017/DNA/TcMar-Fot1	8	4	2	1	2	1	5	3	2	2	2	2	2.46	3	2	0.566	-0.822	-0.66	0.508974	0.590226	0	1.3983	0.6173	0.6173	TRUE	0.2984
TE1043_SO2_FAM2018/DNA/Unknown	1287	1135	980	645	820	497	801	826	750	1013	851	827	844.7	792	897	1.131	0.178	1.064	0.287215	0.364547	0.0058	0.0484	0.019	0.019	TRUE	0.1486
TE1044_SO2_FAM2019/Unknown/Unknown	93	57	62	63	97	51	58	41	47	99	101	85	71.88	49	95	1.938	0.954	3.404	0.000663	0.00149	0	0.0907	0.0421	0.0421	TRUE	0.2436
TE1045_SO2_FAM0202/LTR/Gypsy	1511	1277	1104	697	665	431	940	929	845	1095	690	717	869.48	905	834	0.921	-0.119	-0.503	0.615	0.687	0.0335	0.0483	0.0392	0.0392	TRUE	0.8725
TE1046_SO2_FAM2020/Unknown/Unknown	18	8	15	2	4	7	11	6	11	3	4	12	7.91	9	6	0.645	-0.632	-0.807	0.42	0.504	0.0944	0.4648	0.2913	0.2913	TRUE	0.8311
TE1047_SO2_FAM2021/DNA/Unknown	7	3	1	4	3	1	4	2	1	6	3	2	3.06	2	4	1.484	0.57	0.491	0.623366	0.694465	0	1.1304	0.637	0.637	TRUE	0.6098
TE1048_SO2_FAM2022/LINE/I	215	154	158	127	116	97	134	112	121	199	120	161	141.35	122	160	1.304	0.383	1.434	0.152	0.209	0.0273	0.068	0.0441	0.0441	TRUE	0.168
TE1049_SO2_FAM2023/Unknown/Unknown	37	51	28	46	58	57	23	37	21	72	60	95	51.48	27	76	2.771	1.471	3.954	7.7e-05	0.000196906	0.0497	0.109	0.0774	0.0774	TRUE	0.4165
TE1050_SO2_FAM2024/RC/Helitron	27	27	26	15	26	10	17	20	20	24	27	17	20.59	19	23	1.21	0.275	0.622	0.534256	0.612899	0	0.2059	0.0914	0.0914	TRUE	0.2043
TE1051_SO2_FAM2025/DNA/Unknown	5	2	0	2	1	1	3	1	0	3	1	2	1.73	1	2	1.225	0.293	0.187	0.851	NA	0	1.9603	1.1709	1.1709	TRUE	0.3206
TE1052_SO2_FAM2026/DNA/Unknown	1032	851	826	481	848	394	642	619	632	755	880	655	697.51	631	763	1.212	0.277	1.525	0.127355	0.179785	0.0089	0.0492	0.0223	0.0223	TRUE	0.2124
TE1053_SO2_FAM2027/Unknown/Unknown	1049	1124	926	534	1189	537	653	818	709	839	1234	893	857.67	727	989	1.363	0.446	1.988	0.0468	0.0739	0.0284	0.0483	0.0351	0.0351	TRUE	0.5677
TE1054_SO2_FAM2028/DNA/Unknown	495	457	459	222	379	193	308	333	351	349	393	321	342.53	331	354	1.075	0.104	0.567	0.570487	0.646791	0.0043	0.0542	0.0212	0.0212	TRUE	0.1098
TE1055_SO2_FAM2029/DNA/Unknown	247	209	242	204	241	158	154	152	185	320	250	263	220.75	164	278	1.695	0.761	3.542	0.000398	0.000923	0.0103	0.0595	0.0286	0.0286	TRUE	0.1917
TE1056_SO2_FAM0203/LTR/Gypsy	475	157	235	181	118	97	296	114	180	284	122	161	192.98	197	189	0.96	-0.058	-0.135	0.89291	0.918284	0.1926	0.0617	0.1297	0.1297	TRUE	0.4071
TE1057_SO2_FAM2031/DNA/Unknown	512	371	392	212	320	197	319	270	300	333	332	328	313.6	296	331	1.117	0.159	0.912	0.362	0.443	0	0.0551	0.0187	0.0187	TRUE	0.0692
TE1058_SO2_FAM2032/PLE/Penelope	212	184	185	250	245	254	132	134	142	393	254	423	246.16	136	357	2.616	1.387	5.399	6.68e-08	2.36e-07	0.0333	0.058	0.043	0.043	TRUE	0.7393
TE1059_SO2_FAM2033/DNA/Unknown	18	16	10	11	4	16	11	12	8	17	4	27	13.09	10	16	1.531	0.614	0.86	0.389738	0.472574	0.2761	0.2984	0.2876	0.2876	TRUE	0.2242
TE1060_SO2_FAM2034/DNA/Unknown	51	48	33	36	65	30	32	35	25	57	67	50	44.31	31	58	1.903	0.928	2.788	0.00529713	0.0102402	0	0.1195	0.0563	0.0563	TRUE	0.1855
TE1061_SO2_FAM2035/Unknown/Unknown	57	30	30	27	34	26	35	22	23	42	35	43	33.54	27	40	1.491	0.576	1.492	0.135751	0.189928	0	0.1436	0.0769	0.0769	TRUE	0.6427
TE1062_SO2_FAM2036/Unknown/Unknown	1323	1463	1144	1499	2611	1650	823	1065	876	2354	2710	2745	1762.22	921	2603	2.826	1.499	8.264	1.41e-16	8.67e-16	0.0119	0.0463	0.023	0.023	TRUE	0.2232
TE1063_SO2_FAM2037/PLE/Penelope	410	400	366	206	284	160	255	291	280	324	295	266	285.16	275	295	1.071	0.099	0.531	0.595182	0.668769	0.0025	0.0561	0.0213	0.0213	TRUE	0.0746
TE1064_SO2_FAM2038/DNA/Unknown	269	184	160	200	258	170	167	134	122	314	268	283	214.75	141	288	2.034	1.025	4.656	3.22e-06	9.7e-06	0.012	0.0599	0.0299	0.0299	TRUE	0.2923
TE1065_SO2_FAM2039/DNA/Unknown	41	45	65	31	43	36	26	33	50	49	45	60	43.54	36	51	1.417	0.503	1.311	0.19	0.256	0.0515	0.1208	0.0823	0.0823	TRUE	0.8888
TE1066_SO2_FAM0204/LTR/Gypsy	54	19	27	16	22	13	34	14	21	25	23	22	22.95	23	23	1.016	0.024	0.048	0.961751	0.971456	0.0805	0.1893	0.1286	0.1286	TRUE	0.5319
TE1067_SO2_FAM2040/LINE/I	170	116	105	177	193	145	106	84	80	278	200	241	165.02	90	240	2.646	1.404	5.699	1.2e-08	4.55e-08	0.0188	0.0646	0.0369	0.0369	TRUE	0.1116
TE1068_SO2_FAM2041/DNA/PIF-Harbinger	75	58	64	79	121	61	47	42	49	124	126	101	81.5	46	117	2.555	1.353	5.209	1.9e-07	6.43e-07	0	0.0852	0.035	0.035	TRUE	0.1167
TE1069_SO2_FAM2042/DNA/Unknown	2113	2018	1838	693	998	674	1315	1469	1407	1088	1036	1121	1239.41	1397	1082	0.774	-0.369	-2.566	0.0102961	0.0188922	0.0019	0.0471	0.014	0.014	TRUE	0.0322
TE1070_SO2_FAM2043/Unknown/Unknown	197	192	214	108	129	91	123	140	164	170	134	151	146.85	142	152	1.065	0.091	0.384	0.701	0.762	0.0123	0.0671	0.0333	0.0333	TRUE	0.1935
TE1071_SO2_FAM2044/DNA/hAT-Tip100	519	447	425	572	562	437	323	325	325	898	583	727	530.39	324	736	2.265	1.18	5.417	6.08e-08	2.15e-07	0.0216	0.0507	0.0321	0.0321	TRUE	0.1217
TE1072_SO2_FAM2045/PLE/Penelope	76	61	55	44	51	34	47	44	42	69	53	57	52.07	44	60	1.327	0.408	1.37	0.171	0.232561	0	0.1083	0.0443	0.0443	TRUE	0.144
TE1073_SO2_FAM2046/DNA/TcMar-Tc1	83	65	57	60	61	36	52	47	44	94	63	60	60.01	48	72	1.518	0.602	1.926	0.0541606	0.0843454	0.0135	0.0998	0.0532	0.0532	TRUE	0.5309
TE1074_SO2_FAM2047/DNA/hAT-hATx	15	5	8	17	14	8	9	4	6	27	15	13	12.27	6	18	2.814	1.493	2.333	0.0197	0.034	0.0838	0.3153	0.2014	0.2014	TRUE	0.6322
TE1075_SO2_FAM2048/LINE/I-Jockey	161	148	163	26	68	45	100	108	125	41	71	75	86.5	111	62	0.563	-0.83	-2.694	0.00705	0.0133	0.0238	0.0829	0.0539	0.0539	TRUE	0.6412
TE1076_SO2_FAM2049/DNA/Unknown	131	86	87	92	117	77	82	63	67	144	121	128	100.79	71	131	1.862	0.897	3.598	0.00032093	0.000755312	0	0.0774	0.0344	0.0344	TRUE	0.2027
TE1077_SO2_FAM0205/LTR/Gypsy	1015	416	502	167	205	115	632	303	384	262	213	191	330.85	440	222	0.505	-0.986	-3.063	0.00219316	0.00454142	0.0842	0.0545	0.0707	0.0707	TRUE	0.5861
TE1078_SO2_FAM2050/DNA/Unknown	198	230	179	177	250	173	123	167	137	278	259	288	208.82	142	275	1.929	0.948	4.417	1e-05	2.85e-05	0.0092	0.0604	0.0281	0.0281	TRUE	0.2534
TE1079_SO2_FAM2051/DNA/Unknown	42	41	30	16	18	6	26	30	23	25	19	10	22.12	26	18	0.685	-0.545	-1.159	0.246	0.32	0	0.1947	0.1073	0.1073	TRUE	0.2932
TE1080_SO2_FAM2052/Unknown/Unknown	1	3	0	0	2	1	1	2	0	0	2	2	1.09	1	1	1.373	0.457	0.23	0.817707	NA	0	3.0913	1.9107	1.9107	TRUE	0.8008
TE1081_SO2_FAM2053/DNA/Unknown	111	115	101	28	44	37	69	84	77	44	46	62	63.55	77	51	0.653	-0.614	-2.082	0.0373745	0.0605214	0	0.0968	0.0441	0.0441	TRUE	0.2353
TE1082_SO2_FAM2054/DNA/TcMar-Tc1	13	7	7	1	11	4	8	5	5	2	11	7	6.36	6	7	1.093	0.128	0.151	0.880025	0.908314	0.1111	0.5667	0.3598	0.3598	TRUE	0.189
TE1083_SO2_FAM2055/LINE/I	499	360	371	296	293	228	311	262	284	465	304	379	334.15	286	383	1.337	0.419	1.832	0.0669344	0.101768	0.0225	0.0544	0.0346	0.0346	TRUE	0.1665
TE1084_SO2_FAM2056/DNA/PIF-Harbinger	1256	709	992	377	442	386	782	516	759	592	459	642	625.02	686	564	0.822	-0.283	-1.135	0.256	0.331078	0.0389	0.0498	0.0431	0.0431	TRUE	0.5585
TE1085_SO2_FAM2057/Unknown/Unknown	328	318	286	95	194	121	204	231	219	149	201	201	201.07	218	184	0.845	-0.243	-1.114	0.26536	0.341008	0.0066	0.061	0.0287	0.0287	TRUE	0.2685
TE1086_SO2_FAM2058/DNA/Unknown	95	54	61	29	35	19	59	39	47	46	36	32	43.1	48	38	0.78	-0.359	-1.014	0.311	0.389565	0.0196	0.1216	0.0645	0.0645	TRUE	0.3568
TE1087_SO2_FAM2059/DNA/CMC-Chapaev-3	2	3	3	5	4	3	1	2	2	8	4	5	3.79	2	6	2.961	1.566	1.575	0.115329	0.164819	0	0.9222	0.4014	0.4014	TRUE	0.1747
TE1088_SO2_FAM2060/Unknown/Unknown	6	5	8	6	9	5	4	4	6	9	9	8	6.76	5	9	2.024	1.017	1.394	0.163235	0.223506	0	0.5359	0.2275	0.2275	TRUE	0.2261
TE1089_SO2_FAM2061/DNA/PIF-Harbinger	84	50	56	34	41	16	52	36	43	53	43	27	42.35	44	41	0.934	-0.099	-0.261	0.793854	0.841681	0.0334	0.1229	0.078	0.078	TRUE	0.2759
TE1090_SO2_FAM2062/Unknown/Unknown	1558	1381	1345	1097	1968	1148	970	1005	1030	1723	2043	1910	1446.64	1002	1892	1.89	0.918	6.103	1.04e-09	4.3e-09	0.0034	0.0467	0.0156	0.0156	TRUE	0.0733
TE1091_SO2_FAM2063/DNA/Unknown	411	361	301	194	294	152	256	263	230	305	305	253	268.61	250	288	1.154	0.206	1.082	0.279406	0.356075	0.0029	0.0568	0.0223	0.0223	TRUE	0.1152
TE1092_SO2_FAM2064/Unknown/Unknown	2998	2507	2397	1225	1795	1094	1866	1825	1835	1924	1863	1820	1855.42	1842	1869	1.015	0.021	0.164	0.87	0.9	0	0.0462	0.0113	0.0113	TRUE	0.0078
TE1093_SO2_FAM2065/DNA/PIF-Harbinger	36	16	29	183	197	109	22	12	22	287	204	181	121.58	19	224	11.931	3.577	10.235	1.39e-24	1.22e-23	0.06	0.0718	0.0661	0.0661	TRUE	0.5069
TE1094_SO2_FAM2066/DNA/PIF-Harbinger	3	2	1	1	0	3	2	1	1	2	0	5	1.77	1	2	1.498	0.583	0.373	0.709	0.77	0	1.9172	1.1591	1.1591	TRUE	0.3632
TE1095_SO2_FAM2067/Unknown/Unknown	787	778	751	412	834	413	490	566	575	647	866	687	638.46	544	733	1.351	0.434	2.201	0.0278	0.0464	0.0139	0.0497	0.0265	0.0265	TRUE	0.3
TE1096_SO2_FAM2068/DNA/PiggyBac	209	157	172	60	145	64	130	114	132	94	151	106	121.2	125	117	0.942	-0.086	-0.322	0.747697	0.802814	0.022	0.0719	0.0433	0.0433	TRUE	0.6552
TE1097_SO2_FAM2069/Unknown/Unknown	2038	2188	1859	42152	85049	44894	1268	1593	1423	66196	88280	74689	38908.1	1428	76388	53.499	5.741	30.092	6.12e-199	1.12e-196	0.0166	0.0445	0.026	0.026	TRUE	0.0935
TE1098_SO2_FAM0207/LTR/Gypsy	238	189	195	198	278	181	148	138	149	311	289	301	222.6	145	300	2.068	1.048	5.773	7.8e-09	3e-08	0	0.0594	0.019	0.019	TRUE	0.0216
TE1099_SO2_FAM2070/Unknown/Unknown	144	199	154	12	26	9	90	145	118	19	27	15	68.86	118	20	0.177	-2.498	-6.515	7.25e-11	3.25e-10	0.0477	0.0927	0.0693	0.0693	TRUE	0.1284
TE1100_SO2_FAM2071/Unknown/Unknown	530	469	425	95	130	99	330	341	325	149	135	165	240.9	332	150	0.448	-1.158	-6.025	1.69e-09	6.86e-09	0	0.0582	0.0208	0.0208	TRUE	0.0838
TE1101_SO2_FAM2072/Unknown/Unknown	54	28	15	39	38	27	34	20	11	61	39	45	35.18	22	48	2.2	1.137	2.392	0.0167481	0.0294191	0.126	0.1389	0.1322	0.1322	TRUE	0.8438
TE1102_SO2_FAM2073/Unknown/Unknown	4345	3868	3611	3205	3466	2768	2704	2815	2765	5033	3598	4605	3586.62	2761	4412	1.597	0.676	3.637	0.000276	0.000655	0.0137	0.0454	0.0246	0.0246	TRUE	0.3188
TE1103_SO2_FAM2074/Unknown/Unknown	13	10	12	7	16	5	8	7	9	11	17	8	10.08	8	12	1.498	0.583	0.948	0.343	0.424	0	0.3742	0.1725	0.1725	TRUE	0.4613
TE1104_SO2_FAM2075/DNA/Unknown	557	469	449	344	547	338	347	341	344	540	568	562	450.34	344	557	1.619	0.695	4.594	4.35e-06	1.29e-05	0	0.0518	0.0142	0.0142	TRUE	0.0077
TE1105_SO2_FAM2076/PLE/Penelope	142	127	98	71	102	64	88	92	75	111	106	106	96.61	85	108	1.264	0.338	1.418	0.156308	0.215065	0	0.0789	0.0303	0.0303	TRUE	0.1079
TE1106_SO2_FAM2077/DNA/hAT-Blackjack	11	2	6	4	6	5	7	1	5	6	6	8	5.62	4	7	1.59	0.669	0.773	0.439609	0.523311	0	0.6359	0.3578	0.3578	TRUE	0.5108
TE1107_SO2_FAM2079/Unknown/Unknown	52	31	33	85	34	42	32	23	25	133	35	70	53.14	27	79	2.951	1.561	3.109	0.00187609	0.00392924	0.2065	0.107	0.1595	0.1595	TRUE	0.2018
TE1108_SO2_FAM0208/LTR/Gypsy	5953	3329	3195	2646	4151	1473	3704	2423	2446	4155	4309	2451	3248.04	2858	3638	1.273	0.348	1.18	0.238096	0.310868	0.0726	0.0455	0.0626	0.0626	TRUE	0.9864
TE1109_SO2_FAM2080/DNA/Unknown	24	20	17	27	42	17	15	15	13	42	44	28	26.13	14	38	2.705	1.435	3.476	0.000509792	0.00116559	0	0.1717	0.0798	0.0798	TRUE	0.2793
TE1110_SO2_FAM2081/DNA/Unknown	54	87	86	106	119	95	34	63	66	166	124	158	101.8	54	149	2.755	1.462	4.368	1.25e-05	3.52e-05	0.0631	0.0771	0.0694	0.0694	TRUE	1.0823
TE1111_SO2_FAM2082/DNA/TcMar-Tc1	25	20	18	27	54	20	16	15	14	42	56	33	29.27	15	44	3.031	1.6	3.927	8.61e-05	0.000218868	0	0.158	0.0798	0.0798	TRUE	0.1607
TE1112_SO2_FAM2083/DNA/hAT-Tag1	15	4	2	3	3	1	9	3	2	5	3	2	3.88	5	3	0.682	-0.552	-0.494	0.622	0.693	0.3753	0.9017	0.6045	0.6045	TRUE	2.2938
TE1113_SO2_FAM2084/Unknown/Unknown	19	6	16	47	28	25	12	4	12	74	29	42	28.82	9	48	5.033	2.331	4.164	3.13e-05	8.41e-05	0.1892	0.1598	0.1741	0.1741	TRUE	0.2798
TE1114_SO2_FAM2085/DNA/TcMar-Tc1	64	61	75	26	10	20	40	44	57	41	10	33	37.69	47	28	0.584	-0.776	-1.529	0.126282	0.17852	0.1746	0.1326	0.1525	0.1525	TRUE	1.7999
TE1115_SO2_FAM2086/Unknown/Unknown	5	0	2	20	21	19	3	0	2	31	22	32	14.91	2	28	17.492	4.129	5.316	1.06e-07	3.67e-07	0.0157	0.2674	0.191	0.191	TRUE	0.9137
TE1116_SO2_FAM2087/Unknown/Unknown	27	30	20	14	24	23	17	22	15	22	25	38	23.19	18	28	1.566	0.648	1.458	0.144972	0.201213	0	0.1878	0.0977	0.0977	TRUE	0.4326
TE1117_SO2_FAM2088/DNA/Unknown	5	4	6	32	69	34	3	3	5	50	72	57	31.51	4	60	17.046	4.091	7.869	3.58e-15	2.06e-14	0	0.1499	0.0831	0.0831	TRUE	0.2437
TE1118_SO2_FAM2089/DNA/Unknown	301	348	254	24	68	36	187	253	194	38	71	60	133.87	211	56	0.268	-1.902	-6.205	5.48e-10	2.3e-09	0.0386	0.0693	0.0536	0.0536	TRUE	0.577
TE1119_SO2_FAM2090/Unknown/Unknown	130	59	93	54	95	45	81	43	71	85	99	75	75.55	65	86	1.328	0.409	1.222	0.222	0.292	0.0508	0.0884	0.0672	0.0672	TRUE	0.8414
TE1120_SO2_FAM2091/DNA/Unknown	8	6	6	5	1	3	5	4	5	8	1	5	4.64	5	5	0.95	-0.075	-0.078	0.937705	0.952967	0	0.7613	0.4249	0.4249	TRUE	0.3522
TE1121_SO2_FAM2092/LINE/RTE-RTE	31	21	16	29	31	16	19	15	12	46	32	27	25.19	15	35	2.214	1.146	2.613	0.00897701	0.0166647	0	0.1764	0.096	0.096	TRUE	0.3245
TE1122_SO2_FAM2093/DNA/hAT-Ac	0	0	0	0	0	0	0	0	0	0	0	0	0	0	0	NA	NA	NA	NA	NA	NA	NA	NA	NA	NA	NA
TE1123_SO2_FAM2094/Unknown/Unknown	0	1	0	0	0	0	0	1	0	0	0	0	0.12	0	0	1.019	0.027	0.007	0.994669	NA	0	27.4442	10	10	TRUE	0.4577
TE1124_SO2_FAM2095/Unknown/Unknown	21	21	10	24	30	15	13	15	8	38	31	25	21.63	12	31	2.597	1.377	2.914	0.00356572	0.00710372	0	0.1981	0.1092	0.1092	TRUE	0.255
TE1125_SO2_FAM2097/Unknown/Unknown	41	20	20	30	46	29	26	15	15	47	48	48	33.08	19	48	2.565	1.359	3.446	0.000569649	0.00129386	0	0.1449	0.0784	0.0784	TRUE	0.7632
TE1126_SO2_FAM2098/Unknown/Unknown	55	24	34	9	22	10	34	17	26	14	23	17	21.89	26	18	0.698	-0.519	-1.059	0.289545	0.366876	0.0574	0.1963	0.1206	0.1206	TRUE	0.1491
TE1127_SO2_FAM2099/DNA/Unknown	41	40	26	41	69	38	26	29	20	64	72	63	45.63	25	66	2.677	1.421	4.343	1.41e-05	3.93e-05	0	0.1173	0.0524	0.0524	TRUE	0.1998
TE1128_SO2_FAM0021/LINE/RTE-RTE	46	46	35	26	36	11	29	33	27	41	37	18	30.9	30	32	1.096	0.132	0.317	0.751351	0.805879	0.0196	0.152	0.0918	0.0918	TRUE	0.7005
TE1129_SO2_FAM0210/Unknown/Unknown	99	51	61	70	75	47	62	37	47	110	78	78	68.57	49	89	1.819	0.863	2.632	0.00848	0.0158	0.038	0.0929	0.0622	0.0622	TRUE	0.531
TE1130_SO2_FAM2100/DNA/Unknown	68	42	36	30	35	22	42	31	28	47	36	37	36.75	34	40	1.186	0.246	0.669	0.503	0.585	0	0.1349	0.0696	0.0696	TRUE	0.4541
TE1131_SO2_FAM2101/DNA/Unknown	239	215	209	110	180	97	149	156	160	173	187	161	164.36	155	174	1.124	0.168	0.845	0.398	0.482	0	0.0647	0.0223	0.0223	TRUE	0.05
TE1132_SO2_FAM2102/DNA/Unknown	3	5	6	3	3	3	2	4	5	5	3	5	3.82	4	4	1.258	0.332	0.343	0.731544	0.788952	0	0.9147	0.4015	0.4015	TRUE	0.3475
TE1133_SO2_FAM2103/DNA/Crypton-I	171	110	108	315	644	329	106	80	83	495	668	547	329.94	90	570	6.352	2.667	11.488	1.51e-30	1.63e-29	0.0204	0.0545	0.0337	0.0337	TRUE	0.2366
TE1134_SO2_FAM2104/Unknown/Unknown	273	244	231	120	238	82	170	178	177	188	247	136	182.71	175	190	1.097	0.134	0.499	0.617601	0.689677	0.0333	0.0626	0.0463	0.0463	TRUE	0.2031
TE1135_SO2_FAM2105/DNA/Unknown	480	383	336	109	193	106	299	279	257	171	200	176	230.43	278	182	0.658	-0.603	-3.085	0.00203586	0.00423683	0	0.0589	0.0224	0.0224	TRUE	0.0824
TE1136_SO2_FAM2106/DNA/Unknown	71	60	62	16	36	24	44	44	47	25	37	40	39.62	45	34	0.76	-0.396	-1.148	0.250994	0.324943	0	0.1283	0.0574	0.0574	TRUE	0.2826
TE1137_SO2_FAM2107/Unknown/Unknown	40	20	31	15	23	21	25	15	24	24	24	35	24.26	21	28	1.291	0.369	0.829	0.407	0.491	0.027	0.1815	0.1003	0.1003	TRUE	0.4757
TE1138_SO2_FAM2108/PLE/Penelope	97	81	75	23	28	26	60	59	57	36	29	43	47.53	59	36	0.605	-0.725	-2.25	0.0244365	0.0414142	0	0.1144	0.0492	0.0492	TRUE	0.2395
TE1139_SO2_FAM2109/Unknown/Unknown	100	113	165	77	144	121	62	82	126	121	149	201	123.75	90	157	1.743	0.802	2.289	0.0221012	0.0377647	0.0865	0.0713	0.08	0.08	TRUE	0.5484
TE1140_SO2_FAM0211/LTR/Gypsy	429	208	221	127	210	88	267	151	169	199	218	146	191.9	196	188	0.961	-0.057	-0.186	0.852436	0.888115	0.0633	0.0618	0.0626	0.0626	TRUE	1.1499
TE1141_SO2_FAM2110/Unknown/Unknown	954	668	902	785	504	783	594	486	691	1233	523	1303	804.84	590	1020	1.726	0.787	2.208	0.0272478	0.0456577	0.1261	0.0486	0.0903	0.0903	TRUE	2.1804
TE1142_SO2_FAM2111/DNA/Unknown	159	127	118	125	149	100	99	92	90	196	155	166	133.18	94	172	1.83	0.872	3.912	9.14e-05	0.000232	0	0.0694	0.0279	0.0279	TRUE	0.1457
TE1143_SO2_FAM2112/DNA/hAT-Tip100	1	2	3	10	11	6	1	1	2	16	11	10	6.91	1	12	8.688	3.119	3.487	0.000488724	0.0011216	0	0.5253	0.2727	0.2727	TRUE	0.2897
TE1144_SO2_FAM2113/Unknown/Unknown	65	28	19	68	111	74	40	20	15	107	115	123	70.08	25	115	4.54	2.183	5.391	7e-08	2.46e-07	0.1046	0.0919	0.0981	0.0981	TRUE	2.177
TE1145_SO2_FAM2114/Unknown/Unknown	826	574	622	1321	1499	1190	514	418	476	2075	1556	1980	1169.71	469	1870	3.981	1.993	10.13	4.06e-24	3.5e-23	0.0162	0.0473	0.0268	0.0268	TRUE	0.2632
TE1146_SO2_FAM2115/DNA/Unknown	4890	4488	4364	5590	8530	5792	3043	3267	3341	8779	8854	9636	6153.23	3217	9090	2.826	1.499	11.009	3.44e-28	3.41e-27	0.0022	0.045	0.0132	0.0132	TRUE	0.0337
TE1147_SO2_FAM2116/DNA/Unknown	234	271	249	156	188	149	146	197	191	245	195	248	203.59	178	229	1.287	0.364	1.556	0.11979	0.1704	0.0183	0.0608	0.0344	0.0344	TRUE	0.2872
TE1148_SO2_FAM2117/DNA/P	83	58	70	13	17	6	52	42	54	20	18	10	32.58	49	16	0.329	-1.602	-3.844	0.000121144	0.000303215	0	0.1465	0.075	0.075	TRUE	0.3197
TE1149_SO2_FAM2118/Unknown/Unknown	37	20	12	20	33	16	23	15	9	31	34	27	23.17	16	31	1.966	0.975	2.012	0.0442647	0.0702679	0.0643	0.1879	0.1242	0.1242	TRUE	0.8138
TE1150_SO2_FAM2119/DNA/Unknown	80	38	53	41	35	30	50	28	41	64	36	50	44.77	40	50	1.262	0.336	0.856	0.392	0.475	0.0623	0.1187	0.0879	0.0879	TRUE	0.1797
TE1151_SO2_FAM0212/LTR/Gypsy	921	504	571	81	91	73	573	367	437	127	94	121	286.71	459	114	0.248	-2.013	-7.567	3.82e-14	2.08e-13	0.036	0.056	0.044	0.044	TRUE	0.1927
TE1152_SO2_FAM2120/Unknown/Unknown	122	92	118	21	44	18	76	67	90	33	46	30	56.97	78	36	0.473	-1.079	-3.262	0.00110713	0.00240438	0.0147	0.1028	0.0553	0.0553	TRUE	0.4067
TE1153_SO2_FAM2122/DNA/hAT-Blackjack	9	3	3	4	10	4	6	2	2	6	10	7	5.57	3	8	2.316	1.212	1.422	0.154901	0.213253	0	0.6416	0.331	0.331	TRUE	0.7608
TE1154_SO2_FAM2123/Unknown/Unknown	174	167	128	101	141	132	108	122	98	159	146	220	142.07	109	175	1.593	0.672	2.612	0.00899	0.0167	0.0212	0.0678	0.0403	0.0403	TRUE	0.4885
TE1155_SO2_FAM2124/Unknown/Unknown	254	168	183	159	217	148	158	122	140	250	225	246	190.27	140	240	1.711	0.775	3.707	0.00021	0.000509	0.0054	0.0619	0.026	0.026	TRUE	0.1405
TE1156_SO2_FAM2125/DNA/Unknown	109	64	74	149	198	173	68	47	57	234	206	288	149.73	57	243	4.23	2.081	7.837	4.62e-15	2.65e-14	0.0236	0.0667	0.0417	0.0417	TRUE	0.1773
TE1157_SO2_FAM2126/DNA/hAT-hATm	1	0	1	0	0	0	1	0	1	0	0	0	0.23	1	0	0.554	-0.852	-0.211	0.832961	NA	0	14.4142	10	10	TRUE	0.2306
TE1158_SO2_FAM2127/DNA/Unknown	4637	3265	3402	1248	1801	1054	2885	2377	2605	1960	1869	1754	2241.57	2622	1861	0.71	-0.495	-3.133	0.00173	0.00365	0.0056	0.0459	0.0175	0.0175	TRUE	0.0941
TE1159_SO2_FAM2128/Unknown/Unknown	452	457	428	4207	2783	3203	281	333	328	6607	2889	5329	2627.63	314	4942	15.743	3.977	12.677	7.92e-37	1.04e-35	0.0883	0.0457	0.0696	0.0696	TRUE	0.1344
TE1160_SO2_FAM2129/Unknown/Unknown	278	190	229	65	104	60	173	138	175	102	108	100	132.74	162	103	0.638	-0.649	-2.796	0.00518	0.01	0	0.0695	0.0298	0.0298	TRUE	0.1821
TE1161_SO2_FAM0213/LINE/R1-LOA	1360	742	872	2844	1286	1760	846	540	668	4466	1335	2928	1797.19	685	2910	4.248	2.087	5.114	3.15e-07	1.04e-06	0.1883	0.0463	0.1192	0.1192	TRUE	0.0736
TE1162_SO2_FAM2133/Unknown/Unknown	18	14	11	65	24	62	11	10	8	102	25	103	43.32	10	77	7.638	2.933	5.081	3.76e-07	1.23e-06	0.2637	0.1212	0.1955	0.1955	TRUE	3.3174
TE1163_SO2_FAM2134/DNA/Unknown	1421	1327	1327	791	1322	773	884	966	1016	1242	1372	1286	1127.76	955	1300	1.362	0.446	2.951	0.00316	0.00637	0.0031	0.0474	0.0155	0.0155	TRUE	0.0514
TE1164_SO2_FAM2136/DNA/hAT-Tip100	0	1	0	0	1	0	0	1	0	0	1	0	0.29	0	0	1.985	0.989	0.248	0.803859	NA	0	11.3384	9.43	9.43	TRUE	0.4577
TE1165_SO2_FAM2137/DNA/Unknown	4	2	1	4	2	3	2	1	1	6	2	5	3.01	1	4	2.711	1.439	1.258	0.209	0.277	0	1.1488	0.5609	0.5609	TRUE	0.4427
TE1166_SO2_FAM2138/DNA/Unknown	6	1	4	1	1	0	4	1	3	2	1	0	1.69	3	1	0.355	-1.496	-0.912	0.361551	NA	0	2.0128	1.0195	1.0195	TRUE	0.5682
TE1167_SO2_FAM2139/Unknown/Unknown	10	7	4	1	13	3	6	5	3	2	13	5	5.74	5	7	1.447	0.533	0.57	0.568	0.645	0.2825	0.6236	0.4556	0.4556	TRUE	0.558
TE1168_SO2_FAM2140/Unknown/Unknown	11	5	8	10	5	4	7	4	6	16	5	7	7.36	6	9	1.623	0.699	0.904	0.366	0.447896	0.0866	0.4961	0.2896	0.2896	TRUE	0.8902
TE1169_SO2_FAM2141/Unknown/Unknown	7	3	2	1	0	1	4	2	2	2	0	2	1.88	3	1	0.361	-1.469	-0.94	0.347	0.428	0	1.8086	0.9211	0.9211	TRUE	0.5376
TE1170_SO2_FAM2142/Unknown/Unknown	106	97	119	42	73	43	66	71	91	66	76	72	73.49	76	71	0.941	-0.088	-0.313	0.755	0.809	0	0.0897	0.0422	0.0422	TRUE	0.2981
TE1171_SO2_FAM2143/Unknown/Unknown	4	0	0	2	1	1	2	0	0	3	1	2	1.39	1	2	2.225	1.154	0.607	0.543966	NA	1.0084	2.4382	1.8299	1.8299	TRUE	1.8951
TE1172_SO2_FAM2144/Unknown/Unknown	2	3	1	0	3	1	1	2	1	0	3	2	1.5	1	2	1.201	0.265	0.169	0.865787	NA	0	2.2675	1.1016	1.1016	TRUE	0.1869
TE1173_SO2_FAM2145/PLE/Penelope	33	25	23	17	27	12	21	18	18	27	28	20	21.84	19	25	1.334	0.416	0.984	0.325127	0.405053	0	0.1967	0.0823	0.0823	TRUE	0.1284
TE1174_SO2_FAM2146/Unknown/Unknown	8	3	2	1	3	3	5	2	2	2	3	5	3.06	3	3	1.091	0.125	0.112	0.911	0.932	0	1.1302	0.562	0.562	TRUE	0.482
TE1175_SO2_FAM2147/DNA/Unknown	159	144	110	42	66	28	99	105	84	66	69	47	78.17	96	61	0.633	-0.659	-2.316	0.0205653	0.0353931	0.0056	0.087	0.0431	0.0431	TRUE	0.2702
TE1176_SO2_FAM2148/Unknown/Unknown	36	25	41	9	26	13	22	18	31	14	27	22	22.46	24	21	0.885	-0.176	-0.37	0.711375	0.772097	0.0424	0.1925	0.1144	0.1144	TRUE	0.3367
TE1177_SO2_FAM2149/Unknown/Unknown	6	3	8	10	4	1	4	2	6	16	4	2	5.59	4	7	1.773	0.826	0.829	0.4073	0.491084	0.4213	0.6387	0.5295	0.5295	TRUE	1.1639
TE1178_SO2_FAM0215/LINE/Unknown	609	482	437	633	748	562	379	351	335	994	776	935	628.31	355	902	2.538	1.344	7.378	1.6e-13	8.42e-13	0.0089	0.0497	0.0221	0.0221	TRUE	0.18
TE1179_SO2_FAM2150/DNA/Unknown	11	15	11	8	8	5	7	11	8	13	8	8	9.23	9	10	1.11	0.15	0.236	0.814	0.858	0	0.4046	0.1802	0.1802	TRUE	0.193
TE1180_SO2_FAM2151/DNA/Unknown	1259	977	977	1470	1036	1431	783	711	748	2309	1075	2381	1334.53	747	1922	2.569	1.361	4.309	1.64e-05	4.55e-05	0.0899	0.0469	0.0711	0.0711	TRUE	1.801
TE1181_SO2_FAM2153/Unknown/Unknown	20	12	17	15	19	10	12	9	13	24	20	17	15.69	11	20	1.752	0.809	1.617	0.106	0.15286	0	0.2564	0.1143	0.1143	TRUE	0.1936
TE1182_SO2_FAM2154/DNA/PIF-Harbinger	17	14	15	79	158	79	11	10	11	124	164	131	75.29	11	140	13.078	3.709	10.935	7.86e-28	7.69e-27	0	0.0886	0.0452	0.0452	TRUE	0.2466
TE1183_SO2_FAM2155/LINE/I-Jockey	1368	1234	1217	453	739	372	851	898	932	711	767	619	796.43	894	699	0.783	-0.352	-2.112	0.0347	0.0567	0.0048	0.0486	0.0186	0.0186	TRUE	0.1153
TE1184_SO2_FAM2156/Unknown/Unknown	18	11	17	11	19	11	11	8	13	17	20	18	14.59	11	18	1.723	0.785	1.531	0.126	0.177865	0	0.2723	0.1189	0.1189	TRUE	0.2193
TE1185_SO2_FAM2157/Unknown/Unknown	53	46	36	5	13	5	33	33	28	8	13	8	20.61	31	10	0.325	-1.621	-3.274	0.00106	0.00231	0	0.2057	0.0973	0.0973	TRUE	0.3886
TE1186_SO2_FAM2158/DNA/Unknown	31	23	31	24	28	31	19	17	24	38	29	52	29.68	20	40	1.959	0.97	2.355	0.0185135	0.0322433	0.0241	0.1564	0.0865	0.0865	TRUE	0.1954
TE1187_SO2_FAM2159/DNA/Unknown	4	6	3	3	4	4	2	4	2	5	4	7	4.11	3	5	1.675	0.744	0.805	0.420759	0.504697	0	0.8528	0.3634	0.3634	TRUE	0.2468
TE1188_SO2_FAM0216/LTR/Gypsy	59	19	22	55	32	25	37	14	17	86	33	42	38.09	23	54	2.366	1.243	2.279	0.0226699	0.0386382	0.2346	0.1317	0.1854	0.1854	TRUE	1.5212
TE1189_SO2_FAM2160/DNA/Unknown	994	1027	947	315	672	345	619	748	725	495	698	574	642.88	697	589	0.846	-0.241	-1.162	0.245	0.319	0.0176	0.0496	0.0292	0.0292	TRUE	0.3124
TE1190_SO2_FAM2161/DNA/Unknown	38	27	21	37	52	22	24	20	16	58	54	37	34.68	20	50	2.505	1.325	3.443	0.00057584	0.00130561	0	0.1403	0.0749	0.0749	TRUE	0.326
TE1191_SO2_FAM2162/Unknown/Unknown	115	121	73	67	81	57	72	88	56	105	84	95	83.27	72	95	1.313	0.393	1.356	0.175049	0.237744	0.0218	0.0844	0.0481	0.0481	TRUE	0.2672
TE1192_SO2_FAM2163/DNA/Crypton-I	225	206	226	98	108	103	140	150	173	154	112	171	150.06	154	146	0.939	-0.091	-0.356	0.722	0.781	0.0208	0.0666	0.0396	0.0396	TRUE	0.453
TE1193_SO2_FAM2164/Unknown/Unknown	11	16	14	12	28	16	7	12	11	19	29	27	17.29	10	25	2.585	1.37	2.713	0.00667518	0.0126921	0	0.2367	0.1195	0.1195	TRUE	0.3365
TE1194_SO2_FAM2165/DNA/Unknown	5	1	4	0	0	0	3	1	3	0	0	0	1.15	2	0	0.111	-3.167	-1.501	0.133346	NA	0	2.9341	2.0556	2.0556	TRUE	0.4889
TE1195_SO2_FAM2166/Unknown/Unknown	37	31	34	25	45	16	23	23	26	39	47	27	30.7	24	38	1.593	0.672	1.728	0.084037	0.124538	0	0.1527	0.0758	0.0758	TRUE	0.2285
TE1196_SO2_FAM2167/Unknown/Unknown	226	169	179	140	110	122	141	123	137	220	114	203	156.28	134	179	1.332	0.414	1.375	0.169	0.231	0.0533	0.0657	0.0586	0.0586	TRUE	1.1224
TE1197_SO2_FAM2168/PLE/Penelope	47	36	31	13	23	14	29	26	24	20	24	23	24.46	26	22	0.855	-0.226	-0.562	0.574	0.65	0	0.1803	0.0727	0.0727	TRUE	0.0706
TE1198_SO2_FAM2169/Unknown/Unknown	377	381	343	351	243	329	235	277	263	551	252	547	354.22	258	450	1.74	0.799	2.448	0.0143467	0.0255379	0.0896	0.0538	0.0738	0.0738	TRUE	1.7423
TE1199_SO2_FAM0217/LTR/Gypsy	15	10	12	3	11	7	9	7	9	5	11	12	8.93	8	9	1.088	0.121	0.184	0.854	0.889	0	0.4167	0.1987	0.1987	TRUE	0.4032
TE1200_SO2_FAM2170/Unknown/Unknown	379	324	325	126	150	143	236	236	249	198	156	238	218.66	240	197	0.816	-0.293	-1.278	0.201229	0.268191	0.0153	0.0597	0.0327	0.0327	TRUE	0.2541
TE1201_SO2_FAM2171/Unknown/Unknown	3	1	2	0	0	2	2	1	2	0	0	3	1.24	2	1	0.741	-0.433	-0.227	0.82	NA	0	2.7203	1.6863	1.6863	TRUE	0.976
TE1202_SO2_FAM2172/LINE/RTE-RTE	13	3	4	5	14	7	8	2	3	8	15	12	7.89	4	12	2.538	1.344	1.714	0.0865	0.128	0.138	0.4655	0.3034	0.3034	TRUE	0.8966
TE1203_SO2_FAM2173/LTR/Copia	0	0	0	0	0	0	0	0	0	0	0	0	0	0	0	NA	NA	NA	NA	NA	NA	NA	NA	NA	NA	NA
TE1204_SO2_FAM2174/DNA/Unknown	476	357	356	74	132	87	296	260	273	116	137	145	204.43	276	133	0.48	-1.057	-5.138	2.78e-07	9.28e-07	0.0019	0.0607	0.024	0.024	TRUE	0.1049
TE1205_SO2_FAM2175/Unknown/Unknown	387	398	315	240	421	255	241	290	241	377	437	424	334.97	257	413	1.606	0.684	3.633	0.00028	0.000664	0.0059	0.0544	0.0224	0.0224	TRUE	0.1391
TE1206_SO2_FAM2176/DNA/Unknown	505	420	474	186	336	163	314	306	363	292	349	271	315.82	328	304	0.931	-0.103	-0.513	0.608	0.681126	0.0093	0.055	0.0256	0.0256	TRUE	0.1936
TE1207_SO2_FAM2177/Unknown/Unknown	113	60	91	110	101	80	70	44	70	173	105	133	99.06	61	137	2.225	1.154	3.56	0.000371084	0.000865126	0.0544	0.078	0.0648	0.0648	TRUE	0.1825
TE1208_SO2_FAM2178/Unknown/Unknown	86	151	77	10	15	5	54	110	59	16	16	8	43.66	74	13	0.181	-2.467	-5.029	4.92e-07	1.6e-06	0.1123	0.1206	0.1165	0.1165	TRUE	1.7537
TE1209_SO2_FAM2179/Unknown/Unknown	30	26	28	24	46	23	19	19	21	38	48	38	30.46	20	41	2.115	1.081	2.919	0.00351	0.00701	0	0.1536	0.064	0.064	TRUE	0.1559
TE1210_SO2_FAM0218/LTR/Gypsy	78	34	38	16	17	11	49	25	29	25	18	18	27.24	34	20	0.591	-0.759	-1.629	0.103268	0.149627	0.0693	0.1665	0.1117	0.1117	TRUE	1.1632
TE1211_SO2_FAM2180/DNA/Unknown	589	527	539	94	68	69	367	384	413	148	71	115	249.29	388	111	0.284	-1.817	-6.186	6.18e-10	2.59e-09	0.0538	0.0578	0.0548	0.0548	TRUE	1.0821
TE1212_SO2_FAM2181/Unknown/Unknown	3125	2823	2621	1332	2163	1323	1945	2055	2007	2092	2245	2201	2090.68	2002	2179	1.089	0.123	0.934	0.350067	0.430875	0.0005	0.046	0.0119	0.0119	TRUE	0.0148
TE1213_SO2_FAM2182/DNA/Unknown	122	103	86	21	34	16	76	75	66	33	35	27	51.94	72	32	0.442	-1.179	-3.728	0.000193	0.000469	0	0.1085	0.0454	0.0454	TRUE	0.0944
TE1214_SO2_FAM2183/DNA/Unknown	417	395	373	574	1063	568	259	288	286	901	1103	945	630.39	278	983	3.548	1.827	10.472	1.16e-25	1.06e-24	0.0063	0.0497	0.0199	0.0199	TRUE	0.1386
TE1215_SO2_FAM2184/Unknown/Unknown	1541	1176	1178	1296	1354	1394	959	856	902	2035	1405	2319	1412.77	906	1920	2.118	1.083	4.655	3.24e-06	9.76e-06	0.0331	0.0468	0.0383	0.0383	TRUE	0.3297
TE1216_SO2_FAM2185/Unknown/Unknown	425	411	332	39	117	50	264	299	254	61	121	83	180.61	272	88	0.329	-1.605	-5.493	3.95e-08	1.43e-07	0.0425	0.0629	0.0523	0.0523	TRUE	1.0415
TE1217_SO2_FAM2186/Unknown/Unknown	7	7	3	740	1317	1376	4	5	2	1162	1367	2289	805.02	4	1606	406.359	8.667	18.19	6.23e-74	1.6e-72	0	0.0486	0.0744	0.0744	TRUE	0.513
TE1218_SO2_FAM2187/DNA/Unknown	990	811	754	409	639	397	616	590	577	642	663	660	624.95	594	655	1.102	0.14	0.967	0.333	0.414	0	0.0498	0.0135	0.0135	TRUE	0.0121
TE1219_SO2_FAM2188/PLE/Penelope	76	65	65	63	86	58	47	47	50	99	89	96	71.51	48	95	1.968	0.977	3.805	0.00014156	0.000350831	0	0.0909	0.0327	0.0327	TRUE	0.0284
TE1220_SO2_FAM2189/DNA/Unknown	281	234	236	1461	1457	1225	175	170	181	2294	1512	2038	1061.76	175	1948	11.108	3.474	15.903	6.03e-57	1.19e-55	0.0234	0.0476	0.032	0.032	TRUE	0.1596
TE1221_SO2_FAM0219/Unknown/Unknown	1579	906	964	67	85	49	983	659	738	105	88	82	442.51	793	92	0.115	-3.115	-12.29	1.02e-34	1.26e-33	0.0292	0.052	0.0382	0.0382	TRUE	0.34
TE1222_SO2_FAM2190/DNA/Unknown	70	41	33	28	33	15	44	30	25	44	34	25	33.64	33	34	1.043	0.061	0.148	0.882	0.91	0.0479	0.1433	0.0923	0.0923	TRUE	0.2758
TE1223_SO2_FAM2191/Unknown/Unknown	5364	4953	4058	3188	6547	2945	3338	3605	3107	5006	6796	4900	4458.6	3350	5567	1.662	0.733	3.679	0.000234	0.000561	0.0207	0.0452	0.0284	0.0284	TRUE	0.4552
TE1224_SO2_FAM2192/DNA/Unknown	506	474	500	719	445	622	315	345	383	1129	462	1035	611.42	348	875	2.516	1.331	3.894	9.85e-05	0.00024897	0.109	0.0499	0.0824	0.0824	TRUE	1.7523
TE1225_SO2_FAM2193/DNA/Unknown	1629	1342	1469	626	1092	638	1014	977	1125	983	1133	1061	1048.86	1039	1059	1.021	0.03	0.189	0.85	0.886	0.0043	0.0476	0.017	0.017	TRUE	0.0633
TE1226_SO2_FAM2194/DNA/Unknown	16	12	15	4	7	3	10	9	11	6	7	5	8.12	10	6	0.624	-0.68	-1	0.317298	0.3967	0	0.4539	0.1872	0.1872	TRUE	0.0627
TE1227_SO2_FAM2195/DNA/Unknown	10	4	6	3	0	2	6	3	5	5	0	3	3.63	5	3	0.545	-0.876	-0.748	0.454624	0.537871	0.1073	0.9607	0.6332	0.6332	TRUE	0.8925
TE1228_SO2_FAM2196/DNA/Unknown	947	838	892	480	705	482	589	610	683	754	732	802	694.94	627	763	1.215	0.281	1.772	0.0764	0.114	0.003	0.0492	0.0166	0.0166	TRUE	0.071
TE1229_SO2_FAM2197/Unknown/Unknown	1446	1421	1146	493	945	448	900	1034	877	774	981	745	885.32	937	833	0.891	-0.167	-0.866	0.386	0.469	0.0143	0.0482	0.0255	0.0255	TRUE	0.2884
TE1230_SO2_FAM2198/DNA/Unknown	302	253	238	259	224	163	188	184	182	407	233	271	244.12	185	304	1.638	0.712	2.689	0.00716	0.0135286	0.039	0.0581	0.0463	0.0463	TRUE	0.8309
TE1231_SO2_FAM2199/DNA/Unknown	614	596	477	220	372	215	382	434	365	345	386	358	378.4	394	363	0.924	-0.115	-0.648	0.51705	0.597482	0.0039	0.0532	0.0197	0.0197	TRUE	0.0926
TE1232_SO2_FAM0022/Unknown/Unknown	215	89	78	66	109	43	134	65	60	104	113	72	91.1	86	96	1.117	0.16	0.401	0.688406	0.751676	0.1225	0.0809	0.1036	0.1036	TRUE	2.4463
TE1233_SO2_FAM0220/LTR/Gypsy	753	331	418	180	213	184	469	241	320	283	221	306	306.57	343	270	0.785	-0.35	-1.156	0.248	0.321	0.065	0.0553	0.0624	0.0624	TRUE	0.3737
TE1234_SO2_FAM2200/DNA/Unknown	1890	1619	1548	895	976	825	1176	1178	1185	1406	1013	1373	1221.8	1180	1264	1.07	0.097	0.507	0.612254	0.684843	0.0149	0.0472	0.0257	0.0257	TRUE	0.3663
TE1235_SO2_FAM2201/DNA/Unknown	263	287	242	200	261	188	164	209	185	314	271	313	242.6	186	299	1.607	0.685	3.368	0.000756706	0.00169043	0.0076	0.0582	0.0255	0.0255	TRUE	0.1309
TE1236_SO2_FAM2202/Unknown/Unknown	210	245	187	34	48	24	131	178	143	53	50	40	99.22	151	48	0.318	-1.653	-5.805	6.43e-09	2.49e-08	0.016	0.078	0.0415	0.0415	TRUE	0.2808
TE1237_SO2_FAM2203/DNA/Unknown	19	6	3	5	9	2	12	4	2	8	9	3	6.5	6	7	1.118	0.16	0.178	0.859	0.893	0.3208	0.5557	0.4298	0.4298	TRUE	2.0687
TE1238_SO2_FAM2204/DNA/Unknown	21	6	10	41	38	30	13	4	8	64	39	50	29.81	8	51	6.021	2.59	5.174	2.29e-07	7.71e-07	0.0863	0.156	0.1252	0.1252	TRUE	0.4183
TE1239_SO2_FAM2205/DNA/hAT-Tag1	81	82	94	17	51	18	50	60	72	27	53	30	48.61	61	37	0.615	-0.702	-1.82	0.0688	0.104	0.0538	0.1128	0.0825	0.0825	TRUE	0.9721
TE1240_SO2_FAM2206/Unknown/Unknown	20	25	24	20	36	7	12	18	18	31	37	12	21.57	16	27	1.672	0.741	1.394	0.163	0.223	0.1113	0.1985	0.1562	0.1562	TRUE	0.6613
TE1241_SO2_FAM2207/DNA/Unknown	1549	1437	1305	1028	1084	975	964	1046	999	1614	1125	1622	1228.44	1003	1454	1.448	0.534	2.578	0.00994	0.0183	0.0209	0.0472	0.0301	0.0301	TRUE	0.4757
TE1242_SO2_FAM2208/LINE/RTE-BovB	36	28	11	16	19	11	22	20	8	25	20	18	19.06	17	21	1.225	0.292	0.547	0.584059	0.658577	0.0899	0.2189	0.1516	0.1516	TRUE	1.1076
TE1243_SO2_FAM2209/Unknown/Unknown	38	20	19	18	24	10	24	15	15	28	25	17	20.43	18	23	1.323	0.404	0.846	0.397649	0.48105	0.0321	0.2072	0.1146	0.1146	TRUE	0.6047
TE1244_SO2_FAM2210/Unknown/Unknown	59	64	43	54	76	58	37	47	33	85	79	96	62.73	39	87	2.23	1.157	3.917	8.98e-05	0.000228	0	0.0974	0.0457	0.0457	TRUE	0.2566
TE1245_SO2_FAM2211/Unknown/Unknown	573	525	563	776	1289	739	357	382	431	1219	1338	1229	825.97	390	1262	3.24	1.696	10.325	5.42e-25	4.82e-24	0.0043	0.0485	0.018	0.018	TRUE	0.099
TE1246_SO2_FAM2212/Unknown/Unknown	328	269	269	137	212	117	204	196	206	215	220	195	205.95	202	210	1.042	0.059	0.317	0.752	0.806	0	0.0606	0.0198	0.0198	TRUE	0.04
TE1247_SO2_FAM2213/Unknown/Unknown	58	52	41	18	34	21	36	38	31	28	35	35	33.97	35	33	0.938	-0.093	-0.263	0.793	0.841	0	0.1423	0.0581	0.0581	TRUE	0.0784
TE1248_SO2_FAM2214/DNA/hAT-Tip100	30	21	18	9	14	6	19	15	14	14	15	10	14.4	16	13	0.816	-0.294	-0.566	0.572	0.648	0	0.2753	0.1192	0.1192	TRUE	0.1458
TE1249_SO2_FAM2216/DNA/Unknown	160	106	124	167	41	94	100	77	95	262	43	156	122.14	91	154	1.691	0.758	1.4	0.162	0.222	0.3364	0.0717	0.2026	0.2026	TRUE	0.1308
TE1250_SO2_FAM2217/Unknown/Unknown	272	151	159	225	149	188	169	110	122	353	155	313	203.61	134	274	2.039	1.028	2.868	0.00413	0.00812	0.1092	0.0608	0.0873	0.0873	TRUE	0.9068
TE1251_SO2_FAM2218/Unknown/Unknown	32	31	23	20	26	10	20	23	18	31	27	17	22.52	20	25	1.256	0.329	0.747	0.455	0.538	0	0.1921	0.0943	0.0943	TRUE	0.3567
TE1252_SO2_FAM2219/Unknown/Unknown	64	55	53	63	69	44	40	40	41	99	72	73	60.7	40	81	2.017	1.012	3.46	0.000540904	0.00123214	0	0.0992	0.0442	0.0442	TRUE	0.2929
TE1253_SO2_FAM2220/DNA/Unknown	43	28	27	33	28	33	27	20	21	52	29	55	33.93	23	45	1.97	0.978	2.395	0.0166387	0.0292452	0.0435	0.1424	0.089	0.089	TRUE	0.8373
TE1254_SO2_FAM2221/Unknown/Unknown	681	778	536	297	632	316	424	566	410	466	656	526	508.09	467	549	1.179	0.237	1.012	0.311336	0.390387	0.0297	0.051	0.0376	0.0376	TRUE	0.4092
TE1255_SO2_FAM2222/Unknown/Unknown	32	12	17	19	24	10	20	9	13	30	25	17	18.84	14	24	1.709	0.773	1.476	0.14	0.195	0.0695	0.2209	0.1433	0.1433	TRUE	0.5511
TE1256_SO2_FAM2223/LINE/R1-LOA	347	307	294	228	253	203	216	223	225	358	263	338	270.48	221	320	1.438	0.524	2.551	0.0107	0.0196	0.0095	0.0567	0.0265	0.0265	TRUE	0.2878
TE1257_SO2_FAM2224/DNA/Unknown	165	172	139	57	100	77	103	125	106	90	104	128	109.28	111	107	0.96	-0.059	-0.232	0.816225	0.860341	0.0083	0.0749	0.0368	0.0368	TRUE	0.242
TE1258_SO2_FAM2225/Unknown/Unknown	572	496	409	251	479	205	356	361	313	394	497	341	377.09	343	411	1.2	0.263	1.215	0.224503	0.295416	0.0176	0.0533	0.031	0.031	TRUE	0.3978
TE1259_SO2_FAM2226/DNA/Unknown	1722	1532	1483	622	564	550	1072	1115	1135	977	585	915	966.55	1107	826	0.745	-0.426	-1.782	0.0747	0.112	0.0349	0.0479	0.0399	0.0399	TRUE	0.7812
TE1260_SO2_FAM2227/PLE/Penelope	143	113	121	208	255	180	89	82	93	327	265	299	192.44	88	297	3.368	1.752	8.434	3.33e-17	2.13e-16	0	0.0617	0.0247	0.0247	TRUE	0.107
TE1261_SO2_FAM2228/DNA/Unknown	49	21	37	26	33	17	30	15	28	41	34	28	29.58	24	34	1.393	0.478	1.108	0.268	0.344	0.0486	0.1568	0.0996	0.0996	TRUE	0.6864
TE1262_SO2_FAM2229/DNA/Unknown	2644	2232	2199	1135	1443	1059	1645	1625	1684	1782	1498	1762	1665.93	1651	1681	1.017	0.025	0.161	0.872088	0.902129	0.004	0.0464	0.0161	0.0161	TRUE	0.111
TE1263_SO2_FAM0223/LTR/Gypsy	439	256	271	86	155	75	273	186	207	135	161	125	181.29	222	140	0.633	-0.66	-2.595	0.00945088	0.0174662	0.0257	0.0628	0.04	0.04	TRUE	0.4617
TE1264_SO2_FAM2230/DNA/Unknown	2159	1987	1723	967	1411	891	1343	1446	1319	1519	1465	1482	1429.07	1369	1489	1.087	0.12	0.877	0.380394	0.463113	0.0009	0.0468	0.0127	0.0127	TRUE	0.0289
TE1265_SO2_FAM2231/Unknown/Unknown	728	549	579	896	952	714	453	400	443	1407	988	1188	813.17	432	1194	2.762	1.466	7.294	3.02e-13	1.56e-12	0.0168	0.0485	0.0277	0.0277	TRUE	0.0969
TE1266_SO2_FAM2232/Unknown/Unknown	186	172	166	136	131	131	116	125	127	214	136	218	155.92	123	189	1.534	0.617	2.344	0.0191	0.0331	0.0279	0.0658	0.0433	0.0433	TRUE	0.6859
TE1267_SO2_FAM2233/Unknown/Unknown	5125	3903	4023	1620	1899	1416	3189	2841	3080	2544	1971	2356	2663.51	3037	2290	0.754	-0.408	-2.38	0.0173	0.0303	0.0093	0.0457	0.0207	0.0207	TRUE	0.1817
TE1268_SO2_FAM2234/Unknown/Unknown	73	67	38	35	42	36	45	49	29	55	44	60	46.96	41	53	1.273	0.349	0.983	0.325801	0.405677	0.0308	0.1152	0.0687	0.0687	TRUE	0.5329
TE1269_SO2_FAM2235/DNA/Unknown	987	775	849	172	327	146	614	564	650	270	339	243	446.79	609	284	0.468	-1.095	-5.334	9.62e-08	3.34e-07	0.0125	0.0519	0.0273	0.0273	TRUE	0.3357
TE1270_SO2_FAM2236/Unknown/Unknown	23	5	16	9	4	5	14	4	12	14	4	8	9.47	10	9	0.858	-0.22	-0.277	0.781465	0.831418	0.2852	0.3955	0.3379	0.3379	TRUE	0.4195
TE1271_SO2_FAM2237/Unknown/Unknown	1574	1290	1312	836	810	779	979	939	1004	1313	841	1296	1062.09	974	1150	1.179	0.237	1.043	0.297	0.375	0.0296	0.0476	0.0363	0.0363	TRUE	0.6701
TE1272_SO2_FAM2238/DNA/Unknown	630	562	571	140	203	101	392	409	437	220	211	168	306.14	413	200	0.485	-1.045	-5.314	1.07e-07	3.71e-07	0.0028	0.0553	0.0235	0.0235	TRUE	0.1833
TE1273_SO2_FAM2239/DNA/Unknown	73	70	57	52	63	32	45	51	44	82	65	53	56.72	47	67	1.431	0.517	1.7	0.0892	0.131	0	0.1031	0.0487	0.0487	TRUE	0.1744
TE1274_SO2_FAM0224/LTR/Gypsy	143	105	109	180	129	90	89	76	83	283	134	150	135.86	83	189	2.268	1.181	3.473	0.000514736	0.00117651	0.0805	0.0689	0.0754	0.0754	TRUE	1.9168
TE1275_SO2_FAM2240/LINE/RTE-RTE	166	95	107	201	196	112	103	69	82	316	203	186	159.97	85	235	2.766	1.468	4.834	1.34e-06	4.18e-06	0.0533	0.0652	0.0593	0.0593	TRUE	0.9319
TE1276_SO2_FAM2241/DNA/Unknown	37	23	28	9	13	9	23	17	21	14	13	15	17.3	20	14	0.692	-0.53	-1.104	0.269744	0.34598	0	0.2366	0.0999	0.0999	TRUE	0.1589
TE1277_SO2_FAM2242/Unknown/Unknown	121	112	93	58	152	51	75	82	71	91	158	85	93.62	76	111	1.478	0.563	1.748	0.0804	0.12	0.0518	0.08	0.0639	0.0639	TRUE	1.3669
TE1278_SO2_FAM2243/LINE/R1	42	29	24	8	7	10	26	21	18	13	7	17	17.01	22	12	0.538	-0.895	-1.681	0.0927465	0.135847	0	0.2398	0.1289	0.1289	TRUE	0.4986
TE1279_SO2_FAM2244/DNA/Unknown	7	9	4	15	26	9	4	7	3	24	27	15	13.25	5	22	4.734	2.243	3.664	0.000248094	0.000592888	0	0.2954	0.1628	0.1628	TRUE	0.2736
TE1280_SO2_FAM2245/Unknown/Unknown	1253	1284	1097	609	1214	572	780	935	840	956	1260	952	953.72	852	1056	1.242	0.313	1.581	0.113969	0.163166	0.0166	0.0479	0.0271	0.0271	TRUE	0.3453
TE1281_SO2_FAM2246/DNA/Unknown	602	597	498	194	312	173	375	435	381	305	324	288	351.13	397	306	0.771	-0.375	-2.11	0.0348847	0.05696	0.0033	0.0539	0.0195	0.0195	TRUE	0.0809
TE1282_SO2_FAM2247/Unknown/Unknown	131	118	99	47	76	42	82	86	76	74	79	70	77.63	81	74	0.918	-0.123	-0.488	0.625473	0.696484	0	0.0873	0.0321	0.0321	TRUE	0.0312
TE1283_SO2_FAM2248/LINE/RTE-RTE	118	88	69	31	45	15	73	64	53	49	47	25	51.78	63	40	0.638	-0.649	-1.8	0.0718171	0.108398	0.0311	0.1087	0.0709	0.0709	TRUE	0.5559
TE1284_SO2_FAM2249/Unknown/Unknown	40	32	26	42	55	29	25	23	20	66	57	48	39.9	23	57	2.512	1.329	3.892	9.93e-05	0.000251	0	0.1278	0.0562	0.0562	TRUE	0.081
TE1285_SO2_FAM0225/DIRS/DIRS	622	400	399	326	445	327	387	291	305	512	462	544	416.93	328	506	1.54	0.623	3.082	0.00206	0.00428	0.0135	0.0524	0.027	0.027	TRUE	0.2936
TE1286_SO2_FAM2250/Unknown/Unknown	130	126	109	38	69	35	81	92	83	60	72	58	74.26	85	63	0.746	-0.423	-1.594	0.111	0.159	0	0.0892	0.0356	0.0356	TRUE	0.13
TE1287_SO2_FAM2251/Unknown/Unknown	37	25	19	22	26	16	23	18	15	35	27	27	23.99	19	30	1.568	0.649	1.529	0.126	0.179	0	0.183	0.0871	0.0871	TRUE	0.2975
TE1288_SO2_FAM2252/DNA/Unknown	1308	1220	1108	673	972	497	814	888	848	1057	1009	827	907.15	850	964	1.135	0.183	1.057	0.291	0.368033	0.0072	0.0481	0.0204	0.0204	TRUE	0.1796
TE1289_SO2_FAM2253/DNA/PIF-Harbinger	18	10	17	9	12	11	11	7	13	14	12	18	12.73	10	15	1.41	0.496	0.886	0.375537	0.458123	0	0.3055	0.145	0.145	TRUE	0.3153
TE1290_SO2_FAM2254/Unknown/Unknown	39	20	31	31	53	31	24	15	24	49	55	52	36.31	21	52	2.483	1.312	3.537	0.000404	0.000938	0	0.136	0.0687	0.0687	TRUE	0.4507
TE1291_SO2_FAM2255/Unknown/Unknown	123	114	115	52	90	62	77	83	88	82	93	103	87.63	83	93	1.125	0.169	0.682	0.495191	0.577573	0	0.0824	0.0326	0.0326	TRUE	0.087
TE1292_SO2_FAM2256/DNA/Unknown	19	19	9	19	37	12	12	14	7	30	38	20	20.13	11	29	2.734	1.451	2.85	0.00438	0.00857	0.0501	0.2096	0.1309	0.1309	TRUE	0.1223
TE1293_SO2_FAM2257/DNA/TcMar-Tigger	44	32	33	195	176	76	27	23	25	306	183	126	115.22	25	205	8.092	3.016	7.906	2.67e-15	1.55e-14	0.0994	0.0733	0.0876	0.0876	TRUE	0.1854
TE1294_SO2_FAM2258/Unknown/Unknown	166	179	107	37	95	43	103	130	82	58	99	72	90.63	105	76	0.73	-0.455	-1.396	0.162716	0.222861	0.0503	0.0811	0.0639	0.0639	TRUE	0.2967
TE1295_SO2_FAM2259/Unknown/Unknown	1633	1609	1366	562	890	632	1016	1171	1046	883	924	1051	1015.16	1078	953	0.884	-0.179	-1.082	0.279	0.356	0.0057	0.0477	0.0186	0.0186	TRUE	0.0952
TE1296_SO2_FAM0226/DNA/Sola-1	982	1064	941	308	546	273	611	774	720	484	567	454	601.76	702	502	0.716	-0.482	-2.489	0.0128	0.023	0.0124	0.05	0.0251	0.0251	TRUE	0.1547
TE1297_SO2_FAM2260/Unknown/Unknown	662	647	590	344	465	360	412	471	452	540	483	599	492.73	445	541	1.213	0.279	1.568	0.117	0.167	0.006	0.0512	0.0207	0.0207	TRUE	0.1061
TE1298_SO2_FAM2261/Unknown/Unknown	425	463	427	97	150	65	264	337	327	152	156	108	224.09	309	139	0.451	-1.15	-4.773	1.82e-06	5.61e-06	0.0185	0.0593	0.0357	0.0357	TRUE	0.3356
TE1299_SO2_FAM2262/DNA/CMC-Chapaev-3	34	14	17	8	21	7	21	10	13	13	22	12	15.06	15	16	1.054	0.075	0.131	0.896	0.921	0.0833	0.2651	0.168	0.168	TRUE	0.8646
TE1300_SO2_FAM2263/DNA/Unknown	39	40	26	111	145	94	24	29	20	174	151	156	92.42	24	160	6.549	2.711	9.697	3.09e-22	2.48e-21	0	0.0804	0.0375	0.0375	TRUE	0.1889
TE1301_SO2_FAM2264/DNA/Unknown	30	17	11	11	18	9	19	12	8	17	19	15	15.07	13	17	1.288	0.366	0.674	0.500374	0.58236	0	0.2651	0.1444	0.1444	TRUE	0.552
TE1302_SO2_FAM2265/DNA/Unknown	13	6	6	67	78	49	8	4	5	105	81	82	47.46	6	89	15.416	3.946	9.092	9.76e-20	7.04e-19	0	0.1145	0.0671	0.0671	TRUE	0.4755
TE1303_SO2_FAM2266/DNA/Unknown	8	6	9	6	18	7	5	4	7	9	19	12	9.33	5	13	2.505	1.325	2.001	0.0454346	0.071939	0	0.4007	0.1989	0.1989	TRUE	0.5719
TE1304_SO2_FAM2267/LINE/RTE-RTE	421	233	260	399	501	310	262	170	199	627	520	516	382.17	210	554	2.632	1.396	5.908	3.47e-09	1.38e-08	0.0267	0.0531	0.0373	0.0373	TRUE	0.5338
TE1305_SO2_FAM2268/DNA/Unknown	19	15	7	286	387	210	12	11	5	449	402	349	204.72	9	400	42.152	5.398	16.274	1.52e-59	3.12e-58	0	0.0607	0.0405	0.0405	TRUE	0.3432
TE1306_SO2_FAM2269/Unknown/Unknown	10	13	17	11	11	4	6	9	13	17	11	7	10.67	9	12	1.241	0.312	0.481	0.631	0.701	0.0566	0.3558	0.2074	0.2074	TRUE	0.1665
TE1307_SO2_FAM0227/DNA/Maverick	4204	4140	3908	633	1184	729	2616	3013	2992	994	1229	1213	2009.55	2874	1145	0.399	-1.327	-7.709	1.27e-14	7.12e-14	0.0087	0.0461	0.0206	0.0206	TRUE	0.1571
TE1308_SO2_FAM2270/Unknown/Unknown	22	16	17	67	57	100	14	12	13	105	59	166	61.52	13	110	8.555	3.097	6.782	1.19e-11	5.63e-11	0.1314	0.0985	0.1163	0.1163	TRUE	0.0857
TE1309_SO2_FAM2271/Unknown/Unknown	9	9	10	2	2	0	6	7	8	3	2	0	4.17	7	2	0.272	-1.879	-1.736	0.082613	0.122672	0	0.8414	0.4044	0.4044	TRUE	0.3053
TE1310_SO2_FAM2272/LINE/RTE-RTE	45	39	50	138	225	112	28	28	38	217	234	186	121.88	31	212	6.765	2.758	10.367	3.5e-25	3.15e-24	0	0.0717	0.0365	0.0365	TRUE	0.2581
TE1311_SO2_FAM2273/LINE/RTE-BovB	5	4	4	6	3	4	3	3	3	9	3	7	4.71	3	6	2.054	1.038	1.158	0.246723	0.320324	0	0.7498	0.3502	0.3502	TRUE	0.1778
TE1312_SO2_FAM2274/DNA/Unknown	832	578	626	450	514	341	518	421	479	707	534	567	537.54	473	603	1.273	0.349	1.737	0.0823	0.122279	0.0141	0.0506	0.0271	0.0271	TRUE	0.2625
TE1313_SO2_FAM2275/DNA/PIF-Harbinger	26	20	11	32	31	27	16	15	8	50	32	45	27.75	13	42	3.204	1.68	3.781	0.000156	0.000384	0	0.1642	0.0987	0.0987	TRUE	0.4627
TE1314_SO2_FAM2276/LINE/RTE-BovB	94	63	57	59	57	39	58	46	44	93	59	65	60.78	49	72	1.453	0.539	1.675	0.0940281	0.137482	0.0247	0.0991	0.0577	0.0577	TRUE	0.4811
TE1315_SO2_FAM2277/DNA/Unknown	1261	1065	1027	1800	1023	1981	785	775	786	2827	1062	3296	1588.42	782	2395	3.061	1.614	4.219	2.46e-05	6.68e-05	0.1576	0.0465	0.1047	0.1047	TRUE	0.6556
TE1316_SO2_FAM2278/DNA/PIF-Harbinger	528	557	552	121	343	147	329	405	423	190	356	245	324.54	386	264	0.687	-0.542	-1.92	0.0549	0.0853	0.0552	0.0547	0.0539	0.0539	TRUE	0.8041
TE1317_SO2_FAM2279/DNA/Unknown	4320	4197	3705	2685	6180	3057	2688	3055	2837	4217	6415	5086	4049.48	2860	5239	1.832	0.874	4.169	3.06e-05	8.22e-05	0.024	0.0453	0.0314	0.0314	TRUE	0.2014
TE1318_SO2_FAM2280/Unknown/Unknown	231	160	211	120	125	157	144	116	162	188	130	261	166.86	141	193	1.367	0.451	1.434	0.151526	0.209157	0.0656	0.0644	0.0651	0.0651	TRUE	0.1832
TE1319_SO2_FAM2281/Unknown/Unknown	941	677	813	508	399	399	586	493	622	798	414	664	596.08	567	625	1.101	0.139	0.495	0.621	0.692	0.0584	0.05	0.0549	0.0549	TRUE	0.4211
TE1320_SO2_FAM2282/Unknown/Unknown	255	188	226	159	193	158	159	137	173	250	200	263	196.91	156	238	1.516	0.6	2.688	0.0072	0.0136	0.0122	0.0613	0.0307	0.0307	TRUE	0.2189
TE1321_SO2_FAM2283/Unknown/Unknown	0	2	3	1	0	0	0	1	2	2	0	0	0.89	1	1	0.404	-1.309	-0.543	0.587252	NA	0	3.7911	2.9032	2.9032	TRUE	0.4475
TE1322_SO2_FAM2284/DNA/Crypton-I	11	2	4	10	6	1	7	1	3	16	6	2	5.83	4	8	2.048	1.035	1.018	0.308626	0.387436	0.5097	0.6149	0.5623	0.5623	TRUE	0.2787
TE1323_SO2_FAM2286/LTR/Gypsy	6	5	4	13	11	8	4	4	3	20	11	13	9.26	4	15	4.27	2.094	3.055	0.00225	0.00465	0	0.4033	0.1908	0.1908	TRUE	0.3279
TE1324_SO2_FAM2287/Unknown/Unknown	231	209	242	294	205	301	144	152	185	462	213	501	276.07	160	392	2.437	1.285	3.71	0.000207	0.000502	0.1036	0.0565	0.0825	0.0825	TRUE	1.8654
TE1325_SO2_FAM2288/Unknown/Unknown	346	273	250	147	255	130	215	199	191	231	265	216	219.54	202	237	1.179	0.238	1.211	0.225753	0.29688	0.0027	0.0596	0.023	0.023	TRUE	0.1182
TE1326_SO2_FAM2289/Unknown/Unknown	823	811	648	160	264	146	512	590	496	251	274	243	394.46	533	256	0.482	-1.054	-5.785	7.26e-09	2.8e-08	0.0051	0.0529	0.0205	0.0205	TRUE	0.1051
TE1327_SO2_FAM0229/LINE/L2	2283	1262	1359	2149	2397	1601	1421	919	1040	3375	2488	2664	1984.35	1127	2842	2.522	1.334	5.548	2.89e-08	1.06e-07	0.0397	0.0461	0.0411	0.0411	TRUE	0.6311
TE1328_SO2_FAM2290/Unknown/Unknown	12	11	10	6	5	5	7	8	8	9	5	8	7.68	8	7	0.97	-0.044	-0.064	0.948955	0.961859	0	0.4774	0.2002	0.2002	TRUE	0.259
TE1329_SO2_FAM2291/DNA/hAT-Ac	141	89	110	63	61	51	88	65	84	99	63	85	80.64	79	82	1.035	0.05	0.166	0.868	0.9	0.025	0.0857	0.0512	0.0512	TRUE	0.3502
TE1330_SO2_FAM2292/LINE/I	311	286	249	1368	1093	1307	194	208	191	2148	1135	2174	1008.27	198	1819	9.207	3.203	11.137	8.25e-29	8.31e-28	0.0643	0.0477	0.0574	0.0574	TRUE	1.3156
TE1331_SO2_FAM2293/DNA/PIF-Harbinger	37	19	24	27	34	16	23	14	18	42	35	27	26.59	18	35	1.885	0.915	2.152	0.0314074	0.0518643	0	0.1695	0.0911	0.0911	TRUE	0.1715
TE1332_SO2_FAM2294/Unknown/Unknown	9	5	6	5	9	6	6	4	5	8	9	10	6.83	5	9	1.957	0.969	1.349	0.177	0.241	0	0.5308	0.2189	0.2189	TRUE	0.1037
TE1333_SO2_FAM2295/Unknown/Unknown	16	21	15	6	19	10	10	15	11	9	20	17	13.75	12	15	1.267	0.342	0.616	0.537899	0.616026	0	0.2862	0.1478	0.1478	TRUE	0.3717
TE1334_SO2_FAM2296/Unknown/Unknown	209	179	127	86	121	90	130	130	97	135	126	150	127.99	119	137	1.143	0.193	0.793	0.428	0.512	0.0114	0.0704	0.0345	0.0345	TRUE	0.2702
TE1335_SO2_FAM2297/DNA/Unknown	3	1	3	15	10	5	2	1	2	24	10	8	7.86	2	14	8.58	3.101	3.462	0.00053695	0.00122412	0	0.4675	0.3127	0.3127	TRUE	1.0893
TE1336_SO2_FAM2298/DNA/hAT-Charlie	30	39	33	16	38	12	19	28	25	25	39	20	26.14	24	28	1.194	0.256	0.572	0.567	0.644	0.0443	0.1716	0.1048	0.1048	TRUE	0.8108
TE1337_SO2_FAM2299/DNA/Unknown	17	12	16	4	7	9	11	9	12	6	7	15	10.01	11	9	0.887	-0.173	-0.27	0.787364	0.836497	0	0.3764	0.1885	0.1885	TRUE	0.5386
TE1338_SO2_FAM0230/LTR/Gypsy	469	451	345	130	176	127	292	328	264	204	183	211	247.06	295	199	0.674	-0.568	-2.837	0.00455591	0.00889748	0.0063	0.0579	0.0242	0.0242	TRUE	0.1133
TE1339_SO2_FAM2302/Unknown/Unknown	16	13	12	23	26	17	10	9	9	36	27	28	20	9	30	3.176	1.667	3.657	0.000255657	0.000610136	0	0.2107	0.0898	0.0898	TRUE	0.1383
TE1340_SO2_FAM2303/DNA/Unknown	89	66	70	78	77	60	55	48	54	122	80	100	76.54	52	101	1.912	0.935	3.267	0.00109	0.00236	0.0138	0.0879	0.0452	0.0452	TRUE	0.1288
TE1341_SO2_FAM2304/DNA/Unknown	50	26	32	57	63	40	31	19	24	90	65	67	49.33	25	74	2.95	1.561	4.465	8e-06	2.3e-05	0.0218	0.1118	0.0644	0.0644	TRUE	0.3796
TE1342_SO2_FAM2305/Unknown/Unknown	8	1	1	0	5	2	5	1	1	0	5	3	2.5	2	3	1.335	0.416	0.285	0.775658	0.826362	0.8883	1.375	1.1384	1.1384	TRUE	0.6253
TE1343_SO2_FAM2306/Unknown/Unknown	7	4	4	0	1	0	4	3	3	0	1	0	1.89	3	0	0.145	-2.789	-1.677	0.0934857	0.136802	0	1.7988	0.8907	0.8907	TRUE	0.2056
TE1344_SO2_FAM2307/DNA/hAT-Charlie	352	214	245	41	66	41	219	156	188	64	69	68	127.25	188	67	0.358	-1.483	-5.723	1.05e-08	3.99e-08	0	0.0706	0.0361	0.0361	TRUE	0.0895
TE1345_SO2_FAM2308/Unknown/Unknown	2	0	1	1	3	1	1	0	1	2	3	2	1.39	1	2	3.172	1.665	1.006	0.314	NA	0	2.4306	1.1363	1.1363	TRUE	0.3282
TE1346_SO2_FAM2309/Unknown/Unknown	398	307	346	152	260	162	248	223	265	239	270	270	252.35	245	260	1.058	0.082	0.433	0.665	0.732	0.0024	0.0576	0.0215	0.0215	TRUE	0.0687
TE1347_SO2_FAM0231/DNA/Unknown	473	338	390	196	290	192	294	246	299	308	301	319	294.53	280	309	1.105	0.145	0.782	0.434	0.518	0.004	0.0557	0.0211	0.0211	TRUE	0.1267
TE1348_SO2_FAM2310/DNA/Unknown	100	76	69	66	68	44	62	55	53	104	71	73	69.63	57	83	1.444	0.53	1.819	0.068878	0.10433	0.0097	0.0922	0.0464	0.0464	TRUE	0.411
TE1349_SO2_FAM2311/DNA/Unknown	77	72	50	53	67	57	48	52	38	83	70	95	64.37	46	83	1.773	0.826	2.783	0.00539	0.0104	0	0.0961	0.0473	0.0473	TRUE	0.159
TE1350_SO2_FAM2312/DNA/Unknown	6	8	2	3	0	1	4	6	2	5	0	2	2.91	4	2	0.54	-0.89	-0.665	0.506	0.588	0.3931	1.1865	0.8468	0.8468	TRUE	0.4161
TE1351_SO2_FAM2313/DNA/Unknown	1007	818	863	701	723	601	627	595	661	1101	750	1000	788.99	628	950	1.512	0.597	2.884	0.00392586	0.00775529	0.0192	0.0487	0.0296	0.0296	TRUE	0.4105
TE1352_SO2_FAM2314/DNA/Unknown	13	8	7	17	8	2	8	6	5	27	8	3	9.6	6	13	1.968	0.976	1.198	0.231	0.303	0.3455	0.3907	0.3683	0.3683	TRUE	0.7654
TE1353_SO2_FAM2316/DNA/Unknown	66	36	37	57	48	37	41	26	28	90	50	62	49.42	32	67	2.08	1.057	2.797	0.00515	0.00999	0.0561	0.1117	0.0812	0.0812	TRUE	0.3615
TE1354_SO2_FAM2317/DNA/Unknown	386	360	296	79	135	57	240	262	227	124	140	95	181.31	243	120	0.496	-1.011	-4.331	1.49e-05	4.14e-05	0.008	0.0628	0.032	0.032	TRUE	0.2888
TE1355_SO2_FAM2318/Unknown/Unknown	44	36	35	45	41	32	27	26	27	71	43	53	41.14	27	56	2.052	1.037	2.948	0.00320316	0.00643642	0	0.1252	0.0633	0.0633	TRUE	0.201
TE1356_SO2_FAM2319/DNA/TcMar-Tc1	15	8	9	9	3	5	9	6	7	14	3	8	7.94	7	8	1.119	0.163	0.212	0.832	0.872	0.1118	0.4633	0.292	0.292	TRUE	0.2045
TE1357_SO2_FAM0232/LINE/L2	110	102	85	22	52	10	68	74	65	35	54	17	52.16	69	35	0.518	-0.95	-2.262	0.0237	0.0403	0.0953	0.1082	0.1024	0.1024	TRUE	0.4475
TE1358_SO2_FAM2320/Unknown/Unknown	498	512	447	294	398	296	310	373	342	462	413	492	398.68	342	456	1.332	0.414	2.268	0.0233462	0.039695	0.006	0.0528	0.0214	0.0214	TRUE	0.0805
TE1359_SO2_FAM2321/DNA/Unknown	7	2	3	2	0	0	4	1	2	3	0	0	1.87	2	1	0.36	-1.473	-0.875	0.381721	0.464449	0.2156	1.8173	1.2038	1.2038	TRUE	0.9757
TE1360_SO2_FAM2322/DNA/PIF-Harbinger	247	208	235	86	136	69	154	151	180	135	141	115	146.01	162	130	0.81	-0.305	-1.37	0.171	0.233	0	0.0672	0.0281	0.0281	TRUE	0.1056
TE1361_SO2_FAM2323/Unknown/Unknown	837	800	786	314	458	309	521	582	602	493	475	514	531.25	568	494	0.869	-0.202	-1.247	0.212	0.281	0.0026	0.0507	0.0169	0.0169	TRUE	0.0642
TE1362_SO2_FAM2325/Unknown/Unknown	990	694	750	331	463	300	616	505	574	520	481	499	532.48	565	500	0.884	-0.178	-1.046	0.296	0.373	0.0049	0.0507	0.0189	0.0189	TRUE	0.1024
TE1363_SO2_FAM2326/DNA/Unknown	107	96	96	66	96	65	67	70	73	104	100	108	86.9	70	104	1.482	0.567	2.38	0.0173	0.0303	0	0.0827	0.0291	0.0291	TRUE	0.0186
TE1364_SO2_FAM2327/DNA/Unknown	31	7	18	24	58	13	19	5	14	38	60	22	26.28	13	40	3.149	1.655	2.754	0.00587956	0.0112827	0.26	0.1709	0.215	0.215	TRUE	0.1714
TE1365_SO2_FAM2328/Unknown/Unknown	93	69	97	28	29	17	58	50	74	44	30	28	47.45	61	34	0.559	-0.839	-2.345	0.019	0.0331	0.0243	0.1145	0.0658	0.0658	TRUE	0.3462
TE1366_SO2_FAM2329/DNA/Unknown	1	3	1	0	3	2	1	2	1	0	3	3	1.67	1	2	1.848	0.886	0.574	0.566105	NA	0	2.0363	1.1009	1.1009	TRUE	0.4544
TE1367_SO2_FAM2330/DNA/Unknown	12	6	10	3	8	1	7	4	8	5	8	2	5.69	6	5	0.788	-0.343	-0.399	0.689827	0.752994	0.0081	0.6281	0.3433	0.3433	TRUE	0.3042
TE1368_SO2_FAM2331/Unknown/Unknown	2478	2364	2251	703	1149	683	1542	1721	1723	1104	1193	1136	1403.17	1662	1144	0.689	-0.538	-3.7	0.000215	0.000521	0.0024	0.0468	0.0144	0.0144	TRUE	0.0486
TE1369_SO2_FAM2332/DNA/Unknown	46	29	41	4	10	7	29	21	31	6	10	12	18.24	27	9	0.351	-1.511	-2.871	0.00409075	0.00804918	0	0.2267	0.1133	0.1133	TRUE	0.2665
TE1370_SO2_FAM2333/DNA/hAT	8	6	5	3	7	4	5	4	4	5	7	7	5.3	4	6	1.423	0.509	0.637	0.524338	0.604222	0	0.6715	0.27	0.27	TRUE	0.0719
TE1371_SO2_FAM2334/Unknown/Unknown	31	33	31	70	93	58	19	24	24	110	97	96	61.67	22	101	4.529	2.179	7.309	2.7e-13	1.4e-12	0	0.0984	0.0413	0.0413	TRUE	0.1096
TE1372_SO2_FAM2335/Unknown/Unknown	5836	4963	5149	2659	3254	2317	3632	3612	3942	4176	3378	3855	3765.71	3729	3803	1.02	0.028	0.177	0.859698	0.893306	0.0065	0.0453	0.0177	0.0177	TRUE	0.1171
TE1373_SO2_FAM2336/Unknown/Unknown	11	7	5	6	16	3	7	5	4	9	17	5	7.8	5	10	2.012	1.009	1.344	0.179	0.242	0	0.4707	0.2737	0.2737	TRUE	0.2251
TE1374_SO2_FAM2337/DNA/Unknown	345	267	260	210	233	156	215	194	199	330	242	260	239.88	203	277	1.363	0.447	2.117	0.0342788	0.0561135	0.0097	0.0583	0.0278	0.0278	TRUE	0.296
TE1375_SO2_FAM2338/Unknown/Unknown	440	371	339	147	217	111	274	270	260	231	225	185	240.69	268	214	0.799	-0.323	-1.682	0.0926	0.136	0	0.0583	0.022	0.022	TRUE	0.1368
TE1376_SO2_FAM2339/DNA/hAT-hATx	9	3	4	4	25	15	6	2	3	6	26	25	11.34	4	19	5.251	2.393	3.099	0.00193898	0.00405013	0.2523	0.3376	0.2966	0.2966	TRUE	1.3364
TE1377_SO2_FAM0234/LTR/Gypsy	77	34	39	7	46	8	48	25	30	11	48	13	29.1	34	24	0.72	-0.474	-0.763	0.445461	0.528962	0.3207	0.1587	0.2387	0.2387	TRUE	4.4628
TE1378_SO2_FAM2340/Unknown/Unknown	4429	3663	3412	2037	2714	1869	2756	2666	2612	3199	2817	3109	2859.99	2678	3042	1.135	0.183	1.322	0.186	0.251	0.002	0.0456	0.0135	0.0135	TRUE	0.0512
TE1379_SO2_FAM2341/DNA/Unknown	11	4	6	8	2	6	7	3	5	13	2	10	6.5	5	8	1.652	0.724	0.818	0.413	0.497	0.2536	0.5562	0.4029	0.4029	TRUE	0.8138
TE1380_SO2_FAM2342/Unknown/Unknown	11	6	12	8	28	20	7	4	9	13	29	33	15.88	7	25	3.692	1.884	3.136	0.00171171	0.00360907	0.1001	0.2537	0.1802	0.1802	TRUE	0.6183
TE1381_SO2_FAM2343/Unknown/Unknown	6	3	4	1	2	1	4	2	3	2	2	2	2.38	3	2	0.598	-0.742	-0.612	0.540832	0.6188	0	1.4401	0.5573	0.5573	TRUE	0.0971
TE1382_SO2_FAM2344/Unknown/Unknown	51	44	37	38	70	42	32	32	28	60	73	70	49.05	31	68	2.2	1.138	3.745	0.00018	0.00044	0	0.1122	0.0447	0.0447	TRUE	0.076
TE1383_SO2_FAM2345/DNA/Unknown	128	80	94	130	177	119	80	58	72	204	184	198	132.62	70	195	2.783	1.477	6.291	3.15e-10	1.35e-09	0	0.0695	0.0311	0.0311	TRUE	0.2088
TE1384_SO2_FAM2346/DNA/Unknown	133	75	89	95	103	60	83	55	68	149	107	100	93.57	69	119	1.726	0.788	2.628	0.00860139	0.0160306	0.0336	0.08	0.0536	0.0536	TRUE	0.4563
TE1385_SO2_FAM2347/Unknown/Unknown	1146	1037	951	1373	1633	1211	713	755	728	2156	1695	2015	1343.66	732	1955	2.67	1.417	8.456	2.76e-17	1.78e-16	0.0075	0.0469	0.0194	0.0194	TRUE	0.1658
TE1386_SO2_FAM2348/Unknown/Unknown	809	804	683	544	799	599	503	585	523	854	829	997	715.29	537	893	1.662	0.733	4.253	2.11e-05	5.8e-05	0.006	0.0491	0.02	0.02	TRUE	0.1184
TE1387_SO2_FAM2349/DNA/Unknown	996	927	845	239	492	339	620	675	647	375	511	564	565.25	647	483	0.747	-0.421	-1.989	0.0466755	0.0736805	0.0184	0.0503	0.0302	0.0302	TRUE	0.4259
TE1388_SO2_FAM0235/LTR/Gypsy	783	279	467	561	517	537	487	203	358	881	537	893	559.82	349	770	2.203	1.139	3.167	0.00154133	0.00327528	0.1266	0.0504	0.0913	0.0913	TRUE	0.5983
TE1389_SO2_FAM2350/LINE/RTE-BovB	61	62	53	5	18	7	38	45	41	8	19	12	26.97	41	13	0.32	-1.644	-3.571	0.000355	0.000831	0	0.1677	0.0914	0.0914	TRUE	0.7524
TE1390_SO2_FAM2351/Unknown/Unknown	64	54	48	48	39	31	40	39	37	75	40	52	47.22	39	56	1.43	0.516	1.47	0.142	0.197	0.026	0.1148	0.0671	0.0671	TRUE	0.3891
TE1391_SO2_FAM2352/PLE/Penelope	5	7	3	3	3	1	3	5	2	5	3	2	3.33	3	3	0.906	-0.142	-0.136	0.892	0.918	0	1.042	0.4638	0.4638	TRUE	0.2587
TE1392_SO2_FAM2353/RC/Helitron	30	29	16	39	62	32	19	21	12	61	64	53	38.48	17	59	3.437	1.781	4.822	1.42e-06	4.42e-06	0	0.1308	0.0663	0.0663	TRUE	0.3665
TE1393_SO2_FAM2354/Unknown/Unknown	89	91	73	72	123	59	55	66	56	113	128	98	86.07	59	113	1.92	0.941	3.626	0.000287978	0.000681736	0	0.0831	0.0364	0.0364	TRUE	0.1193
TE1394_SO2_FAM2355/Unknown/Unknown	70	44	58	69	52	75	44	32	44	108	54	125	67.85	40	96	2.371	1.246	3.197	0.00139	0.00297	0.0927	0.0934	0.0931	0.0931	TRUE	0.6506
TE1395_SO2_FAM2356/Unknown/Unknown	0	1	1	0	1	0	0	1	1	0	1	0	0.42	1	0	1.018	0.026	0.009	0.993	NA	0	7.9227	4.6192	4.6192	TRUE	0.3033
TE1396_SO2_FAM2357/DNA/Unknown	55	50	55	17	10	11	34	36	42	27	10	18	28.02	37	18	0.479	-1.061	-2.327	0.0199604	0.0344529	0.0165	0.1631	0.1017	0.1017	TRUE	0.4648
TE1397_SO2_FAM2358/Unknown/Unknown	375	248	232	364	477	288	233	181	178	572	495	479	356.23	197	515	2.609	1.384	6.663	2.69e-11	1.24e-10	0.0132	0.0538	0.0279	0.0279	TRUE	0.2959
TE1398_SO2_FAM2359/Unknown/Unknown	43	37	37	6	14	4	27	27	28	9	15	7	18.77	27	10	0.387	-1.37	-2.707	0.00677971	0.0128752	0	0.2215	0.1059	0.1059	TRUE	0.5258
TE1399_SO2_FAM0236/Unknown/Unknown	752	491	471	351	733	327	468	357	361	551	761	544	507	395	619	1.567	0.648	2.778	0.00547	0.0106	0.0294	0.051	0.0372	0.0372	TRUE	0.4808
TE1400_SO2_FAM2360/DNA/Unknown	1	1	2	3	1	2	1	1	2	5	1	3	1.99	1	3	3.085	1.625	1.164	0.244	0.318	0	1.7123	0.7948	0.7948	TRUE	0.2309
TE1401_SO2_FAM2361/DNA/Unknown	0	4	1	3	17	5	0	3	1	5	18	8	5.73	1	10	8.691	3.119	2.705	0.00682971	0.012958	0.5497	0.625	0.5973	0.5973	TRUE	0.5963
TE1402_SO2_FAM2362/DNA/Unknown	58	63	38	34	71	33	36	46	29	53	74	55	48.84	37	61	1.651	0.724	2.112	0.0346884	0.056692	0.0235	0.1125	0.0635	0.0635	TRUE	0.3512
TE1403_SO2_FAM2363/DNA/Unknown	33	24	34	33	29	23	21	17	26	52	30	38	30.7	21	40	1.862	0.897	2.201	0.0277466	0.0463945	0.0259	0.1527	0.0855	0.0855	TRUE	0.2171
TE1404_SO2_FAM2364/DNA/CMC-Chapaev-3	193	191	190	115	148	120	120	139	145	181	154	200	156.41	135	178	1.315	0.395	1.76	0.0784	0.117	0.0075	0.0657	0.0297	0.0297	TRUE	0.1628
TE1405_SO2_FAM2365/DNA/Unknown	6324	5325	5006	4578	7338	4413	3935	3876	3833	7189	7617	7342	5631.96	3881	7383	1.902	0.928	7.544	4.55e-14	2.47e-13	0.0004	0.045	0.0107	0.0107	TRUE	0.0094
TE1406_SO2_FAM2367/Unknown/Unknown	10	4	10	8	13	10	6	3	8	13	13	17	9.91	6	14	2.534	1.342	2.061	0.039302	0.0632723	0	0.3797	0.193	0.193	TRUE	0.4936
TE1407_SO2_FAM2368/DNA/Unknown	225	249	256	73	120	81	140	181	196	115	125	135	148.53	172	125	0.724	-0.467	-1.928	0.0539	0.084	0.0152	0.0668	0.0346	0.0346	TRUE	0.308
TE1408_SO2_FAM2369/LINE/RTE-RTE	252	266	255	70	112	59	157	194	195	110	116	98	145	182	108	0.597	-0.744	-3.235	0.0012173	0.00262625	0	0.0674	0.0297	0.0297	TRUE	0.1666
TE1409_SO2_FAM0237/LTR/Gypsy	468	389	296	397	445	288	291	283	227	623	462	479	394.25	267	521	1.95	0.964	4.381	1.18e-05	3.33e-05	0.0201	0.0529	0.0322	0.0322	TRUE	0.3318
TE1410_SO2_FAM2370/Unknown/Unknown	98	87	103	53	59	46	61	63	79	83	61	77	70.69	68	74	1.082	0.113	0.396	0.692	0.755	0.0096	0.0915	0.0444	0.0444	TRUE	0.2176
TE1411_SO2_FAM2371/DNA/Unknown	9	4	6	2	1	4	6	3	5	3	1	7	3.99	5	4	0.781	-0.357	-0.348	0.728149	0.78612	0	0.8775	0.4764	0.4764	TRUE	0.3834
TE1412_SO2_FAM2372/Unknown/Unknown	5296	5563	4919	5834	8906	5701	3296	4049	3766	9162	9244	9485	6500.25	3704	9297	2.51	1.328	8.768	1.82e-18	1.24e-17	0.0052	0.045	0.0164	0.0164	TRUE	0.1135
TE1413_SO2_FAM2373/LINE/L2	103	75	86	46	72	43	64	55	66	72	75	72	67.17	62	73	1.185	0.245	0.921	0.357	0.439	0	0.0939	0.0359	0.0359	TRUE	0.0904
TE1414_SO2_FAM2374/Unknown/Unknown	27	20	21	10	10	7	17	15	16	16	10	12	14.19	16	13	0.786	-0.347	-0.668	0.504	0.585	0	0.2786	0.1165	0.1165	TRUE	0.1385
TE1415_SO2_FAM2375/DNA/Unknown	14	3	5	10	8	3	9	2	4	16	8	5	7.29	5	10	1.941	0.957	1.136	0.256	0.33	0.239	0.5006	0.3672	0.3672	TRUE	0.5559
TE1416_SO2_FAM2376/LINE/I-Jockey	4	3	4	1	2	1	2	2	3	2	2	2	2.17	2	2	0.697	-0.52	-0.419	0.675	0.741	0	1.5733	0.5859	0.5859	TRUE	0.0378
TE1417_SO2_FAM2377/DNA/Unknown	203	166	141	117	163	117	126	121	108	184	169	195	150.45	118	183	1.537	0.62	2.957	0.00310362	0.00625242	0	0.0665	0.0248	0.0248	TRUE	0.0617
TE1418_SO2_FAM2378/DNA/hAT-Blackjack	5	1	1	1	2	2	3	1	1	2	2	3	1.93	2	2	1.468	0.554	0.403	0.686602	0.750171	0	1.7669	0.83	0.83	TRUE	0.9043
TE1419_SO2_FAM2379/Unknown/Unknown	1243	1073	1158	367	457	301	773	781	887	576	474	501	665.42	814	517	0.635	-0.655	-3.764	0.000167	0.00041	0.0059	0.0494	0.02	0.02	TRUE	0.1138
TE1420_SO2_FAM0238/DNA/Unknown	1291	925	956	774	1039	737	803	673	732	1216	1078	1226	954.78	736	1173	1.592	0.671	4.095	4.22e-05	0.000111439	0.0056	0.0479	0.0183	0.0183	TRUE	0.0769
TE1421_SO2_FAM2380/DNA/Unknown	89	115	119	133	74	110	55	84	91	209	77	183	116.48	77	156	2.028	1.02	2.467	0.0136	0.0244	0.1503	0.073	0.1141	0.1141	TRUE	1.0129
TE1422_SO2_FAM2381/Unknown/Unknown	249	252	237	188	310	281	155	183	181	295	322	467	267.39	173	361	2.084	1.059	4.235	2.28e-05	6.24e-05	0.0307	0.0569	0.0411	0.0411	TRUE	0.7124
TE1423_SO2_FAM2382/DNA/Unknown	432	407	382	173	252	162	269	296	292	272	262	270	276.72	286	268	0.936	-0.096	-0.553	0.58	0.655	0	0.0565	0.0177	0.0177	TRUE	0.032
TE1424_SO2_FAM2383/DNA/Unknown	11	5	5	4	13	4	7	4	4	6	13	7	6.79	5	9	1.88	0.911	1.177	0.239284	0.312018	0	0.534	0.281	0.281	TRUE	0.7163
TE1425_SO2_FAM2384/Unknown/Unknown	6	4	13	5	2	7	4	3	10	8	2	12	6.36	6	7	1.266	0.34	0.366	0.714	0.775	0.3557	0.5669	0.4558	0.4558	TRUE	0.3358
TE1426_SO2_FAM2385/Unknown/Unknown	20	8	14	10	6	9	12	6	11	16	6	15	10.98	10	12	1.238	0.308	0.467	0.64	0.709	0.0953	0.3471	0.2186	0.2186	TRUE	0.8362
TE1427_SO2_FAM2386/Unknown/Unknown	18	14	18	20	21	14	11	10	14	31	22	23	18.61	12	25	2.166	1.115	2.382	0.0172	0.0302	0	0.223	0.1001	0.1001	TRUE	0.1945
TE1428_SO2_FAM2387/Unknown/Unknown	682	776	583	175	455	160	424	565	446	275	472	266	408.14	478	338	0.709	-0.497	-1.712	0.087	0.128	0.0619	0.0526	0.0579	0.0579	TRUE	1.3963
TE1429_SO2_FAM2389/DNA/Unknown	845	872	753	408	629	441	526	635	577	641	653	734	627.39	579	676	1.167	0.222	1.298	0.194165	0.26035	0.0057	0.0497	0.0195	0.0195	TRUE	0.0843
TE1430_SO2_FAM2390/Unknown/Unknown	30	26	41	14	7	8	19	19	31	22	7	13	18.59	23	14	0.603	-0.729	-1.283	0.199607	0.266355	0.1082	0.2232	0.1665	0.1665	TRUE	0.4435
TE1431_SO2_FAM2391/Unknown/Unknown	603	571	569	186	446	230	375	416	436	292	463	383	394.03	409	379	0.93	-0.104	-0.451	0.651671	0.719188	0.0249	0.0529	0.0357	0.0357	TRUE	0.2288
TE1432_SO2_FAM2392/DNA/Unknown	3092	2896	3000	1145	1484	1100	1924	2108	2297	1798	1540	1830	1916.23	2110	1723	0.816	-0.293	-1.761	0.0781945	0.116762	0.0074	0.0462	0.0194	0.0194	TRUE	0.1049
TE1433_SO2_FAM2393/DNA/Unknown	8	0	2	3	2	1	5	0	2	5	2	2	2.49	2	3	1.267	0.341	0.238	0.812	0.857	0.7483	1.3776	1.072	1.072	TRUE	0.9627
TE1434_SO2_FAM2394/Unknown/Unknown	91	54	56	5	16	6	57	39	43	8	17	10	28.87	46	12	0.256	-1.963	-4.146	3.39e-05	9.07e-05	0.0277	0.1596	0.0954	0.0954	TRUE	0.6402
TE1435_SO2_FAM2395/Unknown/Unknown	485	408	401	64	115	53	302	297	307	101	119	88	202.31	302	103	0.343	-1.544	-7.195	6.25e-13	3.17e-12	0	0.0609	0.0252	0.0252	TRUE	0.213
TE1436_SO2_FAM2396/Unknown/Unknown	16	15	14	3	7	1	10	11	11	5	7	2	7.54	11	5	0.455	-1.137	-1.497	0.134	0.188	0	0.4854	0.2368	0.2368	TRUE	0.4366
TE1437_SO2_FAM2397/Unknown/Unknown	55	51	45	23	32	18	34	37	34	36	33	30	34.18	35	33	0.94	-0.09	-0.261	0.794332	0.842124	0	0.1417	0.0545	0.0545	TRUE	0.0329
TE1438_SO2_FAM2398/DNA/Unknown	8	3	3	7	13	2	5	2	2	11	13	3	6.21	3	9	2.964	1.568	1.793	0.0729674	0.10984	0	0.5795	0.3664	0.3664	TRUE	0.4131
TE1439_SO2_FAM2399/Unknown/Unknown	85	79	80	89	109	82	53	58	61	140	113	136	93.5	57	130	2.261	1.177	4.741	2.13e-06	6.51e-06	0	0.08	0.0328	0.0328	TRUE	0.1387
TE1440_SO2_FAM0024/Unknown/Unknown	2497	1733	2093	314	396	235	1554	1261	1602	493	411	391	952.13	1472	432	0.293	-1.771	-9.035	1.64e-19	1.17e-18	0.0135	0.0479	0.0258	0.0258	TRUE	0.1902
TE1441_SO2_FAM2400/DNA/Unknown	201	192	138	108	153	94	125	140	106	170	159	156	142.55	124	162	1.307	0.387	1.728	0.084	0.125	0	0.0678	0.0289	0.0289	TRUE	0.1657
TE1442_SO2_FAM2401/Unknown/Unknown	490	343	335	542	407	503	305	250	256	851	422	837	486.92	270	703	2.597	1.377	4.493	7.01e-06	2.03e-05	0.076	0.0513	0.0654	0.0654	TRUE	1.4594
TE1443_SO2_FAM2402/LINE/I	10	7	6	1	1	7	6	5	5	2	1	12	5.03	5	5	0.852	-0.232	-0.222	0.825	0.867	0.3964	0.7056	0.5657	0.5657	TRUE	2.0103
TE1444_SO2_FAM2403/Unknown/Unknown	11	11	8	3	2	3	7	8	6	5	2	5	5.46	7	4	0.539	-0.891	-1.048	0.294544	0.372314	0	0.6533	0.2864	0.2864	TRUE	0.3336
TE1445_SO2_FAM2404/Unknown/Unknown	692	583	683	338	446	300	431	424	523	531	463	499	478.45	459	498	1.083	0.115	0.626	0.531	0.61	0.0078	0.0514	0.022	0.022	TRUE	0.1718
TE1446_SO2_FAM2405/DNA/Unknown	12	13	8	5	28	12	7	9	6	8	29	20	13.32	7	19	2.509	1.327	2.076	0.0379	0.0612383	0.1309	0.294	0.2122	0.2122	TRUE	0.13
TE1447_SO2_FAM2406/PLE/Penelope	82	60	54	24	42	23	51	44	41	38	44	38	42.6	45	40	0.882	-0.181	-0.561	0.575	0.651	0	0.1225	0.05	0.05	TRUE	0.112
TE1448_SO2_FAM2407/Unknown/Unknown	399	410	305	255	330	320	248	298	234	400	343	532	342.6	260	425	1.631	0.706	2.903	0.00369	0.00732733	0.0301	0.0542	0.0395	0.0395	TRUE	0.4011
TE1449_SO2_FAM2408/DNA/Unknown	26	19	16	20	11	12	16	14	12	31	11	20	17.51	14	21	1.455	0.541	1.004	0.316	0.395	0.069	0.2343	0.15	0.15	TRUE	0.1935
TE1450_SO2_FAM2409/Unknown/Unknown	25	14	15	31	26	19	16	10	11	49	27	32	24.09	12	36	2.844	1.508	3.259	0.00111692	0.00242416	0	0.1825	0.1062	0.1062	TRUE	0.5812
TE1451_SO2_FAM0241/LTR/Gypsy	9	4	3	3	4	0	6	3	2	5	4	0	3.28	4	3	0.839	-0.253	-0.22	0.826	0.868	0.0718	1.0583	0.6287	0.6287	TRUE	0.5515
TE1452_SO2_FAM2410/Unknown/Unknown	152	105	94	32	43	13	95	76	72	50	45	22	59.92	81	39	0.483	-1.048	-2.864	0.00418264	0.00821283	0.0424	0.0999	0.0743	0.0743	TRUE	0.816
TE1453_SO2_FAM2411/DNA/Unknown	4	4	5	4	10	1	2	3	4	6	10	2	4.59	3	6	2.069	1.049	1.1	0.271	0.348	0	0.7683	0.4292	0.4292	TRUE	0.1183
TE1454_SO2_FAM2412/Unknown/Unknown	60	60	55	34	49	52	37	44	42	53	51	87	52.31	41	64	1.537	0.621	1.83	0.0672782	0.102214	0.0245	0.108	0.0631	0.0631	TRUE	0.716
TE1455_SO2_FAM2413/Unknown/Unknown	1393	1132	1127	1412	1480	1524	867	824	863	2217	1536	2535	1473.78	851	2096	2.461	1.299	5.644	1.66e-08	6.22e-08	0.0319	0.0467	0.0374	0.0374	TRUE	0.2841
TE1456_SO2_FAM2414/PLE/Penelope	406	383	387	122	134	120	253	279	296	192	139	200	226.34	276	177	0.637	-0.65	-2.846	0.00442	0.00865	0.0145	0.0591	0.0323	0.0323	TRUE	0.3963
TE1457_SO2_FAM2415/LTR/Unknown	0	0	0	0	1	0	0	0	0	0	1	0	0.17	0	0	3.866	1.951	0.478	0.633	NA	0	19.2582	10	10	TRUE	0.2056
TE1458_SO2_FAM2416/Unknown/Unknown	9	7	5	51	51	33	6	5	4	80	53	55	33.74	5	63	12.795	3.678	7.656	1.92e-14	1.06e-13	0	0.143	0.083	0.083	TRUE	0.4409
TE1459_SO2_FAM2417/DNA/Unknown	640	650	596	151	265	166	398	473	456	237	275	276	352.67	442	263	0.595	-0.75	-4.024	5.72e-05	0.00014896	0.0052	0.0539	0.0216	0.0216	TRUE	0.0916
TE1460_SO2_FAM2418/Unknown/Unknown	4	2	3	19	17	7	2	1	2	30	18	12	10.9	2	20	9.412	3.234	4.225	2.39e-05	6.52e-05	0	0.3495	0.2188	0.2188	TRUE	0.1557
TE1461_SO2_FAM2419/Unknown/Unknown	446	365	347	173	553	237	278	266	266	272	574	394	341.48	270	413	1.537	0.62	2.092	0.0363982	0.0591303	0.0634	0.0542	0.0603	0.0603	TRUE	0.218
TE1462_SO2_FAM0242/LTR/Gypsy	176	137	131	46	106	38	110	100	100	72	110	63	92.5	103	82	0.803	-0.317	-1.073	0.283366	0.360503	0.0264	0.0804	0.0511	0.0511	TRUE	0.8839
TE1463_SO2_FAM2420/DNA/Unknown	0	1	3	5	2	6	0	1	2	8	2	10	3.82	1	7	6.676	2.739	2.113	0.0346	0.0565	0.5054	0.914	0.7402	0.7402	TRUE	0.5525
TE1464_SO2_FAM2421/Unknown/Unknown	0	0	3	2	3	3	0	0	2	3	3	5	2.26	1	4	5.059	2.339	1.476	0.14	0.195	0.0124	1.5171	1.1414	1.1414	TRUE	1.4445
TE1465_SO2_FAM2423/Unknown/Unknown	372	282	343	69	135	81	231	205	263	108	140	135	180.43	233	128	0.55	-0.863	-3.766	0.000165795	0.000406327	0.0104	0.0629	0.0308	0.0308	TRUE	0.1613
TE1466_SO2_FAM2424/Unknown/Unknown	108	75	102	36	67	32	67	55	78	57	70	53	63.2	67	60	0.904	-0.145	-0.478	0.632731	0.702515	0.0138	0.097	0.0494	0.0494	TRUE	0.2166
TE1467_SO2_FAM2426/DNA/Unknown	5	2	0	2	2	0	3	1	0	3	2	0	1.63	1	2	1.142	0.191	0.111	0.911749	NA	0.6358	2.0829	1.5186	1.5186	TRUE	0.2862
TE1468_SO2_FAM2427/LINE/RTE-BovB	103	75	64	40	80	31	64	55	49	63	83	52	60.85	56	66	1.188	0.248	0.784	0.433	0.517	0.0201	0.0991	0.0554	0.0554	TRUE	0.3928
TE1469_SO2_FAM2428/Unknown/Unknown	113	89	64	42	51	44	70	65	49	66	53	73	62.7	61	64	1.033	0.047	0.153	0.878	0.907	0.0171	0.0975	0.0518	0.0518	TRUE	0.2859
TE1470_SO2_FAM2429/Unknown/Unknown	7	3	3	4	3	2	4	2	2	6	3	3	3.59	3	4	1.406	0.491	0.493	0.622	0.694	0	0.9695	0.4314	0.4314	TRUE	0.3528
TE1471_SO2_FAM0243/LINE/Unknown	352	235	233	176	285	152	219	171	178	276	296	253	232.26	189	275	1.453	0.539	2.594	0.00949695	0.0175445	0.0088	0.0588	0.0266	0.0266	TRUE	0.2134
TE1472_SO2_FAM2430/DNA/Unknown	405	314	425	60	142	105	252	229	325	94	147	175	203.71	269	139	0.517	-0.952	-3.233	0.00122	0.00264	0.053	0.0608	0.0561	0.0561	TRUE	0.7296
TE1473_SO2_FAM2431/DNA/Unknown	6	1	3	2	0	0	4	1	2	3	0	0	1.65	2	1	0.435	-1.2	-0.669	0.503	NA	0.5229	2.0591	1.4565	1.4565	TRUE	0.6286
TE1474_SO2_FAM2432/DNA/Unknown	843	805	602	560	1359	553	525	586	461	879	1411	920	796.91	524	1070	2.045	1.032	4.112	3.92e-05	0.000104	0.0432	0.0486	0.0441	0.0441	TRUE	0.9326
TE1475_SO2_FAM2433/Unknown/Unknown	162	150	180	56	103	53	101	109	138	88	107	88	105.14	116	94	0.819	-0.288	-1.103	0.269997	0.346134	0.0142	0.0761	0.0386	0.0386	TRUE	0.2846
TE1476_SO2_FAM2434/DNA/Unknown	868	899	876	486	724	448	540	654	671	763	752	745	687.54	622	753	1.212	0.278	1.633	0.103	0.149	0.0062	0.0493	0.0193	0.0193	TRUE	0.1587
TE1477_SO2_FAM2435/Unknown/Unknown	19	21	9	4	20	4	12	15	7	6	21	7	11.28	11	11	1.026	0.037	0.052	0.958385	0.968737	0.2084	0.3391	0.2728	0.2728	TRUE	1.4173
TE1478_SO2_FAM2436/DNA/Unknown	13	24	14	13	15	3	8	17	11	20	16	5	12.88	12	14	1.144	0.194	0.294	0.769019	0.8209	0.157	0.3026	0.2334	0.2334	TRUE	0.4137
TE1479_SO2_FAM2437/Unknown/Unknown	1072	981	1023	521	821	442	667	714	783	818	852	735	761.68	721	802	1.113	0.154	0.935	0.35	0.430875	0.0048	0.0488	0.0182	0.0182	TRUE	0.0668
TE1480_SO2_FAM2438/DNA/Unknown	211	231	185	136	215	103	131	168	142	214	223	171	174.86	147	203	1.384	0.468	2.051	0.0403	0.0647	0.0117	0.0635	0.0317	0.0317	TRUE	0.1806
TE1481_SO2_FAM2439/DNA/Unknown	141	133	115	64	82	58	88	97	88	101	85	96	92.45	91	94	1.031	0.044	0.182	0.856	0.89	0	0.0804	0.03	0.03	TRUE	0.0733
TE1482_SO2_FAM0244/LTR/Gypsy	164	100	94	58	128	70	102	73	72	91	133	116	97.87	82	113	1.382	0.467	1.615	0.106394	0.153568	0.0292	0.0784	0.0498	0.0498	TRUE	0.4019
TE1483_SO2_FAM2440/Unknown/Unknown	20	7	26	4	4	2	12	5	20	6	4	3	8.53	12	4	0.367	-1.447	-1.749	0.0803	0.12	0.2124	0.4339	0.3127	0.3127	TRUE	0.0894
TE1484_SO2_FAM2441/DNA/PIF-Harbinger	9	13	8	7	11	8	6	9	6	11	11	13	9.48	7	12	1.686	0.753	1.203	0.229	0.3	0	0.3949	0.1735	0.1735	TRUE	0.3017
TE1485_SO2_FAM2442/Unknown/Unknown	173	161	128	181	200	162	108	117	98	284	208	270	180.7	108	254	2.349	1.232	5.361	8.25e-08	2.88e-07	0.0131	0.0628	0.032	0.032	TRUE	0.2958
TE1486_SO2_FAM2443/Unknown/Unknown	295	249	236	36	48	36	184	181	181	57	50	60	118.62	182	56	0.302	-1.725	-7.193	6.35e-13	3.22e-12	0	0.0725	0.0268	0.0268	TRUE	0.0748
TE1487_SO2_FAM2444/DNA/hAT-Charlie	56	28	41	56	49	41	35	20	31	88	51	68	48.94	29	69	2.369	1.244	3.29	0.001	0.00219	0.0534	0.1124	0.0805	0.0805	TRUE	0.1236
TE1488_SO2_FAM2445/DNA/Unknown	161	120	134	93	86	71	100	87	103	146	89	118	107.26	97	118	1.21	0.275	0.999	0.318	0.39715	0.0224	0.0754	0.0449	0.0449	TRUE	0.1722
TE1489_SO2_FAM2446/DNA/Crypton-I	328	208	172	308	587	253	204	151	132	484	609	421	333.51	162	505	3.108	1.636	6.267	3.67e-10	1.56e-09	0.0385	0.0544	0.0455	0.0455	TRUE	0.3406
TE1490_SO2_FAM2447/Unknown/Unknown	30	26	27	35	15	15	19	19	21	55	16	25	25.63	20	32	1.618	0.694	1.297	0.194713	0.260936	0.1585	0.1742	0.166	0.166	TRUE	0.7072
TE1491_SO2_FAM2448/Unknown/Unknown	229	160	114	43	70	33	143	116	87	68	73	55	90.22	115	65	0.566	-0.822	-2.689	0.00717539	0.0135628	0.0341	0.0813	0.0536	0.0536	TRUE	0.1337
TE1492_SO2_FAM2449/DNA/Unknown	5	4	6	3	2	7	3	3	5	5	2	12	4.84	4	6	1.677	0.746	0.783	0.43352	0.517657	0.1479	0.731	0.4353	0.4353	TRUE	0.4585
TE1493_SO2_FAM0245/LTR/Gypsy	765	519	188	550	839	10	476	378	144	864	871	17	458.16	333	584	1.755	0.812	0.625	0.532002	0.610511	1.2138	0.0517	0.5583	1.2138	TRUE	3.7421
TE1494_SO2_FAM2450/DNA/Unknown	310	322	286	171	348	145	193	234	219	269	361	241	252.87	215	290	1.354	0.437	1.846	0.0648584	0.0989634	0.0221	0.0576	0.0363	0.0363	TRUE	0.5251
TE1495_SO2_FAM2451/DNA/Unknown	6	1	2	0	1	1	4	1	2	0	1	2	1.45	2	1	0.447	-1.161	-0.679	0.496916	NA	0	2.3383	1.1607	1.1607	TRUE	0.8193
TE1496_SO2_FAM2452/DNA/Unknown	2	0	1	12	2	0	1	0	1	19	2	0	3.82	1	7	10.135	3.341	2	0.045501	0.0720198	2.1652	0.9142	1.3936	1.3936	TRUE	1.9162
TE1497_SO2_FAM2453/Unknown/Unknown	40	18	32	61	64	46	25	13	24	96	66	77	50.21	21	80	3.797	1.925	5.123	3e-07	9.96e-07	0.0406	0.1107	0.076	0.076	TRUE	0.5225
TE1498_SO2_FAM2454/Unknown/Unknown	10	9	5	2	9	2	6	7	4	3	9	3	5.4	6	5	0.994	-0.008	-0.01	0.992167	0.994421	0	0.6598	0.3474	0.3474	TRUE	1.0051
TE1499_SO2_FAM2455/LINE/RTE-BovB	40	39	56	24	41	12	25	28	43	38	43	20	32.73	32	34	1.058	0.081	0.184	0.853715	0.888856	0.0738	0.146	0.1087	0.1087	TRUE	0.6647
TE1500_SO2_FAM2456/Unknown/Unknown	43	11	10	22	23	14	27	8	8	35	24	23	20.69	14	27	1.903	0.928	1.506	0.132149	0.185532	0.24	0.2051	0.2233	0.2233	TRUE	3.5794
TE1501_SO2_FAM2457/DNA/Unknown	68	84	74	274	628	382	42	61	57	430	652	636	312.96	53	573	10.764	3.428	12.588	2.47e-36	3.2e-35	0.0386	0.0551	0.0456	0.0456	TRUE	0.5384
TE1502_SO2_FAM2458/Unknown/Unknown	321	245	217	296	267	288	200	178	166	465	277	479	294.22	181	407	2.236	1.161	4.271	1.95e-05	5.37e-05	0.0454	0.0557	0.0496	0.0496	TRUE	0.9188
TE1503_SO2_FAM2459/DNA/Unknown	1186	957	1002	2119	2015	1924	738	697	767	3328	2092	3201	1803.65	734	2874	3.913	1.968	8.557	1.15e-17	7.56e-17	0.0321	0.0463	0.0374	0.0374	TRUE	0.691
TE1504_SO2_FAM0246/LTR/Gypsy	19	9	4	2	7	1	12	7	3	3	7	2	5.58	7	4	0.587	-0.768	-0.8	0.423832	0.507979	0.2745	0.6397	0.4497	0.4497	TRUE	0.2859
TE1505_SO2_FAM2460/LINE/RTE-RTE	55	23	41	21	33	24	34	17	31	33	34	40	31.59	27	36	1.295	0.373	0.888	0.374	0.4568	0.048	0.1497	0.0948	0.0948	TRUE	0.8525
TE1506_SO2_FAM2461/LINE/RTE-BovB	82	38	49	64	72	33	51	28	38	101	75	55	57.72	39	77	1.976	0.982	2.596	0.00944205	0.0174522	0.0702	0.102	0.085	0.085	TRUE	0.1604
TE1507_SO2_FAM2462/LINE/I	157	150	143	60	132	82	98	109	109	94	137	136	114	105	122	1.167	0.222	0.876	0.381237	0.46398	0.0088	0.0736	0.0373	0.0373	TRUE	0.3678
TE1508_SO2_FAM2463/LINE/RTE-BovB	35	25	34	23	39	30	22	18	26	36	40	50	32.09	22	42	1.913	0.936	2.495	0.0125794	0.0226692	0	0.148	0.0687	0.0687	TRUE	0.1614
TE1509_SO2_FAM2464/DNA/Unknown	6	1	0	2	1	0	4	1	0	3	1	0	1.44	2	1	0.915	-0.128	-0.067	0.946733	NA	1.3448	2.3526	1.9033	1.9033	TRUE	1.0862
TE1510_SO2_FAM2465/DNA/hAT-Blackjack	5	2	2	0	1	2	3	1	2	0	1	3	1.74	2	1	0.687	-0.542	-0.36	0.719	NA	0	1.9504	0.9652	0.9652	TRUE	0.4373
TE1511_SO2_FAM2466/Unknown/Unknown	484	476	392	175	276	157	301	346	300	275	286	261	295.05	316	274	0.869	-0.202	-1.121	0.262	0.338	0	0.0557	0.0198	0.0198	TRUE	0.0826
TE1512_SO2_FAM2467/LINE/I	33	19	36	43	35	41	21	14	28	68	36	68	39	21	57	2.756	1.462	3.353	0.0008	0.00178	0.0877	0.1297	0.1076	0.1076	TRUE	0.928
TE1513_SO2_FAM2468/Unknown/Unknown	11	16	11	5	14	7	7	12	8	8	15	12	10.16	9	12	1.288	0.365	0.586	0.558	0.635	0	0.3717	0.1792	0.1792	TRUE	0.2277
TE1514_SO2_FAM2469/Unknown/Unknown	2	1	1	0	0	2	1	1	1	0	0	3	1.01	1	1	1.122	0.166	0.081	0.935	NA	0.0976	3.3326	1.9714	1.9714	TRUE	0.9758
TE1515_SO2_FAM0247/LTR/Gypsy	257	163	172	35	77	20	160	119	132	55	80	33	96.4	137	56	0.416	-1.265	-3.579	0.000345191	0.000808502	0.071	0.0789	0.075	0.075	TRUE	0.6314
TE1516_SO2_FAM2470/LINE/RTE-RTE	12	4	4	6	11	4	7	3	3	9	11	7	6.82	4	9	2.044	1.031	1.318	0.187451	0.252547	0	0.5316	0.2882	0.2882	TRUE	0.9548
TE1517_SO2_FAM2471/LINE/RTE-BovB	14	21	14	17	12	16	9	15	11	27	12	27	16.75	12	22	1.866	0.9	1.64	0.101084	0.146719	0.0722	0.2429	0.1539	0.1539	TRUE	0.8925
TE1518_SO2_FAM2472/DNA/hAT-Tip100	62	15	26	8	10	10	39	11	20	13	10	17	18.16	23	13	0.561	-0.833	-1.334	0.182096	0.246178	0.1996	0.2274	0.212	0.212	TRUE	0.3572
TE1519_SO2_FAM2473/DNA/Unknown	105	97	93	357	435	456	65	71	71	561	452	759	329.66	69	591	8.538	3.094	11.816	3.24e-32	3.72e-31	0.0358	0.0545	0.0431	0.0431	TRUE	0.1365
TE1520_SO2_FAM2474/Unknown/Unknown	1177	882	833	853	682	762	732	642	638	1340	708	1268	887.89	671	1105	1.646	0.719	2.587	0.00969371	0.0178752	0.0589	0.0482	0.0545	0.0545	TRUE	1.1933
TE1521_SO2_FAM2475/DNA/TcMar-Fot1	111	81	84	129	153	109	69	59	64	203	159	181	122.51	64	181	2.81	1.49	6.329	2.47e-10	1.07e-09	0	0.0716	0.0306	0.0306	TRUE	0.1015
TE1522_SO2_FAM2476/Unknown/Unknown	5052	3964	4286	1752	2608	1576	3144	2885	3281	2751	2707	2622	2898.47	3103	2693	0.868	-0.204	-1.479	0.139	0.194	0.0022	0.0456	0.0134	0.0134	TRUE	0.046
TE1523_SO2_FAM2477/DNA/Unknown	13	4	2	2	1	2	8	3	2	3	1	3	3.34	4	2	0.568	-0.817	-0.688	0.49152	0.573711	0	1.0397	0.6428	0.6428	TRUE	1.6744
TE1524_SO2_FAM2478/DNA/Unknown	2	0	0	0	1	0	1	0	0	0	1	0	0.38	0	0	1.18	0.239	0.065	0.948296	NA	0	8.7819	7.9404	7.9404	TRUE	0.9735
TE1525_SO2_FAM2479/LINE/RTE-BovB	39	38	35	15	16	18	24	28	27	24	17	30	24.81	26	24	0.875	-0.193	-0.456	0.648202	0.716031	0	0.1785	0.0849	0.0849	TRUE	0.2584
TE1526_SO2_FAM0248/LTR/Gypsy	7	3	3	0	2	3	4	2	2	0	2	5	2.65	3	2	0.781	-0.357	-0.283	0.777	0.828	0	1.2985	0.7265	0.7265	TRUE	0.2679
TE1527_SO2_FAM2480/Unknown/Unknown	22	12	11	16	19	10	14	9	8	25	20	17	15.39	10	21	1.978	0.984	1.89	0.0587655	0.0907359	0	0.2605	0.1273	0.1273	TRUE	0.4226
TE1528_SO2_FAM2481/Unknown/Unknown	18	12	19	5	12	7	11	9	15	8	12	12	11.07	12	11	0.937	-0.094	-0.158	0.874681	0.904215	0	0.3446	0.1592	0.1592	TRUE	0.24
TE1529_SO2_FAM2482/DNA/Unknown	0	0	1	2	3	0	0	0	1	3	3	0	1.17	0	2	8.448	3.079	1.397	0.162323	NA	0	2.8853	2.1668	2.1668	TRUE	0.5072
TE1530_SO2_FAM2483/DNA/Unknown	360	320	276	234	361	202	224	233	211	367	375	336	291.08	223	359	1.615	0.692	3.982	6.84e-05	0.000175976	0	0.0559	0.0182	0.0182	TRUE	0.0346
TE1531_SO2_FAM2484/DNA/Unknown	134	92	122	63	82	68	83	67	93	99	85	113	90.16	81	99	1.213	0.278	1.022	0.306738	0.385443	0.0139	0.0813	0.042	0.042	TRUE	0.2336
TE1532_SO2_FAM2485/Unknown/Unknown	87	76	53	15	33	17	54	55	41	24	34	28	39.35	50	29	0.58	-0.787	-2.168	0.0302	0.05	0	0.1289	0.0638	0.0638	TRUE	0.2367
TE1533_SO2_FAM2486/DNA/Unknown	181	153	113	187	200	114	113	111	87	294	208	190	166.91	104	231	2.221	1.151	4.315	1.6e-05	4.45e-05	0.031	0.0644	0.0448	0.0448	TRUE	0.5966
TE1534_SO2_FAM2487/DNA/Unknown	30	10	8	4	8	5	19	7	6	6	8	8	9.16	11	7	0.711	-0.492	-0.663	0.507355	0.588833	0.1718	0.4072	0.2736	0.2736	TRUE	2.1475
TE1535_SO2_FAM2488/DNA/Unknown	19	11	21	6	12	6	12	8	16	9	12	10	11.29	12	10	0.898	-0.155	-0.257	0.797	0.844	0	0.3387	0.1666	0.1666	TRUE	0.2054
TE1536_SO2_FAM2489/Unknown/Unknown	39	19	21	39	135	52	24	14	16	61	140	87	57.01	18	96	5.325	2.413	5.569	2.56e-08	9.43e-08	0.1137	0.1028	0.1085	0.1085	TRUE	0.2057
TE1537_SO2_FAM0249/LTR/Gypsy	49	46	42	39	62	28	30	33	32	61	64	47	44.72	32	57	1.804	0.851	2.662	0.00777	0.0146	0	0.1188	0.0506	0.0506	TRUE	0.1824
TE1538_SO2_FAM2490/DNA/hAT-Blackjack	4	1	0	0	6	2	2	1	0	0	6	3	2.13	1	3	2.977	1.574	0.946	0.344244	0.425005	1.2191	1.6059	1.4602	1.4602	TRUE	0.1655
TE1539_SO2_FAM2491/Unknown/Unknown	339	288	258	170	186	165	211	210	198	267	193	275	225.44	206	245	1.183	0.242	1.089	0.276	0.353	0.0135	0.0592	0.0309	0.0309	TRUE	0.3992
TE1540_SO2_FAM2492/Unknown/Unknown	33	26	24	8	11	5	21	19	18	13	11	8	15.02	19	11	0.562	-0.832	-1.612	0.107	0.154	0	0.2657	0.1096	0.1096	TRUE	0.0865
TE1541_SO2_FAM2493/Unknown/Unknown	73	91	67	84	68	73	45	66	51	132	71	121	81.15	54	108	1.976	0.982	2.866	0.00415583	0.00816586	0.0607	0.0854	0.0715	0.0715	TRUE	0.9596
TE1542_SO2_FAM2494/DNA/Unknown	875	747	713	342	470	346	544	544	546	537	488	576	539.11	545	534	0.978	-0.032	-0.204	0.838723	0.877454	0.0006	0.0506	0.0163	0.0163	TRUE	0.0681
TE1543_SO2_FAM2495/DNA/TcMar-Tc1	11	4	6	2	6	4	7	3	5	3	6	7	5.06	5	5	1.118	0.16	0.186	0.852798	0.888285	0	0.7011	0.3349	0.3349	TRUE	0.4227
TE1544_SO2_FAM2496/DNA/Unknown	6	2	3	0	4	3	4	1	2	0	4	5	2.77	2	3	1.229	0.298	0.241	0.81	0.855	0	1.2438	0.7338	0.7338	TRUE	0.6263
TE1545_SO2_FAM2497/Unknown/Unknown	1793	1611	1369	2399	2419	2506	1116	1173	1048	3767	2511	4169	2297.32	1112	3482	3.13	1.646	7.005	2.47e-12	1.21e-11	0.0353	0.0459	0.0393	0.0393	TRUE	0.4706
TE1546_SO2_FAM2498/Unknown/Unknown	58	56	43	8	23	5	36	41	33	13	24	8	25.75	37	15	0.424	-1.238	-2.562	0.0104146	0.0190951	0.0211	0.1735	0.1137	0.1137	TRUE	1.3136
TE1547_SO2_FAM2499/PLE/Penelope	26	31	22	6	19	16	16	23	17	9	20	27	18.56	19	19	1.004	0.006	0.011	0.990968	0.993546	0.0309	0.2236	0.1367	0.1367	TRUE	0.269
TE1548_SO2_FAM0250/DNA/hAT-Blackjack	475	240	198	249	215	191	296	175	152	391	223	318	258.97	208	311	1.494	0.579	1.697	0.0896365	0.131784	0.1003	0.0573	0.08	0.08	TRUE	0.4198
TE1549_SO2_FAM2500/DNA/Unknown	98	92	70	75	95	60	61	67	54	118	99	100	82.96	61	106	1.737	0.797	3.099	0.00194174	0.0040553	0	0.0845	0.0351	0.0351	TRUE	0.092
TE1550_SO2_FAM2501/Unknown/Unknown	131	139	122	51	50	46	82	101	93	80	52	77	80.77	92	70	0.748	-0.419	-1.441	0.149481	0.206638	0.0157	0.0856	0.047	0.047	TRUE	0.4856
TE1551_SO2_FAM2502/Unknown/Unknown	0	2	0	1	0	0	0	1	0	2	0	0	0.5	0	1	1.036	0.051	0.015	0.98806	NA	0	6.6348	6.5768	6.5768	TRUE	0.9741
TE1552_SO2_FAM2503/Unknown/Unknown	686	595	509	287	439	279	427	433	390	451	456	464	436.7	417	457	1.096	0.133	0.838	0.402	0.486	0	0.0521	0.0157	0.0157	TRUE	0.0369
TE1553_SO2_FAM2504/Unknown/Unknown	425	580	376	22	31	22	264	422	288	35	32	37	179.64	325	35	0.106	-3.244	-10.32	5.73e-25	5.09e-24	0.0406	0.063	0.0497	0.0497	TRUE	0.797
TE1554_SO2_FAM2505/Unknown/Unknown	271	240	246	121	203	142	169	175	188	190	211	236	194.77	177	212	1.198	0.26	1.302	0.193	0.259	0	0.0615	0.0235	0.0235	TRUE	0.0935
TE1555_SO2_FAM2506/Unknown/Unknown	168	136	141	109	164	101	105	99	108	171	170	168	136.82	104	170	1.636	0.71	3.476	0.000509	0.00116	0	0.0687	0.0225	0.0225	TRUE	0.017
TE1556_SO2_FAM2507/Unknown/Unknown	25	18	16	20	26	17	16	13	12	31	27	28	21.26	14	29	2.105	1.074	2.507	0.0121642	0.0220109	0	0.2008	0.0821	0.0821	TRUE	0.0902
TE1557_SO2_FAM2508/Unknown/Unknown	42	43	23	59	98	34	26	31	18	93	102	57	54.33	25	84	3.357	1.747	4.579	4.67e-06	1.38e-05	0.0611	0.1056	0.0825	0.0825	TRUE	0.6358
TE1558_SO2_FAM2509/DNA/Unknown	10	2	3	5	1	2	6	1	2	8	1	3	3.7	3	4	1.17	0.226	0.197	0.844	0.881	0.4276	0.9431	0.6669	0.6669	TRUE	0.4114
TE1559_SO2_FAM0251/LTR/Gypsy	2735	1452	1607	2245	1173	1000	1702	1057	1230	3526	1218	1664	1732.66	1330	2136	1.605	0.683	1.713	0.0868	0.128	0.1949	0.0464	0.114	0.114	TRUE	1.1736
TE1560_SO2_FAM2510/Unknown/Unknown	28	24	16	32	37	29	17	17	12	50	38	48	30.67	15	45	2.874	1.523	3.91	9.24e-05	0.000234	0	0.1528	0.0716	0.0716	TRUE	0.1976
TE1561_SO2_FAM2511/DNA/Unknown	162	132	155	40	75	48	101	96	119	63	78	80	89.35	105	74	0.701	-0.513	-1.973	0.0485	0.0763	0	0.0817	0.0358	0.0358	TRUE	0.1284
TE1562_SO2_FAM2512/DNA/Unknown	428	355	384	80	120	47	266	258	294	126	125	78	191.18	273	110	0.404	-1.309	-5.218	1.81e-07	6.14e-07	0.0145	0.0618	0.0377	0.0377	TRUE	0.5241
TE1563_SO2_FAM2513/LINE/RTE-RTE	210	144	110	69	75	42	131	105	84	108	78	70	95.97	107	85	0.798	-0.325	-1.06	0.289133	0.366487	0.0386	0.0791	0.0562	0.0562	TRUE	0.2581
TE1564_SO2_FAM2514/LINE/I	6	4	1	2	1	0	4	3	1	3	1	0	1.93	3	1	0.555	-0.85	-0.564	0.572	0.649	0.1203	1.7653	0.9896	0.9896	TRUE	0.4573
TE1565_SO2_FAM2515/Unknown/Unknown	80	75	85	26	60	39	50	55	65	41	62	65	56.24	57	56	0.997	-0.005	-0.015	0.987721	0.99088	0.0128	0.1036	0.0557	0.0557	TRUE	0.3849
TE1566_SO2_FAM2516/Unknown/Unknown	10	15	9	12	12	7	6	11	7	19	12	12	11.16	8	14	1.784	0.835	1.386	0.165658	0.226429	0	0.3422	0.168	0.168	TRUE	0.3767
TE1567_SO2_FAM2517/DNA/hAT-Tip100	113	102	110	29	43	36	70	74	84	46	45	60	63.14	76	50	0.652	-0.617	-2.114	0.0345	0.0564	0	0.0971	0.0427	0.0427	TRUE	0.1885
TE1568_SO2_FAM2518/DNA/Unknown	13	9	8	3	6	7	8	7	6	5	6	12	7.23	7	8	1.068	0.094	0.13	0.896402	0.921204	0	0.5045	0.2339	0.2339	TRUE	0.3947
TE1569_SO2_FAM2519/DNA/Unknown	227	208	188	78	103	73	141	151	144	122	107	121	131.24	145	117	0.801	-0.321	-1.499	0.133753	0.187467	0	0.0698	0.0246	0.0246	TRUE	0.0624
TE1570_SO2_FAM0252/LINE/L2	282	213	175	134	147	107	175	155	134	210	153	178	167.59	155	180	1.159	0.213	0.893	0.371883	0.454123	0.0162	0.0643	0.0349	0.0349	TRUE	0.212
TE1571_SO2_FAM2520/DNA/Unknown	2391	2058	2253	261	414	263	1488	1498	1725	410	430	438	997.98	1570	426	0.271	-1.883	-11.708	1.16e-31	1.31e-30	0.0041	0.0478	0.0167	0.0167	TRUE	0.0897
TE1572_SO2_FAM2521/DNA/Unknown	7	1	1	28	28	25	4	1	1	44	29	42	20.08	2	38	18.549	4.213	5.956	2.59e-09	1.04e-08	0.0554	0.21	0.1708	0.1708	TRUE	1.6287
TE1573_SO2_FAM2522/DNA/Unknown	508	400	395	236	389	227	316	291	302	371	404	378	343.62	303	384	1.268	0.342	2.07	0.0384426	0.0620542	0	0.0541	0.0167	0.0167	TRUE	0.0244
TE1574_SO2_FAM2523/Unknown/Unknown	11638	11474	10404	2485	5019	2724	7242	8352	7965	3902	5210	4532	6200.51	7853	4548	0.579	-0.788	-4.398	1.09e-05	3.09e-05	0.0121	0.045	0.0229	0.0229	TRUE	0.198
TE1575_SO2_FAM2524/DNA/Unknown	5	2	1	4	1	1	3	1	1	6	1	2	2.39	2	3	1.61	0.687	0.521	0.602301	0.675692	0.2538	1.4375	0.8171	0.8171	TRUE	0.7999
TE1576_SO2_FAM2525/Unknown/Unknown	8	3	7	6	15	7	5	2	5	9	16	12	8.19	4	12	2.956	1.564	2.184	0.0289652	0.0481923	0	0.4501	0.2286	0.2286	TRUE	0.3886
TE1577_SO2_FAM2526/DNA/Unknown	4	4	3	1	2	3	2	3	2	2	2	5	2.72	2	3	1.094	0.129	0.115	0.908765	0.930117	0	1.2654	0.5276	0.5276	TRUE	0.3024
TE1578_SO2_FAM2527/DNA/Unknown	178	173	148	80	213	117	111	126	113	126	221	195	148.56	117	181	1.553	0.635	2.299	0.0215152	0.0368526	0.0342	0.0668	0.0481	0.0481	TRUE	0.5134
TE1579_SO2_FAM2528/DNA/Unknown	45	33	25	7	26	4	28	24	19	11	27	7	19.3	24	15	0.651	-0.62	-1.058	0.289896	0.367255	0.1514	0.2167	0.1872	0.1872	TRUE	2.1197
TE1580_SO2_FAM2529/Unknown/Unknown	27	27	17	19	20	7	17	20	13	30	21	12	18.62	17	21	1.261	0.334	0.653	0.513553	0.594317	0.0301	0.223	0.1333	0.1333	TRUE	0.129
TE1581_SO2_FAM0253/DNA/Unknown	679	529	503	681	888	495	423	385	385	1069	922	824	667.9	398	938	2.359	1.238	6.872	6.33e-12	3.04e-11	0.0083	0.0494	0.0218	0.0218	TRUE	0.1633
TE1582_SO2_FAM2530/LINE/R1-LOA	531	351	355	738	449	506	330	255	272	1159	466	842	554.09	286	822	2.872	1.522	4.485	7.28e-06	2.1e-05	0.1058	0.0505	0.0809	0.0809	TRUE	0.1063
TE1583_SO2_FAM2531/Unknown/Unknown	54	45	36	10	47	16	34	33	28	16	49	27	30.84	32	31	0.99	-0.015	-0.031	0.975544	0.981868	0.106	0.1522	0.1294	0.1294	TRUE	0.5549
TE1584_SO2_FAM2532/Unknown/Unknown	11	8	8	5	10	5	7	6	6	8	10	8	7.56	6	9	1.426	0.512	0.759	0.447968	0.531357	0	0.4843	0.1935	0.1935	TRUE	0.0796
TE1585_SO2_FAM2533/LINE/I	1765	1602	1277	1033	1169	996	1098	1166	978	1622	1213	1657	1289.12	1081	1497	1.384	0.469	2.359	0.0183	0.0319	0.0163	0.047	0.0277	0.0277	TRUE	0.3353
TE1586_SO2_FAM2534/Unknown/Unknown	1	0	0	5	2	4	1	0	0	8	2	7	2.87	0	6	21.499	4.426	2.701	0.00690663	0.0130846	0	1.2036	0.8046	0.8046	TRUE	0.7049
TE1587_SO2_FAM2535/Unknown/Unknown	843	790	624	431	1139	420	525	575	478	677	1182	699	689.2	526	853	1.624	0.7	2.571	0.0102	0.0187	0.0537	0.0493	0.0519	0.0519	TRUE	1.3672
TE1588_SO2_FAM2536/DNA/Unknown	275	299	262	63	112	89	171	218	201	99	116	148	158.77	197	121	0.615	-0.701	-2.813	0.00490184	0.009523	0.0162	0.0654	0.0371	0.0371	TRUE	0.327
TE1589_SO2_FAM2538/DNA/Unknown	416	322	300	222	315	226	259	234	230	349	327	376	295.75	241	351	1.451	0.537	3.006	0.00264	0.00541	0	0.0557	0.0195	0.0195	TRUE	0.0492
TE1590_SO2_FAM2539/Unknown/Unknown	0	0	0	0	0	0	0	0	0	0	0	0	0	0	0	NA	NA	NA	NA	NA	NA	NA	NA	NA	NA	NA
TE1591_SO2_FAM0254/LINE/R1	4153	2508	3180	1333	1442	1129	2584	1826	2435	2093	1497	1878	2052.15	2282	1823	0.799	-0.325	-1.438	0.15	0.208	0.0285	0.0461	0.0361	0.0361	TRUE	0.3714
TE1592_SO2_FAM2540/Unknown/Unknown	513	491	429	379	453	345	319	357	328	595	470	574	440.74	335	546	1.628	0.703	3.804	0.000142	0.000352	0.0075	0.052	0.0223	0.0223	TRUE	0.1801
TE1593_SO2_FAM2541/Unknown/Unknown	123	65	99	195	117	138	77	47	76	306	121	230	142.82	67	219	3.279	1.713	4.395	1.11e-05	3.13e-05	0.1295	0.0677	0.101	0.101	TRUE	0.1304
TE1594_SO2_FAM2542/Unknown/Unknown	15	10	6	5	7	3	9	7	5	8	7	5	6.89	7	7	0.949	-0.075	-0.102	0.919	0.938	0	0.5272	0.2424	0.2424	TRUE	0.3067
TE1595_SO2_FAM2543/DNA/Unknown	56	46	60	85	110	81	35	33	46	133	114	135	82.78	38	127	3.344	1.742	6.332	2.42e-10	1.05e-09	0	0.0846	0.0397	0.0397	TRUE	0.258
TE1596_SO2_FAM2544/DNA/Unknown	23	32	19	56	82	42	14	23	15	88	85	70	49.18	17	81	4.68	2.226	6.271	3.58e-10	1.53e-09	0	0.112	0.0619	0.0619	TRUE	0.5244
TE1597_SO2_FAM2545/DNA/Unknown	3969	3591	3273	997	1881	956	2470	2614	2506	1566	1952	1590	2116.35	2530	1703	0.674	-0.57	-3.454	0.000552884	0.0012578	0.0078	0.046	0.0191	0.0191	TRUE	0.2003
TE1598_SO2_FAM2546/Unknown/Unknown	31	15	30	24	25	23	19	11	23	38	26	38	25.85	18	34	1.899	0.925	2.029	0.0424374	0.0677329	0.0484	0.1731	0.109	0.109	TRUE	0.6697
TE1599_SO2_FAM2547/DNA/Unknown	864	783	799	321	520	314	538	570	612	504	540	522	547.59	573	522	0.912	-0.133	-0.845	0.398	0.482	0	0.0505	0.0159	0.0159	TRUE	0.0411
TE1600_SO2_FAM2548/DNA/Unknown	11	6	12	8	6	2	7	4	9	13	6	3	7.09	7	7	1.082	0.113	0.144	0.885445	0.912402	0.057	0.5135	0.2974	0.2974	TRUE	0.4175
TE1601_SO2_FAM2549/DNA/hAT-Charlie	28	14	12	13	23	15	17	10	9	20	24	25	17.67	12	23	1.868	0.901	1.802	0.0715	0.108	0	0.2325	0.1214	0.1214	TRUE	0.7485
TE1602_SO2_FAM0255/Unknown/Unknown	252	229	226	189	412	199	157	167	173	297	428	331	258.68	166	352	2.134	1.093	4.932	8.13e-07	2.6e-06	0.0161	0.0573	0.0313	0.0313	TRUE	0.4159
TE1603_SO2_FAM2550/DNA/Unknown	37	33	16	26	33	10	23	24	12	41	34	17	25.17	20	31	1.552	0.634	1.264	0.206113	0.274139	0.1037	0.1765	0.1405	0.1405	TRUE	0.4726
TE1604_SO2_FAM2551/DNA/Unknown	25	22	23	10	5	5	16	16	18	16	5	8	13.07	17	10	0.577	-0.793	-1.319	0.187	0.252	0	0.2989	0.1647	0.1647	TRUE	0.7088
TE1605_SO2_FAM2552/Unknown/Unknown	26	22	25	30	37	23	16	16	19	47	38	38	29.19	17	41	2.409	1.269	3.349	0.000812196	0.00180269	0	0.1583	0.0658	0.0658	TRUE	0.0931
TE1606_SO2_FAM2553/Unknown/Unknown	1	6	6	1	6	5	1	4	5	2	6	8	4.28	3	5	1.709	0.773	0.715	0.475	0.557	0.3648	0.8205	0.6018	0.6018	TRUE	0.5728
TE1607_SO2_FAM2554/Unknown/Unknown	217	199	180	222	248	210	135	145	138	349	257	349	228.85	139	318	2.28	1.189	5.466	4.6e-08	1.65e-07	0.0123	0.059	0.0293	0.0293	TRUE	0.3325
TE1608_SO2_FAM2555/DNA/Unknown	11	2	8	6	18	8	7	1	6	9	19	13	9.31	5	14	2.89	1.531	2.045	0.0408488	0.0654614	0.1322	0.4016	0.2808	0.2808	TRUE	0.4487
TE1609_SO2_FAM2556/Unknown/Unknown	1530	1357	1238	1262	1315	1110	952	988	948	1982	1365	1847	1346.85	963	1731	1.797	0.846	4.219	2.45e-05	6.67e-05	0.0184	0.0469	0.0282	0.0282	TRUE	0.4173
TE1610_SO2_FAM2557/Unknown/Unknown	278	197	212	145	267	177	173	143	162	228	277	294	213	159	266	1.67	0.74	3.498	0.000468	0.00108	0.0074	0.0601	0.0273	0.0273	TRUE	0.1676
TE1611_SO2_FAM2558/Unknown/Unknown	17	12	15	10	9	5	11	9	11	16	9	8	10.69	10	11	1.075	0.105	0.175	0.860952	0.894214	0	0.3553	0.1613	0.1613	TRUE	0.3314
TE1612_SO2_FAM2559/PLE/Penelope	52	17	20	12	13	9	32	12	15	19	13	15	17.89	20	16	0.778	-0.361	-0.632	0.527	0.607	0.1287	0.2302	0.1731	0.1731	TRUE	2.0289
TE1613_SO2_FAM0256/LINE/RTE-RTE	113	84	68	131	148	123	70	61	52	206	154	205	124.58	61	188	3.053	1.61	6.195	5.84e-10	2.45e-09	0.0171	0.0711	0.0392	0.0392	TRUE	0.29
TE1614_SO2_FAM2560/DNA/Unknown	442	427	316	132	216	149	275	311	242	207	224	248	251.19	276	226	0.82	-0.286	-1.394	0.163	0.224	0.0084	0.0577	0.026	0.026	TRUE	0.1392
TE1615_SO2_FAM2561/DNA/Unknown	54	20	19	8	9	7	34	15	15	13	9	12	16.04	21	11	0.527	-0.924	-1.537	0.124	0.176	0.1269	0.2516	0.1806	0.1806	TRUE	2.0034
TE1616_SO2_FAM2562/LINE/RTE-BovB	374	279	317	318	1238	592	233	203	243	499	1285	985	574.64	226	923	4.085	2.03	5.913	3.35e-09	1.33e-08	0.1094	0.0502	0.0826	0.0826	TRUE	0.1417
TE1617_SO2_FAM2563/DNA/Unknown	1135	1025	984	1076	1342	1016	706	746	753	1690	1393	1690	1163.13	735	1591	2.162	1.113	6.812	9.62e-12	4.57e-11	0.006	0.0473	0.0183	0.0183	TRUE	0.145
TE1618_SO2_FAM2565/DNA/Unknown	12	6	6	2	1	1	7	4	5	3	1	2	3.71	5	2	0.34	-1.557	-1.42	0.156	0.214	0	0.94	0.4315	0.4315	TRUE	0.3297
TE1619_SO2_FAM2566/DNA/Unknown	440	499	463	186	304	169	274	363	354	292	316	281	313.38	330	296	0.898	-0.155	-0.752	0.451861	0.535256	0.0123	0.0551	0.027	0.027	TRUE	0.2662
TE1620_SO2_FAM2567/Unknown/Unknown	5	4	1	10	5	6	3	3	1	16	5	10	6.28	2	10	4.405	2.139	2.369	0.0178205	0.0311362	0	0.574	0.3647	0.3647	TRUE	0.1129
TE1621_SO2_FAM2568/DNA/Unknown	640	526	475	290	342	220	398	383	364	455	355	366	386.87	382	392	1.026	0.037	0.196	0.845	0.882	0.0064	0.053	0.0228	0.0228	TRUE	0.2201
TE1622_SO2_FAM2569/Unknown/Unknown	5	7	3	5	7	1	3	5	2	8	7	2	4.55	3	6	1.63	0.705	0.746	0.455433	0.538492	0	0.7754	0.4186	0.4186	TRUE	0.4985
TE1623_SO2_FAM0257/DNA/PIF-Harbinger	477	297	390	315	474	325	297	216	299	495	492	541	389.83	271	509	1.881	0.911	4.371	1.24e-05	3.48e-05	0.0149	0.053	0.0286	0.0286	TRUE	0.3534
TE1624_SO2_FAM2570/Unknown/Unknown	13	4	9	4	6	6	8	3	7	6	6	10	6.73	6	7	1.237	0.306	0.395	0.693	0.75564	0	0.5383	0.2803	0.2803	TRUE	0.6014
TE1625_SO2_FAM2571/DNA/Unknown	3986	3858	2959	859	1186	760	2480	2808	2265	1349	1231	1264	1899.73	2518	1281	0.509	-0.975	-6.005	1.92e-09	7.75e-09	0.0061	0.0462	0.0183	0.0183	TRUE	0.1234
TE1626_SO2_FAM2572/Unknown/Unknown	14	20	21	4	6	5	9	15	16	6	6	8	10.03	13	7	0.527	-0.924	-1.408	0.159	0.218	0	0.3759	0.1824	0.1824	TRUE	0.4995
TE1627_SO2_FAM2573/DNA/Unknown	21	15	17	29	18	16	13	11	13	46	19	27	21.31	12	31	2.423	1.277	2.533	0.0113	0.0206	0.0701	0.2004	0.131	0.131	TRUE	0.3355
TE1628_SO2_FAM2574/Unknown/Unknown	4	2	2	3	7	3	2	1	2	5	7	5	3.74	2	6	3.113	1.639	1.653	0.0983141	0.143067	0	0.933	0.3955	0.3955	TRUE	0.1484
TE1629_SO2_FAM2575/Unknown/Unknown	335	186	267	19	19	9	208	135	204	30	20	15	102.13	182	22	0.117	-3.091	-8.388	4.94e-17	3.13e-16	0.0486	0.077	0.0634	0.0634	TRUE	0.5716
TE1630_SO2_FAM2576/DNA/Unknown	1	2	1	0	3	1	1	1	1	0	3	2	1.27	1	2	1.776	0.828	0.492	0.622748	NA	0	2.6613	1.2523	1.2523	TRUE	0.1399
TE1631_SO2_FAM2577/Unknown/Unknown	223	103	118	71	79	51	139	75	90	111	82	85	97.07	101	93	0.911	-0.134	-0.405	0.686	0.749	0.0595	0.0787	0.0676	0.0676	TRUE	1.0958
TE1632_SO2_FAM2578/Unknown/Unknown	418	394	372	161	302	185	260	287	285	253	313	308	284.3	277	291	1.053	0.074	0.392	0.694798	0.757308	0.0032	0.0561	0.0223	0.0223	TRUE	0.1418
TE1633_SO2_FAM2579/DNA/Unknown	105	84	74	90	105	72	65	61	57	141	109	120	92.21	61	123	2.011	1.008	4.012	6.02e-05	0.000156	0	0.0805	0.034	0.034	TRUE	0.151
TE1634_SO2_FAM0258/LINE/L2	878	646	647	213	322	159	546	470	495	334	334	265	407.53	504	311	0.618	-0.693	-3.619	0.000295427	0.000697616	0.0075	0.0526	0.0235	0.0235	TRUE	0.1794
TE1635_SO2_FAM2580/LINE/RTE-BovB	321	198	258	183	160	139	200	144	198	287	166	231	204.35	181	228	1.26	0.333	1.171	0.241629	0.314665	0.0479	0.0607	0.0533	0.0533	TRUE	0.1881
TE1636_SO2_FAM2581/Unknown/Unknown	421	340	298	139	146	183	262	247	228	218	152	304	235.32	246	225	0.909	-0.137	-0.471	0.637511	0.706544	0.0546	0.0586	0.0563	0.0563	TRUE	0.2827
TE1637_SO2_FAM2582/Unknown/Unknown	40	35	37	22	30	44	25	25	28	35	31	73	36.26	26	46	1.745	0.803	1.836	0.066402	0.101056	0.0853	0.1361	0.1091	0.1091	TRUE	1.6405
TE1638_SO2_FAM2583/Unknown/Unknown	4	0	2	16	5	12	2	0	2	25	5	20	9.05	1	17	12.048	3.591	3.522	0.000428939	0.000992141	0.5096	0.4117	0.4501	0.4501	TRUE	0.3329
TE1639_SO2_FAM2584/Unknown/Unknown	633	576	543	202	388	218	394	419	416	317	403	363	385.25	410	361	0.883	-0.179	-0.991	0.321498	0.401347	0.0037	0.0531	0.0207	0.0207	TRUE	0.1237
TE1640_SO2_FAM2585/DNA/Unknown	37	27	14	7	11	8	23	20	11	11	11	13	14.85	18	12	0.664	-0.592	-1.054	0.291894	0.369454	0	0.2682	0.1484	0.1484	TRUE	0.7007
TE1641_SO2_FAM2586/Unknown/Unknown	40	36	34	12	18	10	25	26	26	19	19	17	21.88	26	18	0.705	-0.505	-1.196	0.232	0.303563	0	0.1964	0.076	0.076	TRUE	0.0158
TE1642_SO2_FAM2587/Unknown/Unknown	16	18	19	18	36	17	10	13	15	28	37	28	21.92	13	31	2.533	1.341	3.031	0.00244053	0.00502124	0	0.1961	0.0907	0.0907	TRUE	0.2074
TE1643_SO2_FAM2588/Unknown/Unknown	288	206	202	176	146	146	179	150	155	276	152	243	192.44	161	224	1.379	0.464	1.641	0.101	0.146	0.0455	0.0617	0.0523	0.0523	TRUE	0.6615
TE1644_SO2_FAM2589/Unknown/Unknown	11	9	4	10	14	6	7	7	3	16	15	10	9.45	6	14	2.438	1.286	1.948	0.0513875	0.0804708	0	0.3963	0.1982	0.1982	TRUE	0.3911
TE1645_SO2_FAM0259/LTR/Copia	225	141	131	81	151	42	140	103	100	127	157	70	116.13	114	118	1.038	0.053	0.153	0.878	0.907	0.0827	0.0731	0.0782	0.0782	TRUE	0.4419
TE1646_SO2_FAM2590/Unknown/Unknown	10	7	12	57	23	25	6	5	9	90	24	42	29.25	7	52	7.526	2.912	4.793	1.64e-06	5.1e-06	0.2393	0.1581	0.2005	0.2005	TRUE	0.2732
TE1647_SO2_FAM2591/LINE/RTE-RTE	13	0	9	5	6	2	8	0	7	8	6	3	5.4	5	6	1.163	0.217	0.191	0.849	0.885	0.8582	0.6602	0.7435	0.7435	TRUE	2.0036
TE1648_SO2_FAM2592/Unknown/Unknown	2	1	2	0	0	2	1	1	2	0	0	3	1.14	1	1	0.878	-0.187	-0.096	0.923718	NA	0	2.964	1.7793	1.7793	TRUE	0.9759
TE1649_SO2_FAM2594/Unknown/Unknown	51	30	175	24	42	93	32	22	134	38	44	155	70.59	63	79	1.256	0.328	0.444	0.657242	0.724486	0.6855	0.0915	0.3799	0.3799	TRUE	9.3751
TE1650_SO2_FAM2595/Unknown/Unknown	215	222	190	72	141	91	134	162	145	113	146	151	141.94	147	137	0.934	-0.099	-0.423	0.672592	0.738293	0.0066	0.0679	0.0316	0.0316	TRUE	0.2131
TE1651_SO2_FAM2596/DNA/Unknown	43	20	27	6	8	5	27	15	21	9	8	8	14.67	21	8	0.418	-1.259	-2.201	0.0278	0.0464	0	0.271	0.1385	0.1385	TRUE	0.1065
TE1652_SO2_FAM2597/DNA/Unknown	281	216	215	132	158	105	175	157	165	207	164	175	173.78	166	182	1.096	0.132	0.631	0.527885	0.60707	0.0017	0.0636	0.0254	0.0254	TRUE	0.1481
TE1653_SO2_FAM2598/Unknown/Unknown	274	235	215	198	230	151	171	171	165	311	239	251	217.84	169	267	1.579	0.659	3.236	0.00121357	0.002619	0.0048	0.0597	0.0251	0.0251	TRUE	0.2201
TE1654_SO2_FAM2599/Unknown/Unknown	18	15	16	125	335	123	11	11	12	196	348	205	130.5	11	250	21.899	4.453	11.941	7.25e-33	8.52e-32	0	0.0699	0.0667	0.0667	TRUE	1.332
TE1655_SO2_FAM0026/LTR/Gypsy	1206	507	1024	287	376	257	750	369	784	451	390	428	528.67	634	423	0.666	-0.586	-1.873	0.0611	0.094	0.0817	0.0507	0.0684	0.0684	TRUE	1.594
TE1656_SO2_FAM0260/Unknown/Unknown	103	109	102	31	74	40	64	79	78	49	77	67	68.93	74	64	0.875	-0.193	-0.644	0.52	0.6	0.0127	0.0927	0.0491	0.0491	TRUE	0.3276
TE1657_SO2_FAM2600/Unknown/Unknown	1439	1044	1068	251	436	233	895	760	818	394	453	388	617.9	824	412	0.5	-1	-5.748	9.03e-09	3.46e-08	0.0056	0.0498	0.0197	0.0197	TRUE	0.0912
TE1658_SO2_FAM2601/DNA/Unknown	38	44	50	21	18	11	24	32	38	33	19	18	27.32	31	23	0.741	-0.433	-0.971	0.332	0.412	0.0421	0.1661	0.1019	0.1019	TRUE	0.452
TE1659_SO2_FAM2602/Unknown/Unknown	200	162	170	80	137	67	124	118	130	126	142	111	125.3	124	126	1.024	0.034	0.151	0.88	0.908	0	0.071	0.028	0.028	TRUE	0.1288
TE1660_SO2_FAM2603/Unknown/Unknown	7	5	6	6	7	5	4	4	5	9	7	8	6.27	4	8	1.972	0.979	1.317	0.18776	0.252794	0	0.5749	0.23	0.23	TRUE	0.0429
TE1661_SO2_FAM2604/Unknown/Unknown	14	10	5	2	2	0	9	7	4	3	2	0	4.17	7	2	0.27	-1.891	-1.691	0.0908437	0.133309	0	0.8411	0.4607	0.4607	TRUE	0.4183
TE1662_SO2_FAM2605/DNA/TcMar-Mariner	6	15	16	12	10	8	4	11	12	19	10	13	11.57	9	14	1.579	0.659	0.988	0.322989	0.402994	0.1369	0.3317	0.2309	0.2309	TRUE	1.1714
TE1663_SO2_FAM2606/LINE/I	15	9	13	2	2	1	9	7	10	3	2	2	5.45	9	2	0.265	-1.918	-2.044	0.0409661	0.065622	0	0.654	0.2901	0.2901	TRUE	0.1705
TE1664_SO2_FAM2607/DNA/Unknown	272	282	242	158	274	164	169	205	185	248	284	273	227.53	186	268	1.442	0.528	2.704	0.00686	0.013	0.0036	0.0591	0.0229	0.0229	TRUE	0.0858
TE1665_SO2_FAM2608/DNA/TcMar-Mariner	464	337	392	218	212	199	289	245	300	342	220	331	287.94	278	298	1.067	0.094	0.38	0.70421	0.765556	0.0298	0.056	0.0401	0.0401	TRUE	0.6099
TE1666_SO2_FAM2609/DNA/Unknown	4711	4566	4147	1751	2983	1903	2932	3323	3175	2750	3096	3166	3073.68	3143	3004	0.956	-0.065	-0.435	0.663213	0.729871	0.004	0.0455	0.0158	0.0158	TRUE	0.066
TE1667_SO2_FAM0261/PLE/Penelope	121	49	70	47	50	32	75	36	54	74	52	53	57.25	55	60	1.081	0.113	0.295	0.767873	0.820111	0.0749	0.1025	0.0871	0.0871	TRUE	0.272
TE1668_SO2_FAM2611/LTR/Gypsy	1	1	1	0	0	0	1	1	1	0	0	0	0.35	1	0	0.364	-1.457	-0.484	0.628154	NA	0	9.4707	5.0253	5.0253	TRUE	0.0918
TE1669_SO2_FAM2612/Unknown/Unknown	141	128	95	60	66	53	88	93	73	94	69	88	84.09	85	84	0.981	-0.027	-0.1	0.920652	0.939015	0.0097	0.084	0.0412	0.0412	TRUE	0.2574
TE1670_SO2_FAM2613/DNA/Unknown	2	0	0	2	0	0	1	0	0	3	0	0	0.73	0	1	2.398	1.262	0.411	0.681	NA	8.0713	4.5922	5.2673	5.2673	TRUE	0.9746
TE1671_SO2_FAM2614/Unknown/Unknown	207	188	189	89	156	83	129	137	145	140	162	138	141.69	137	147	1.077	0.107	0.502	0.616	0.688	0	0.0679	0.0253	0.0253	TRUE	0.0932
TE1672_SO2_FAM2615/Unknown/Unknown	6	10	2	5	7	10	4	7	2	8	7	17	7.38	4	11	2.489	1.316	1.586	0.112666	0.161521	0.1854	0.4947	0.3443	0.3443	TRUE	0.9077
TE1673_SO2_FAM2616/Unknown/Unknown	28	9	23	11	17	11	17	7	18	17	18	18	15.8	14	18	1.277	0.352	0.625	0.53195	0.610511	0.0806	0.2548	0.1642	0.1642	TRUE	1.1149
TE1674_SO2_FAM2617/DNA/Unknown	409	241	306	518	538	427	255	175	234	813	558	710	457.75	221	694	3.13	1.646	6.721	1.8e-11	8.43e-11	0.0335	0.0517	0.0406	0.0406	TRUE	0.1545
TE1675_SO2_FAM2618/LINE/RTE-RTE	18	17	13	15	16	20	11	12	10	24	17	33	17.83	11	25	2.153	1.106	2.21	0.0270975	0.0454491	0	0.2309	0.12	0.12	TRUE	0.1511
TE1676_SO2_FAM2619/Unknown/Unknown	3	2	2	8	4	6	2	1	2	13	4	10	5.26	2	9	5.349	2.419	2.536	0.0112209	0.0204562	0	0.6766	0.3592	0.3592	TRUE	0.2901
TE1677_SO2_FAM0262/LTR/Gypsy	658	533	473	260	320	122	409	388	362	408	332	203	350.5	386	314	0.814	-0.296	-1.05	0.294	0.371	0.0544	0.0539	0.0541	0.0541	TRUE	0.4672
TE1678_SO2_FAM2620/DNA/Unknown	406	374	369	396	482	368	253	272	283	622	500	612	423.63	269	578	2.145	1.101	5.984	2.18e-09	8.78e-09	0.0069	0.0523	0.0219	0.0219	TRUE	0.1678
TE1679_SO2_FAM2621/DNA/Unknown	9	8	12	10	9	2	6	6	9	16	9	3	8.16	7	9	1.388	0.473	0.631	0.528	0.606961	0.0718	0.4516	0.2786	0.2786	TRUE	0.1288
TE1680_SO2_FAM2622/Unknown/Unknown	1604	1595	1465	199	453	194	998	1161	1122	313	470	323	731.03	1094	369	0.338	-1.564	-6.889	5.62e-12	2.7e-11	0.0259	0.049	0.0349	0.0349	TRUE	0.6808
TE1681_SO2_FAM2623/Unknown/Unknown	529	450	547	212	418	240	329	328	419	333	434	399	373.6	359	389	1.086	0.12	0.562	0.574031	0.650178	0.0164	0.0533	0.0298	0.0298	TRUE	0.2505
TE1682_SO2_FAM2624/DNA/Unknown	15	9	9	11	20	9	9	7	7	17	21	15	12.63	8	18	2.337	1.225	2.215	0.0267798	0.0449804	0	0.3076	0.1351	0.1351	TRUE	0.1689
TE1683_SO2_FAM2625/Unknown/Unknown	9	17	18	3	3	5	6	12	14	5	3	8	7.98	11	5	0.494	-1.017	-1.291	0.197	0.263	0	0.4608	0.2795	0.2795	TRUE	0.8672
TE1684_SO2_FAM2626/PLE/Penelope	23	27	18	30	11	16	14	20	14	47	11	27	22.15	16	28	1.756	0.813	1.401	0.161	0.221	0.1958	0.1945	0.1951	0.1951	TRUE	0.1738
TE1685_SO2_FAM2627/DNA/hAT-Blackjack	18	16	17	11	10	11	11	12	13	17	10	18	13.64	12	15	1.258	0.331	0.619	0.53618	0.61461	0	0.2882	0.1303	0.1303	TRUE	0.4159
TE1686_SO2_FAM2628/Unknown/Unknown	11	16	12	13	13	14	7	12	9	20	13	23	14.15	9	19	2.045	1.032	1.88	0.0601	0.0926	0	0.2794	0.1416	0.1416	TRUE	0.3795
TE1687_SO2_FAM2629/Unknown/Unknown	1770	1498	1327	692	979	669	1101	1090	1016	1087	1016	1113	1070.61	1069	1072	1.002	0.003	0.018	0.986	0.989	0.0012	0.0476	0.0138	0.0138	TRUE	0.0254
TE1688_SO2_FAM0263/LINE/L2	58	25	30	30	46	21	36	18	23	47	48	35	34.51	26	43	1.679	0.748	1.814	0.06962	0.105363	0.0516	0.1408	0.0926	0.0926	TRUE	0.9615
TE1689_SO2_FAM2630/Unknown/Unknown	0	0	0	0	0	0	0	0	0	0	0	0	0	0	0	NA	NA	NA	NA	NA	NA	NA	NA	NA	NA	NA
TE1690_SO2_FAM2631/Unknown/Unknown	54	29	50	48	118	51	34	21	38	75	122	85	62.62	31	94	3.06	1.614	4.432	9.34e-06	2.66e-05	0.0586	0.0975	0.0767	0.0767	TRUE	0.6831
TE1691_SO2_FAM2632/Unknown/Unknown	6	3	1	1	2	0	4	2	1	2	2	0	1.72	2	1	0.572	-0.805	-0.523	0.600757	NA	0	1.9752	1.0086	1.0086	TRUE	0.1591
TE1692_SO2_FAM2633/DNA/hAT-Blackjack	186	159	169	119	172	123	116	116	129	187	179	205	155.15	120	190	1.577	0.657	3.207	0.00134235	0.00287538	0	0.0659	0.0236	0.0236	TRUE	0.0456
TE1693_SO2_FAM2634/Unknown/Unknown	268	261	195	157	365	207	167	190	149	247	379	344	245.97	169	323	1.92	0.941	3.836	0.000125	0.000312027	0.0268	0.058	0.0391	0.0391	TRUE	0.467
TE1694_SO2_FAM2635/Unknown/Unknown	17	9	17	11	20	9	11	7	13	17	21	15	13.86	10	18	1.776	0.829	1.517	0.129	0.182	0	0.2843	0.1409	0.1409	TRUE	0.3936
TE1695_SO2_FAM2636/Unknown/Unknown	29	20	24	20	26	15	18	15	18	31	27	25	22.39	17	28	1.633	0.707	1.694	0.0903	0.133	0	0.1929	0.0798	0.0798	TRUE	0.0915
TE1696_SO2_FAM2637/Unknown/Unknown	14	7	10	9	11	8	9	5	8	14	11	13	10.05	7	13	1.792	0.842	1.382	0.167084	0.228112	0	0.3751	0.1639	0.1639	TRUE	0.2181
TE1697_SO2_FAM2638/DNA/Unknown	15	9	17	4	2	6	9	7	13	6	2	10	7.87	10	6	0.607	-0.721	-0.909	0.363	0.444662	0.0994	0.4666	0.2968	0.2968	TRUE	0.4012
TE1698_SO2_FAM2639/Unknown/Unknown	23	16	14	84	68	60	14	12	11	132	71	100	56.5	12	101	8.155	3.028	7.698	1.38e-14	7.71e-14	0	0.1033	0.0758	0.0758	TRUE	0.0669
TE1699_SO2_FAM0264/LTR/Copia	133	75	59	67	70	30	83	55	45	105	73	50	68.39	61	76	1.245	0.316	0.809	0.419	0.503	0.0965	0.0931	0.0952	0.0952	TRUE	0.2319
TE1700_SO2_FAM2640/DNA/Unknown	3350	3354	2994	277	239	249	2085	2441	2292	435	248	414	1319.25	2273	366	0.16	-2.64	-10.342	4.57e-25	4.07e-24	0.04	0.047	0.0449	0.0449	TRUE	0.9328
TE1701_SO2_FAM2641/Unknown/Unknown	9	8	5	2	3	5	6	6	4	3	3	8	4.97	5	5	0.925	-0.112	-0.128	0.898077	0.922321	0	0.7131	0.3385	0.3385	TRUE	0.4724
TE1702_SO2_FAM2642/Unknown/Unknown	2	3	5	5	2	4	1	2	4	8	2	7	3.97	2	6	2.245	1.167	1.13	0.258	0.333	0	0.881	0.4896	0.4896	TRUE	0.7341
TE1703_SO2_FAM2643/DNA/Unknown	575	501	495	331	390	342	358	365	379	520	405	569	432.51	367	498	1.353	0.436	2.171	0.0299579	0.0496974	0.0128	0.0521	0.0267	0.0267	TRUE	0.3208
TE1704_SO2_FAM2644/DNA/Unknown	152	129	119	106	121	85	95	94	91	166	126	141	118.84	93	144	1.544	0.626	2.709	0.00675625	0.0128339	0	0.0724	0.0299	0.0299	TRUE	0.1715
TE1705_SO2_FAM2645/DNA/Unknown	57	43	41	445	703	477	35	31	31	699	730	794	386.71	32	741	22.574	4.497	21.037	3.02e-98	1.16e-96	0	0.053	0.0213	0.0213	TRUE	0.0474
TE1706_SO2_FAM2646/Unknown/Unknown	58	31	28	19	23	16	36	23	21	30	24	27	26.74	27	27	0.993	-0.01	-0.024	0.980994	0.986095	0	0.1688	0.0918	0.0918	TRUE	0.7467
TE1707_SO2_FAM2647/Unknown/Unknown	74	67	57	43	42	48	46	49	44	68	44	80	54.91	46	64	1.362	0.446	1.329	0.184	0.248472	0.0264	0.105	0.0623	0.0623	TRUE	0.4045
TE1708_SO2_FAM2648/Unknown/Unknown	16	7	3	6	5	6	10	5	2	9	5	10	6.99	6	8	1.375	0.459	0.559	0.576272	0.652037	0.1785	0.5199	0.3398	0.3398	TRUE	0.6753
TE1709_SO2_FAM2649/Unknown/Unknown	36	49	54	10	11	8	22	36	41	16	11	13	23.31	33	13	0.404	-1.308	-2.674	0.00749608	0.0141179	0	0.1871	0.1094	0.1094	TRUE	0.4159
TE1710_SO2_FAM0265/LINE/R1	223	149	157	262	371	192	139	108	120	411	385	319	247.23	122	372	3.036	1.602	7.415	1.22e-13	6.45e-13	0.0111	0.0579	0.0289	0.0289	TRUE	0.1636
TE1711_SO2_FAM2650/DNA/Unknown	90	92	46	46	79	61	56	67	35	72	82	101	68.99	53	85	1.611	0.688	2.015	0.0439	0.0697	0.0497	0.0926	0.0691	0.0691	TRUE	0.7424
TE1712_SO2_FAM2651/DNA/Unknown	5	1	3	3	0	1	3	1	2	5	0	2	2.09	2	2	0.98	-0.028	-0.019	0.985	0.989	0.4299	1.6385	1.0884	1.0884	TRUE	0.3827
TE1713_SO2_FAM2652/Unknown/Unknown	267	203	220	39	68	35	166	148	168	61	71	58	112.07	161	63	0.397	-1.333	-5.472	4.46e-08	1.6e-07	0	0.0741	0.0296	0.0296	TRUE	0.0958
TE1714_SO2_FAM2653/DNA/Unknown	461	347	585	570	299	575	287	253	448	895	310	957	524.9	329	721	2.188	1.129	2.639	0.00831294	0.01553	0.2059	0.0508	0.1299	0.1299	TRUE	2.9522
TE1715_SO2_FAM2654/Unknown/Unknown	106	64	65	10	39	14	66	47	50	16	40	23	40.3	54	26	0.501	-0.997	-2.305	0.02115	0.0362887	0.076	0.1269	0.1025	0.1025	TRUE	1.2786
TE1716_SO2_FAM2655/Unknown/Unknown	19	11	23	13	7	21	12	8	18	20	7	35	16.68	13	21	1.64	0.714	1.072	0.283767	0.360916	0.2695	0.2438	0.257	0.257	TRUE	0.1392
TE1717_SO2_FAM2656/Unknown/Unknown	137	126	99	104	144	98	85	92	76	163	149	163	121.43	84	158	1.878	0.909	4.088	4.36e-05	0.000114964	0	0.0718	0.027	0.027	TRUE	0.0747
TE1718_SO2_FAM2657/LTR/Gypsy	0	6	5	0	0	0	0	4	4	0	0	0	1.37	3	0	0.094	-3.407	-1.375	0.169	NA	7.6712	2.478	3.2917	3.2917	TRUE	1.4196
TE1719_SO2_FAM2658/DNA/Unknown	82	75	42	38	87	39	51	55	32	60	90	65	58.77	46	72	1.569	0.649	1.853	0.0639	0.0978	0.0468	0.101	0.0711	0.0711	TRUE	0.5825
TE1720_SO2_FAM2659/DNA/hAT-Tip100	6	2	6	2	1	1	4	1	5	3	1	2	2.6	3	2	0.577	-0.793	-0.642	0.520597	0.600549	0	1.3208	0.6207	0.6207	TRUE	0.4292
TE1721_SO2_FAM0266/LINE/I-Jockey	266	136	167	290	185	221	166	99	128	455	192	368	234.58	131	338	2.579	1.367	3.741	0.000183039	0.000446031	0.1189	0.0586	0.0914	0.0914	TRUE	0.2511
TE1722_SO2_FAM2660/Unknown/Unknown	3	2	1	0	4	1	2	1	1	0	4	2	1.65	1	2	1.496	0.581	0.381	0.703029	NA	0	2.0582	1.0774	1.0774	TRUE	0.2466
TE1723_SO2_FAM2661/LINE/RTE-BovB	3	0	0	0	2	0	2	0	0	0	2	0	0.66	1	1	1.201	0.264	0.084	0.933113	NA	0	5.1027	5.6832	5.6832	TRUE	1.4412
TE1724_SO2_FAM2662/DNA/Unknown	389	372	292	423	689	393	242	271	224	664	715	654	461.61	246	678	2.763	1.466	8.5	1.89e-17	1.23e-16	0.0029	0.0517	0.019	0.019	TRUE	0.0917
TE1725_SO2_FAM2663/Unknown/Unknown	3	1	2	5	5	1	2	1	2	8	5	2	3.14	2	5	3.561	1.832	1.589	0.112095	0.160783	0	1.1035	0.5628	0.5628	TRUE	0.0986
TE1726_SO2_FAM2664/Unknown/Unknown	653	538	438	526	486	434	406	392	335	826	504	722	530.97	378	684	1.808	0.854	3.514	0.000441609	0.00101944	0.0343	0.0507	0.0406	0.0406	TRUE	0.3379
TE1727_SO2_FAM2665/Unknown/Unknown	213	160	167	92	63	77	133	116	128	144	65	128	119.14	126	112	0.889	-0.17	-0.509	0.611102	0.683772	0.0703	0.0724	0.0712	0.0712	TRUE	1.4211
TE1728_SO2_FAM2666/Unknown/Unknown	44	57	57	15	33	11	27	41	44	24	34	18	31.44	37	25	0.691	-0.533	-1.244	0.213	0.283	0.047	0.1502	0.0956	0.0956	TRUE	0.6073
TE1729_SO2_FAM2667/DNA/Unknown	205	218	206	224	180	220	128	159	158	352	187	366	224.76	148	302	2.031	1.022	3.308	0.000941	0.00207	0.0678	0.0592	0.0641	0.0641	TRUE	1.2812
TE1730_SO2_FAM2668/Unknown/Unknown	5	3	1	8	6	5	3	2	1	13	6	8	5.53	2	9	4.334	2.116	2.329	0.0199	0.0343	0	0.6457	0.3453	0.3453	TRUE	0.2814
TE1731_SO2_FAM2669/DNA/Unknown	2	1	0	0	1	0	1	1	0	0	1	0	0.5	1	0	0.75	-0.415	-0.149	0.882	NA	0	6.6693	4.0673	4.0673	TRUE	0.2742
TE1732_SO2_FAM0267/Unknown/Unknown	903	744	631	567	962	496	562	542	483	890	999	825	716.78	529	905	1.712	0.776	4.525	6.04e-06	1.76e-05	0.0063	0.0491	0.0197	0.0197	TRUE	0.0997
TE1733_SO2_FAM2670/Unknown/Unknown	2	2	2	4	9	4	1	1	2	6	9	7	4.42	1	7	5.357	2.421	2.479	0.0132	0.0236	0	0.7968	0.344	0.344	TRUE	0.1507
TE1734_SO2_FAM2671/DNA/Unknown	74	78	71	249	727	280	46	57	54	391	755	466	294.78	52	537	10.288	3.363	10.812	3.02e-27	2.91e-26	0.0661	0.0557	0.0617	0.0617	TRUE	0.4766
TE1735_SO2_FAM2672/DNA/Unknown	50	23	27	43	54	23	31	17	21	68	56	38	38.4	23	54	2.356	1.236	3.004	0.00266285	0.00544123	0.0592	0.131	0.0936	0.0936	TRUE	0.274
TE1736_SO2_FAM2673/DNA/Unknown	779	551	570	279	255	218	485	401	436	438	265	363	397.95	441	355	0.803	-0.316	-1.293	0.196	0.262	0.0307	0.0528	0.0402	0.0402	TRUE	0.3407
TE1737_SO2_FAM2674/LINE/Dong-R4	52	24	25	22	26	15	32	17	19	35	27	25	25.91	23	29	1.245	0.316	0.709	0.478	0.561	0.0474	0.1727	0.1038	0.1038	TRUE	0.9463
TE1738_SO2_FAM2675/Unknown/Unknown	4	8	1	2	4	2	2	6	1	3	4	3	3.28	3	3	1.18	0.239	0.213	0.831	0.872	0	1.0569	0.5902	0.5902	TRUE	0.6285
TE1739_SO2_FAM2676/Unknown/Unknown	419	282	306	283	383	258	261	205	234	444	398	429	328.58	233	424	1.812	0.858	4.538	5.68e-06	1.66e-05	0.0061	0.0546	0.0226	0.0226	TRUE	0.1269
TE1740_SO2_FAM2677/Unknown/Unknown	43	46	24	18	47	15	27	33	18	28	49	25	30.1	26	34	1.317	0.398	0.878	0.37973	0.462465	0.0775	0.1549	0.1139	0.1139	TRUE	0.7467
TE1741_SO2_FAM2678/DNA/Unknown	11	3	7	37	40	17	7	2	5	58	42	28	23.72	5	43	8.806	3.139	5.507	3.65e-08	1.33e-07	0.0909	0.1846	0.145	0.145	TRUE	0.1468
TE1742_SO2_FAM2679/RC/Helitron	24	19	23	7	14	13	15	14	18	11	15	22	15.59	16	16	1.01	0.015	0.029	0.976856	0.982704	0	0.2577	0.121	0.121	TRUE	0.3263
TE1743_SO2_FAM0268/Unknown/Unknown	142	118	158	530	320	408	88	86	121	832	332	679	356.41	98	614	6.239	2.641	7.299	2.9e-13	1.5e-12	0.1199	0.0538	0.0896	0.0896	TRUE	0.2118
TE1744_SO2_FAM2680/DNA/Unknown	216	177	214	98	89	82	134	129	164	154	92	136	134.96	142	127	0.89	-0.168	-0.602	0.547388	0.624866	0.0323	0.0691	0.0479	0.0479	TRUE	0.6334
TE1745_SO2_FAM2681/Unknown/Unknown	6	0	3	0	1	2	4	0	2	0	1	3	1.73	2	1	0.701	-0.512	-0.289	0.773	NA	1.0646	1.9629	1.6005	1.6005	TRUE	0.3127
TE1746_SO2_FAM2682/DNA/hAT-Blackjack	186	123	126	118	167	101	116	90	96	185	173	168	138.07	101	175	1.742	0.801	3.571	0.00035534	0.000830536	0	0.0685	0.0287	0.0287	TRUE	0.1886
TE1747_SO2_FAM2683/DNA/Unknown	0	0	0	0	1	0	0	0	0	0	1	0	0.17	0	0	3.866	1.951	0.478	0.633	NA	0	19.2582	10	10	TRUE	0.2056
TE1748_SO2_FAM2684/DNA/Unknown	69	58	63	24	21	13	43	42	48	38	22	22	35.75	44	27	0.603	-0.73	-1.913	0.0557001	0.0864852	0	0.1374	0.071	0.071	TRUE	0.5712
TE1749_SO2_FAM2685/Unknown/Unknown	62	46	57	9	9	9	39	33	44	14	9	15	25.69	39	13	0.325	-1.623	-3.59	0.000331	0.000777	0	0.1738	0.0826	0.0826	TRUE	0.2739
TE1750_SO2_FAM2686/Unknown/Unknown	1387	1327	1194	254	352	263	863	966	914	399	365	438	657.49	914	401	0.437	-1.194	-7.133	9.79e-13	4.91e-12	0.003	0.0495	0.018	0.018	TRUE	0.0718
TE1751_SO2_FAM2687/Unknown/Unknown	30	26	28	19	32	24	19	19	21	30	33	40	27	20	34	1.742	0.801	2.075	0.038	0.0613	0	0.1676	0.0689	0.0689	TRUE	0.1029
TE1752_SO2_FAM2688/DNA/Unknown	161	139	135	66	33	47	100	101	103	104	34	78	86.8	101	72	0.701	-0.512	-1.281	0.2	0.267	0.1203	0.0827	0.1019	0.1019	TRUE	0.6195
TE1753_SO2_FAM2689/Unknown/Unknown	546	427	424	635	932	553	340	311	325	997	967	920	643.3	325	961	2.958	1.564	10.339	4.68e-25	4.17e-24	0	0.0496	0.0147	0.0147	TRUE	0.0186
TE1754_SO2_FAM0269/LINE/I	9	8	7	0	1	2	6	6	5	0	1	3	3.52	6	1	0.249	-2.006	-1.666	0.0956244	0.139599	0	0.9875	0.4847	0.4847	TRUE	0.4597
TE1755_SO2_FAM2690/DNA/Unknown	1257	985	1099	672	748	707	782	717	841	1055	776	1176	891.42	780	1002	1.283	0.36	1.657	0.0976	0.142	0.0224	0.0482	0.0329	0.0329	TRUE	0.4715
TE1756_SO2_FAM2691/DNA/Maverick	8	0	4	3	10	3	5	0	3	5	10	5	4.69	3	7	2.514	1.33	1.197	0.231409	0.303344	0.512	0.7536	0.6571	0.6571	TRUE	0.9292
TE1757_SO2_FAM2692/Unknown/Unknown	255	245	213	45	145	50	159	178	163	71	151	83	134.07	167	102	0.615	-0.7	-2.133	0.0328992	0.0540873	0.0683	0.0692	0.0687	0.0687	TRUE	1.7927
TE1758_SO2_FAM2693/Unknown/Unknown	1	0	1	0	0	1	1	0	1	0	0	2	0.51	1	1	1.078	0.108	0.038	0.969306	NA	0	6.58	3.961	3.961	TRUE	0.6041
TE1759_SO2_FAM2694/DNA/Unknown	39	35	29	40	26	31	24	25	22	63	27	52	35.55	24	47	1.938	0.954	2.257	0.0240118	0.0407482	0.0656	0.1379	0.099	0.099	TRUE	0.3796
TE1760_SO2_FAM2695/DNA/Unknown	893	803	739	232	487	220	556	584	566	364	506	366	490.3	569	412	0.727	-0.46	-2.235	0.02542	0.0429417	0.0149	0.0512	0.0282	0.0282	TRUE	0.4654
TE1761_SO2_FAM2696/DNA/Unknown	2	0	0	0	0	0	1	0	0	0	0	0	0.21	0	0	0.608	-0.718	-0.177	0.859387	NA	0	16.0692	10	10	TRUE	0.9736
TE1762_SO2_FAM2697/DNA/Unknown	7278	6586	5859	3043	4410	3102	4529	4794	4486	4779	4578	5161	4720.9	4603	4839	1.051	0.072	0.527	0.598	0.672	0.0022	0.0452	0.0132	0.0132	TRUE	0.041
TE1763_SO2_FAM2698/DNA/Unknown	23	15	17	49	28	32	14	11	13	77	29	53	32.92	13	53	4.113	2.04	4.26	2.04e-05	5.6e-05	0.1065	0.1454	0.1243	0.1243	TRUE	0.0788
TE1764_SO2_FAM2699/Unknown/Unknown	9	9	7	14	14	10	6	7	5	22	15	17	11.78	6	18	3.012	1.591	2.737	0.00619532	0.0118435	0	0.3267	0.1432	0.1432	TRUE	0.1684
TE1765_SO2_FAM0027/DNA/TcMar-Tc1	1153	1113	1048	975	1091	838	717	810	802	1531	1132	1394	1064.62	776	1352	1.74	0.799	4.261	2.03e-05	5.59e-05	0.013	0.0476	0.0244	0.0244	TRUE	0.247
TE1766_SO2_FAM0270/Unknown/Unknown	480	199	247	177	190	129	299	145	189	278	197	215	220.41	211	230	1.088	0.121	0.374	0.708722	0.76981	0.0803	0.0595	0.0713	0.0713	TRUE	0.8089
TE1767_SO2_FAM2700/DNA/Unknown	17	27	20	11	36	9	11	20	15	17	37	15	19.19	15	23	1.569	0.649	1.171	0.242	0.315	0.1248	0.2176	0.1688	0.1688	TRUE	1.4927
TE1768_SO2_FAM2701/Unknown/Unknown	6	10	13	2	9	8	4	7	10	3	9	13	7.79	7	8	1.24	0.31	0.394	0.693	0.756	0.1461	0.471	0.3139	0.3139	TRUE	0.2397
TE1769_SO2_FAM2703/Unknown/Unknown	1	2	2	1	1	2	1	1	2	2	1	3	1.59	1	2	1.605	0.683	0.469	0.639375	NA	0	2.1339	0.868	0.868	TRUE	0.1935
TE1770_SO2_FAM2704/LINE/L2	55	18	45	15	17	8	34	13	34	24	18	13	22.72	27	18	0.666	-0.586	-1.074	0.283	0.36	0.1388	0.1908	0.1629	0.1629	TRUE	1.5067
TE1771_SO2_FAM2705/DNA/Unknown	366	363	329	119	150	124	228	264	252	187	156	206	215.46	248	183	0.735	-0.445	-2.107	0.0350881	0.0572657	0.0067	0.0599	0.0269	0.0269	TRUE	0.1949
TE1772_SO2_FAM2706/Unknown/Unknown	16	6	7	6	14	3	10	4	5	9	15	5	8.1	6	10	1.497	0.582	0.78	0.435	0.519	0.1077	0.4546	0.2766	0.2766	TRUE	0.1761
TE1773_SO2_FAM2707/Unknown/Unknown	1	1	1	0	0	0	1	1	1	0	0	0	0.35	1	0	0.364	-1.457	-0.484	0.628154	NA	0	9.4707	5.0253	5.0253	TRUE	0.0918
TE1774_SO2_FAM2708/Unknown/Unknown	984	888	723	692	898	611	612	646	554	1087	932	1017	807.93	604	1012	1.674	0.743	4.535	5.77e-06	1.69e-05	0.0048	0.0486	0.0181	0.0181	TRUE	0.0631
TE1775_SO2_FAM2709/Unknown/Unknown	17	21	15	5	16	5	11	15	11	8	17	8	11.69	12	11	0.907	-0.141	-0.234	0.814911	0.859358	0	0.3288	0.1727	0.1727	TRUE	0.8097
TE1776_SO2_FAM0271/LTR/Gypsy	1448	976	1013	456	487	311	901	710	776	716	506	517	687.67	796	580	0.728	-0.459	-2.071	0.0383642	0.0619392	0.026	0.0493	0.0337	0.0337	TRUE	0.4843
TE1777_SO2_FAM2710/Unknown/Unknown	447	347	325	83	153	87	278	253	249	130	159	145	202.24	260	145	0.558	-0.84	-4.159	3.2e-05	8.58e-05	0	0.0609	0.0232	0.0232	TRUE	0.0828
TE1778_SO2_FAM2711/Unknown/Unknown	36	17	25	26	31	12	22	12	19	41	32	20	24.48	18	31	1.725	0.787	1.678	0.0933375	0.136628	0.0526	0.1802	0.1163	0.1163	TRUE	0.163
TE1779_SO2_FAM2712/DNA/Unknown	1526	1365	1418	829	996	810	950	994	1086	1302	1034	1348	1118.68	1010	1228	1.215	0.281	1.539	0.124	0.175	0.0105	0.0474	0.0231	0.0231	TRUE	0.2325
TE1780_SO2_FAM2713/Unknown/Unknown	47	18	31	51	22	24	29	13	24	80	23	40	34.82	22	48	2.138	1.097	1.982	0.0475	0.0749	0.2353	0.1399	0.1897	0.1897	TRUE	0.3563
TE1781_SO2_FAM2714/Unknown/Unknown	10	5	3	9	13	13	6	4	2	14	13	22	10.24	4	16	3.952	1.982	2.917	0.00353	0.00705	0	0.3692	0.2042	0.2042	TRUE	0.5719
TE1782_SO2_FAM2715/Unknown/Unknown	17	12	6	12	15	10	11	9	5	19	16	17	12.49	8	17	2.109	1.077	1.858	0.0631499	0.096691	0	0.3105	0.1568	0.1568	TRUE	0.4786
TE1783_SO2_FAM2716/Unknown/Unknown	99	119	100	47	57	43	62	87	77	74	59	72	71.55	75	68	0.906	-0.142	-0.494	0.621577	0.692855	0	0.0909	0.0449	0.0449	TRUE	0.2518
TE1784_SO2_FAM2717/Unknown/Unknown	6	2	2	7	2	4	4	1	2	11	2	7	4.41	2	7	2.812	1.492	1.439	0.15	0.208	0	0.7986	0.5099	0.5099	TRUE	0.1061
TE1785_SO2_FAM2718/Unknown/Unknown	13	14	13	7	5	4	8	10	10	11	5	7	8.51	9	8	0.794	-0.332	-0.493	0.622265	0.693513	0	0.435	0.1962	0.1962	TRUE	0.2991
TE1786_SO2_FAM2719/Unknown/Unknown	7	1	5	5	2	2	4	1	4	8	2	3	3.69	3	4	1.445	0.531	0.482	0.630064	0.700155	0.2541	0.9441	0.5958	0.5958	TRUE	0.7415
TE1787_SO2_FAM0272/LINE/L2	127	76	66	56	72	33	79	55	51	88	75	55	67.08	62	73	1.176	0.234	0.705	0.481	0.56283	0.0402	0.094	0.0641	0.0641	TRUE	0.4075
TE1788_SO2_FAM2721/DNA/Unknown	191	115	125	150	176	121	119	84	96	236	183	201	152.97	100	207	2.069	1.049	4.245	2.19e-05	5.99e-05	0.0179	0.0662	0.037	0.037	TRUE	0.3152
TE1789_SO2_FAM2722/Unknown/Unknown	21	8	6	5	13	3	13	6	5	8	13	5	8.3	8	9	1.141	0.191	0.248	0.804	0.85	0.1808	0.4448	0.304	0.304	TRUE	0.8438
TE1790_SO2_FAM2723/Unknown/Unknown	1	2	0	3	0	1	1	1	0	5	0	2	1.41	1	2	2.948	1.56	0.813	0.416375	NA	0	2.4038	1.8046	1.8046	TRUE	0.2047
TE1791_SO2_FAM2724/DNA/Unknown	21	27	11	5	15	7	13	20	8	8	16	12	12.7	14	12	0.866	-0.207	-0.337	0.735741	0.792449	0.0783	0.3061	0.1867	0.1867	TRUE	0.2786
TE1792_SO2_FAM2725/Unknown/Unknown	0	0	0	0	1	0	0	0	0	0	1	0	0.17	0	0	3.866	1.951	0.478	0.632589	NA	0	19.2582	10	10	TRUE	0.2056
TE1793_SO2_FAM2726/Unknown/Unknown	191	182	176	212	168	235	119	132	135	333	174	391	214.06	129	299	2.319	1.213	3.717	0.000201351	0.000488462	0.0807	0.06	0.0717	0.0717	TRUE	0.4502
TE1794_SO2_FAM2727/Unknown/Unknown	30	45	31	438	270	417	19	33	24	688	280	694	289.5	25	554	22.133	4.468	10.891	1.27e-27	1.23e-26	0.153	0.0559	0.1059	0.1059	TRUE	2.2071
TE1795_SO2_FAM2728/Unknown/Unknown	462	375	342	219	360	220	287	273	262	344	374	366	317.65	274	361	1.318	0.399	2.37	0.0177974	0.0311036	0	0.0549	0.0172	0.0172	TRUE	0.0215
TE1796_SO2_FAM2729/DNA/Unknown	424	389	294	117	217	149	264	283	225	184	225	248	238.16	257	219	0.851	-0.233	-1.067	0.285829	0.363081	0.0113	0.0584	0.0298	0.0298	TRUE	0.1982
TE1797_SO2_FAM0273/DNA/Zisupton	27	29	19	12	23	13	17	21	15	19	24	22	19.47	18	22	1.234	0.303	0.673	0.501105	0.582826	0	0.2152	0.0938	0.0938	TRUE	0.1927
TE1798_SO2_FAM2730/Unknown/Unknown	9	12	11	5	13	6	6	9	8	8	13	10	9.01	8	10	1.407	0.492	0.762	0.446001	0.529494	0	0.4132	0.1882	0.1882	TRUE	0.2532
TE1799_SO2_FAM2731/Unknown/Unknown	2	1	3	4	6	2	1	1	2	6	6	3	3.35	1	5	3.784	1.92	1.76	0.0783	0.117	0	1.0364	0.4765	0.4765	TRUE	0.2324
TE1800_SO2_FAM2732/DNA/PIF-Harbinger	19	20	9	36	27	30	12	15	7	57	28	50	27.96	11	45	3.986	1.995	4.084	4.43e-05	0.000117	0.0866	0.1633	0.1245	0.1245	TRUE	0.5573
TE1801_SO2_FAM2733/DNA/Unknown	44	36	36	83	238	74	27	26	28	130	247	123	96.94	27	167	6.207	2.634	7.218	5.26e-13	2.68e-12	0.0787	0.0787	0.0787	0.0787	TRUE	1.902
TE1802_SO2_FAM2734/DNA/Unknown	0	1	0	4	5	0	0	1	0	6	5	0	2.03	0	4	15.384	3.943	2.016	0.0438	0.0696	0	1.6792	1.5754	1.5754	TRUE	0.6683
TE1803_SO2_FAM2735/Unknown/Unknown	116	89	118	87	88	78	72	65	90	137	91	130	97.51	76	119	1.565	0.646	2.246	0.0246809	0.0418032	0.0277	0.0785	0.0491	0.0491	TRUE	0.4502
TE1804_SO2_FAM2736/Unknown/Unknown	797	539	541	646	504	483	496	392	414	1014	523	804	607.28	434	780	1.795	0.844	2.995	0.00275	0.0056	0.0594	0.0499	0.0555	0.0555	TRUE	0.1677
TE1805_SO2_FAM2737/Unknown/Unknown	431	357	388	233	286	236	268	260	297	366	297	393	313.42	275	352	1.275	0.351	1.755	0.0792	0.118	0.0093	0.0551	0.0255	0.0255	TRUE	0.222
TE1806_SO2_FAM2738/Unknown/Unknown	37	25	20	11	19	12	23	18	15	17	20	20	18.92	19	19	1.005	0.008	0.017	0.986684	0.990051	0	0.2202	0.097	0.097	TRUE	0.2585
TE1807_SO2_FAM2739/Unknown/Unknown	135	131	91	22	55	25	84	95	70	35	57	42	63.71	83	45	0.542	-0.883	-2.704	0.00684309	0.0129781	0.0224	0.0966	0.057	0.057	TRUE	0.4565
TE1808_SO2_FAM0274/Unknown/Unknown	461	349	402	4115	2706	3164	287	254	308	6462	2809	5264	2563.93	283	4845	17.123	4.098	12.953	2.26e-38	3.16e-37	0.0903	0.0457	0.0707	0.0707	TRUE	0.1489
TE1809_SO2_FAM2740/Unknown/Unknown	1230	1181	1000	1138	3269	1255	765	860	766	1787	3393	2088	1609.81	797	2423	3.042	1.605	5.827	5.65e-09	2.2e-08	0.0632	0.0465	0.0539	0.0539	TRUE	0.8488
TE1810_SO2_FAM2741/Unknown/Unknown	446	370	370	121	218	122	278	269	283	190	226	203	241.57	277	206	0.748	-0.418	-2.252	0.0243418	0.0412586	0	0.0582	0.0202	0.0202	TRUE	0.0824
TE1811_SO2_FAM2742/DNA/Unknown	13	13	10	8	12	9	8	9	8	13	12	15	10.87	8	13	1.579	0.659	1.154	0.249	0.322	0	0.3503	0.1405	0.1405	TRUE	0.046
TE1812_SO2_FAM2743/Unknown/Unknown	782	718	657	291	495	294	487	523	503	457	514	489	495.36	504	487	0.967	-0.049	-0.311	0.756	0.809	0	0.0512	0.0157	0.0157	TRUE	0.0322
TE1813_SO2_FAM2744/DNA/Unknown	1570	1362	1345	1208	1290	1137	977	991	1030	1897	1339	1892	1354.29	999	1709	1.709	0.773	3.839	0.000124	0.000309	0.0188	0.0469	0.0285	0.0285	TRUE	0.4373
TE1814_SO2_FAM2745/Unknown/Unknown	143	195	179	7	14	9	89	142	137	11	15	15	68.08	123	14	0.111	-3.174	-7.778	7.37e-15	4.2e-14	0	0.0933	0.066	0.066	TRUE	0.6345
TE1815_SO2_FAM2746/Unknown/Unknown	1	5	2	12	8	4	1	4	2	19	8	7	6.6	2	11	5.889	2.558	2.701	0.00691	0.0131	0.2177	0.5481	0.3986	0.3986	TRUE	0.9202
TE1816_SO2_FAM2747/DNA/Unknown	72	74	71	26	44	26	45	54	54	41	46	43	47.13	51	43	0.852	-0.231	-0.746	0.455678	0.538736	0	0.115	0.0461	0.0461	TRUE	0.1095
TE1817_SO2_FAM2748/DNA/Unknown	6	2	1	1	5	1	4	1	1	2	5	2	2.4	2	3	1.455	0.541	0.422	0.673	0.739	0	1.4314	0.7732	0.7732	TRUE	0.8359
TE1818_SO2_FAM2749/Unknown/Unknown	9	7	13	9	22	17	6	5	10	14	23	28	14.32	7	22	3.182	1.67	2.863	0.00419	0.00822806	0	0.2766	0.1613	0.1613	TRUE	0.2159
TE1819_SO2_FAM2750/Unknown/Unknown	1495	1107	1196	1417	1215	1274	930	806	916	2225	1261	2120	1376.28	884	1869	2.113	1.079	4.163	3.14e-05	8.44e-05	0.0482	0.0469	0.0476	0.0476	TRUE	0.9828
TE1820_SO2_FAM2751/Unknown/Unknown	4	1	5	6	0	6	2	1	4	9	0	10	4.41	2	6	2.683	1.424	1.115	0.265	0.34	1.0594	0.7985	0.9122	0.9122	TRUE	2.0413
TE1821_SO2_FAM2752/DNA/Unknown	11	7	10	4	4	2	7	5	8	6	4	3	5.56	7	4	0.699	-0.516	-0.633	0.527	0.606	0	0.6423	0.272	0.272	TRUE	0.1211
TE1822_SO2_FAM2753/Unknown/Unknown	52	41	38	48	79	45	32	30	29	75	82	75	53.92	30	77	2.547	1.349	4.646	3.38e-06	1.02e-05	0	0.1061	0.0401	0.0401	TRUE	0.0267
TE1823_SO2_FAM2754/Unknown/Unknown	234	222	191	67	124	66	146	162	146	105	129	110	132.86	151	115	0.762	-0.392	-1.766	0.0775	0.116	0	0.0695	0.027	0.027	TRUE	0.1257
TE1824_SO2_FAM2755/DNA/Unknown	179	154	137	29	38	25	111	112	105	46	39	42	75.82	109	42	0.384	-1.382	-5.095	3.49e-07	1.15e-06	0	0.0883	0.0332	0.0332	TRUE	0.0304
TE1825_SO2_FAM2756/PLE/Penelope	17	10	11	12	17	11	11	7	8	19	18	18	13.51	9	18	2.072	1.051	1.997	0.0459	0.0725	0	0.2905	0.1213	0.1213	TRUE	0.1523
TE1826_SO2_FAM2757/LINE/RTE-BovB	86	55	55	14	11	4	54	40	42	22	11	7	29.29	45	13	0.293	-1.769	-3.665	0.000247726	0.000592109	0.0262	0.158	0.1076	0.1076	TRUE	0.904
TE1827_SO2_FAM2758/Unknown/Unknown	267	249	217	86	159	75	166	181	166	135	165	125	156.4	171	142	0.833	-0.264	-1.198	0.231	0.303	0.0025	0.0657	0.0281	0.0281	TRUE	0.2294
TE1828_SO2_FAM2759/Unknown/Unknown	1266	741	958	283	324	305	788	539	733	444	336	507	558.13	687	429	0.624	-0.681	-2.713	0.00667	0.0127	0.0386	0.0504	0.0433	0.0433	TRUE	0.4249
TE1829_SO2_FAM0276/LTR/Gypsy	451	261	387	215	232	204	281	190	296	338	241	339	280.79	256	306	1.194	0.255	0.95	0.342	0.423	0.0429	0.0563	0.0483	0.0483	TRUE	0.5758
TE1830_SO2_FAM2760/Unknown/Unknown	21	16	14	20	26	18	13	12	11	31	27	30	20.63	12	29	2.475	1.308	2.999	0.00271	0.00553	0	0.2056	0.0835	0.0835	TRUE	0.0477
TE1831_SO2_FAM2761/Unknown/Unknown	713	595	676	248	482	256	444	433	518	389	500	426	451.67	465	438	0.946	-0.08	-0.414	0.678701	0.743437	0.0105	0.0518	0.0247	0.0247	TRUE	0.1806
TE1832_SO2_FAM2762/LINE/I	4	2	2	4	5	7	2	1	2	6	5	12	4.77	2	8	4.098	2.035	2.157	0.031	0.0512	0	0.7419	0.3581	0.3581	TRUE	0.3727
TE1833_SO2_FAM2763/DNA/Unknown	48	25	3	4	11	4	30	18	2	6	11	7	12.45	17	8	0.489	-1.032	-1.167	0.243	0.316	0.5886	0.3114	0.4575	0.4575	TRUE	0.157
TE1834_SO2_FAM2764/DNA/Unknown	209	188	158	18	57	18	130	137	121	28	59	30	84.21	129	39	0.31	-1.689	-4.848	1.25e-06	3.91e-06	0.0466	0.0839	0.0672	0.0672	TRUE	1.5616
TE1835_SO2_FAM2765/Unknown/Unknown	78	36	36	34	35	16	49	26	28	53	36	27	36.44	34	39	1.132	0.179	0.406	0.684887	0.748761	0.0919	0.1357	0.1123	0.1123	TRUE	0.501
TE1836_SO2_FAM2766/Unknown/Unknown	14	13	7	18	6	10	9	9	5	28	6	17	12.44	8	17	2.123	1.086	1.563	0.118169	0.168468	0.2146	0.3116	0.2612	0.2612	TRUE	0.12
TE1837_SO2_FAM2767/DNA/Unknown	277	203	201	640	722	514	172	148	154	1005	749	855	513.94	158	870	5.496	2.458	12.241	1.88e-34	2.31e-33	0.0129	0.0509	0.026	0.026	TRUE	0.1054
TE1838_SO2_FAM2768/Unknown/Unknown	80	80	66	67	99	95	50	58	51	105	103	158	87.43	53	122	2.298	1.2	4.131	3.61e-05	9.62e-05	0.0228	0.0825	0.0483	0.0483	TRUE	0.5961
TE1839_SO2_FAM2769/DNA/Unknown	134	124	131	440	292	392	83	90	100	691	303	652	320.03	91	549	6.001	2.585	7.598	3.01e-14	1.65e-13	0.0969	0.0548	0.0783	0.0783	TRUE	1.8167
TE1840_SO2_FAM0277/DNA/Sola-1	841	263	815	517	270	456	523	191	624	812	280	759	531.59	446	617	1.381	0.466	0.94	0.347	0.428	0.3046	0.0507	0.1749	0.1749	TRUE	1.677
TE1841_SO2_FAM2771/Unknown/Unknown	1155	1292	1128	183	296	161	719	940	864	287	307	268	564.21	841	287	0.343	-1.546	-7.965	1.65e-15	9.68e-15	0.0114	0.0503	0.0243	0.0243	TRUE	0.1953
TE1842_SO2_FAM2772/Unknown/Unknown	0	2	0	1	1	0	0	1	0	2	1	0	0.68	0	1	1.836	0.877	0.333	0.739	NA	0	4.9516	3.4632	3.4632	TRUE	0.9743
TE1843_SO2_FAM2773/Unknown/Unknown	23	29	22	11	23	10	14	21	17	17	24	17	18.34	17	19	1.124	0.169	0.356	0.722	0.781	0	0.2257	0.1052	0.1052	TRUE	0.2505
TE1844_SO2_FAM2774/LINE/RTE-RTE	57	28	24	30	49	15	35	20	18	47	51	25	32.86	24	41	1.662	0.733	1.593	0.111069	0.159475	0.0992	0.1456	0.1213	0.1213	TRUE	1.0969
TE1845_SO2_FAM2775/Unknown/Unknown	4	0	0	1	0	1	2	0	0	2	0	2	0.95	1	1	1.215	0.281	0.114	0.909	NA	0	3.5292	3.2684	3.2684	TRUE	1.8964
TE1846_SO2_FAM2776/DNA/Unknown	132	119	152	1	6	6	82	87	116	2	6	10	50.49	95	6	0.062	-4.007	-7.628	2.39e-14	1.32e-13	0.0317	0.1103	0.0784	0.0784	TRUE	0.546
TE1847_SO2_FAM2777/Unknown/Unknown	363	313	284	127	92	80	226	228	217	199	95	133	183.2	224	142	0.634	-0.658	-2.183	0.029019	0.0482648	0.0557	0.0626	0.0588	0.0588	TRUE	0.6553
TE1848_SO2_FAM2778/Unknown/Unknown	17	11	14	10	17	11	11	8	11	16	18	18	13.49	10	17	1.762	0.818	1.567	0.117021	0.167051	0	0.2908	0.1194	0.1194	TRUE	0.1047
TE1849_SO2_FAM2779/Unknown/Unknown	0	0	0	0	2	1	0	0	0	0	2	2	0.62	0	1	9.782	3.29	1.079	0.281	NA	0	5.3775	5.1476	5.1476	TRUE	0.2813
TE1850_SO2_FAM0278/LINE/Unknown	129	83	74	39	72	36	80	60	57	61	75	60	65.54	66	65	0.996	-0.005	-0.017	0.986241	0.989849	0.0165	0.0952	0.0491	0.0491	TRUE	0.3739
TE1851_SO2_FAM2780/DNA/Unknown	432	295	322	196	227	167	269	215	247	308	236	278	258.56	244	274	1.121	0.165	0.779	0.435732	0.51977	0.0117	0.0573	0.0283	0.0283	TRUE	0.1747
TE1852_SO2_FAM2781/Unknown/Unknown	308	300	243	556	1177	618	192	218	186	873	1222	1028	619.85	199	1041	5.245	2.391	11.571	5.78e-31	6.34e-30	0.0167	0.0498	0.0283	0.0283	TRUE	0.09
TE1853_SO2_FAM2782/Unknown/Unknown	202	161	161	59	86	24	126	117	123	93	89	40	98	122	74	0.611	-0.712	-2.096	0.0361032	0.0587051	0.064	0.0784	0.0708	0.0708	TRUE	1.2055
TE1854_SO2_FAM2783/Unknown/Unknown	150	128	103	106	160	103	93	93	79	166	166	171	128.21	88	168	1.896	0.923	4.258	2.06e-05	5.67e-05	0	0.0704	0.0257	0.0257	TRUE	0.0887
TE1855_SO2_FAM2784/DNA/Unknown	536	476	381	530	364	393	334	346	292	832	378	654	472.61	324	621	1.915	0.937	3.039	0.00237414	0.00489462	0.0776	0.0515	0.0663	0.0663	TRUE	0.2008
TE1856_SO2_FAM2785/Unknown/Unknown	15	21	12	24	9	23	9	15	9	38	9	38	19.85	11	28	2.483	1.312	2.084	0.0372	0.0603	0.2453	0.2119	0.2293	0.2293	TRUE	2.3823
TE1857_SO2_FAM2786/Unknown/Unknown	13	7	10	15	11	7	8	5	8	24	11	12	11.24	7	16	2.209	1.144	1.83	0.0673	0.102	0	0.3401	0.1853	0.1853	TRUE	0.6909
TE1858_SO2_FAM2787/Unknown/Unknown	9	14	10	2	13	8	6	10	8	3	13	13	8.9	8	10	1.299	0.378	0.517	0.605	0.678	0.0893	0.418	0.2695	0.2695	TRUE	0.8454
TE1859_SO2_FAM2788/Unknown/Unknown	6	2	6	9	11	3	4	1	5	14	11	5	6.72	3	10	3.146	1.654	1.999	0.0455709	0.0721224	0	0.539	0.3166	0.3166	TRUE	0.2743
TE1860_SO2_FAM2789/DNA/hAT-Blackjack	1149	819	861	389	481	382	715	596	659	611	499	636	619.33	657	582	0.884	-0.178	-0.946	0.344	0.425	0.0105	0.0498	0.0237	0.0237	TRUE	0.1862
TE1861_SO2_FAM0279/LTR/Gypsy	195	154	142	46	75	28	121	112	109	72	78	47	89.8	114	66	0.58	-0.785	-2.779	0.00544452	0.0105021	0.0027	0.0815	0.0438	0.0438	TRUE	0.4517
TE1862_SO2_FAM2790/Unknown/Unknown	2	0	4	1	2	2	1	0	3	2	2	3	1.88	1	2	1.619	0.695	0.466	0.641389	0.710061	0	1.8124	1.0545	1.0545	TRUE	0.5228
TE1863_SO2_FAM2791/Unknown/Unknown	2	1	1	2	0	1	1	1	1	3	0	2	1.26	1	2	1.644	0.717	0.413	0.679	NA	0	2.6886	1.3223	1.3223	TRUE	0.1753
TE1864_SO2_FAM2792/LINE/I	20	8	12	4	15	9	12	6	9	6	16	15	10.71	9	12	1.349	0.432	0.662	0.508	0.589	0.064	0.3547	0.2121	0.2121	TRUE	0.3806
TE1865_SO2_FAM2793/Unknown/Unknown	6	4	2	3	5	0	4	3	2	5	5	0	3.01	3	3	1.246	0.317	0.267	0.79	0.838253	0	1.1477	0.6845	0.6845	TRUE	0.6246
TE1866_SO2_FAM2794/Unknown/Unknown	116	90	77	61	77	48	72	66	59	96	80	80	75.37	66	85	1.295	0.373	1.415	0.157185	0.216123	0	0.0886	0.0364	0.0364	TRUE	0.0962
TE1867_SO2_FAM2795/Unknown/Unknown	10	9	10	6	10	6	6	7	8	9	10	10	8.37	7	10	1.465	0.551	0.86	0.389717	0.472574	0	0.4416	0.1741	0.1741	TRUE	0.0372
TE1868_SO2_FAM2796/DNA/Unknown	1265	1195	910	500	1037	564	787	870	697	785	1076	938	858.93	785	933	1.191	0.252	1.252	0.211	0.279	0.0165	0.0483	0.0279	0.0279	TRUE	0.1773
TE1869_SO2_FAM2797/Unknown/Unknown	239	94	102	41	37	25	149	68	78	64	38	42	73.27	98	48	0.486	-1.042	-2.503	0.0123136	0.0222484	0.1194	0.0898	0.1066	0.1066	TRUE	2.1246
TE1870_SO2_FAM2798/Unknown/Unknown	192	183	150	110	131	109	119	133	115	173	136	181	142.93	122	163	1.326	0.408	1.771	0.0766	0.115	0.0073	0.0677	0.0309	0.0309	TRUE	0.2433
TE1871_SO2_FAM2799/DNA/Unknown	2	1	2	5	3	3	1	1	2	8	3	5	3.24	1	5	4.472	2.161	1.903	0.0571	0.0884	0	1.0693	0.4938	0.4938	TRUE	0.1305
TE1872_SO2_FAM0280/LINE/L2	3121	1901	1826	2364	3966	2284	1942	1384	1398	3712	4117	3800	2725.46	1575	3876	2.462	1.3	6.439	1.2e-10	5.3e-10	0.0213	0.0457	0.0289	0.0289	TRUE	0.5064
TE1873_SO2_FAM2800/DNA/Unknown	0	1	1	0	2	0	0	1	1	0	2	0	0.59	1	1	1.577	0.657	0.242	0.808599	NA	0	5.6317	3.7086	3.7086	TRUE	0.9108
TE1874_SO2_FAM2801/DNA/Unknown	915	898	873	876	1077	862	569	654	668	1376	1118	1434	969.85	630	1309	2.075	1.053	5.726	1.03e-08	3.92e-08	0.0115	0.0479	0.0233	0.0233	TRUE	0.199
TE1875_SO2_FAM2802/Unknown/Unknown	7	4	7	2	9	2	4	3	5	3	9	3	4.74	4	5	1.309	0.388	0.427	0.669617	0.735599	0	0.7458	0.3855	0.3855	TRUE	1.0016
TE1876_SO2_FAM2803/DNA/Unknown	3	0	6	2	1	0	2	0	5	3	1	0	1.77	2	1	0.646	-0.63	-0.353	0.72391	0.782692	1.2072	1.919	1.6228	1.6228	TRUE	0.2316
TE1877_SO2_FAM2804/Unknown/Unknown	2462	1619	1353	348	666	403	1532	1178	1036	547	691	670	942.43	1249	636	0.51	-0.973	-4.333	1.47e-05	4.12e-05	0.0267	0.048	0.0349	0.0349	TRUE	0.4189
TE1878_SO2_FAM2805/Unknown/Unknown	166	166	145	70	90	90	103	121	111	110	93	150	114.7	112	118	1.046	0.066	0.244	0.807	0.853	0.0194	0.0734	0.0427	0.0427	TRUE	0.5074
TE1879_SO2_FAM2806/Unknown/Unknown	217	233	175	194	199	142	135	170	134	305	207	236	197.68	146	249	1.7	0.766	3.106	0.00189723	0.00397056	0.0238	0.0613	0.0385	0.0385	TRUE	0.3946
TE1880_SO2_FAM2807/Unknown/Unknown	1	0	0	1	1	1	1	0	0	2	1	2	0.82	0	2	5.583	2.481	1.129	0.259071	NA	0	4.1193	1.9826	1.9826	TRUE	0.3235
TE1881_SO2_FAM2808/Unknown/Unknown	5	4	5	5	7	2	3	3	4	8	7	3	4.72	3	6	1.902	0.928	1.068	0.286	0.363	0	0.7493	0.3243	0.3243	TRUE	0.2299
TE1882_SO2_FAM2809/DNA/Unknown	307	259	247	68	106	58	191	189	189	107	110	96	147	190	104	0.553	-0.855	-4.106	4.03e-05	0.000106761	0	0.0671	0.0227	0.0227	TRUE	0.0368
TE1883_SO2_FAM0281/LINE/L2	228	121	122	183	260	136	142	88	93	287	270	226	184.48	108	261	2.419	1.275	4.695	2.66e-06	8.07e-06	0.0353	0.0625	0.0471	0.0471	TRUE	0.8283
TE1884_SO2_FAM2810/Unknown/Unknown	24	9	11	114	164	96	15	7	8	179	170	160	89.81	10	170	16.749	4.066	11.396	4.36e-30	4.64e-29	0	0.0815	0.0529	0.0529	TRUE	0.953
TE1885_SO2_FAM2811/DNA/Unknown	13	8	7	20	16	13	8	6	5	31	17	22	14.82	6	23	3.55	1.828	3.248	0.00116356	0.00252071	0	0.2687	0.1433	0.1433	TRUE	0.2018
TE1886_SO2_FAM2812/DNA/Unknown	73	92	64	47	64	32	45	67	49	74	66	53	59.14	54	64	1.203	0.266	0.84	0.401	0.484636	0.0199	0.1007	0.0551	0.0551	TRUE	0.4194
TE1887_SO2_FAM2813/Unknown/Unknown	311	238	218	78	151	69	194	173	167	122	157	115	154.61	178	131	0.743	-0.428	-1.847	0.064797	0.0988803	0.0081	0.0659	0.0315	0.0315	TRUE	0.3091
TE1888_SO2_FAM2814/DNA/hAT-Tip100	135	107	94	238	181	132	84	78	72	374	188	220	169.18	78	261	3.33	1.736	5.469	4.53e-08	1.62e-07	0.0663	0.0641	0.0653	0.0653	TRUE	0.9883
TE1889_SO2_FAM2815/Unknown/Unknown	1	4	3	4	5	0	1	3	2	6	5	0	2.88	2	4	2.031	1.022	0.789	0.430119	0.514335	0	1.1971	0.8454	0.8454	TRUE	0.7245
TE1890_SO2_FAM2816/DNA/Unknown	21	15	18	12	7	10	13	11	14	19	7	17	13.42	13	14	1.102	0.14	0.242	0.808895	0.854463	0	0.2922	0.1622	0.1622	TRUE	0.9218
TE1891_SO2_FAM2817/DNA/Unknown	3	4	2	1	2	2	2	3	2	2	2	3	2.21	2	2	1.093	0.128	0.105	0.916	0.936	0	1.5459	0.6082	0.6082	TRUE	0.1404
TE1892_SO2_FAM2818/DNA/Unknown	0	2	2	3	2	0	0	1	2	5	2	0	1.63	1	2	2.324	1.217	0.7	0.484036	NA	0	2.0849	1.5076	1.5076	TRUE	0.1214
TE1893_SO2_FAM2819/Unknown/Unknown	0	0	0	0	0	0	0	0	0	0	0	0	0	0	0	NA	NA	NA	NA	NA	NA	NA	NA	NA	NA	NA
TE1894_SO2_FAM0282/LTR/Gypsy	82	38	32	16	16	7	51	28	24	25	17	12	26.09	34	18	0.515	-0.957	-1.863	0.0624369	0.0957656	0.1129	0.1718	0.1406	0.1406	TRUE	1.5217
TE1895_SO2_FAM2820/Unknown/Unknown	17	23	16	3	8	4	11	17	12	5	8	7	9.87	13	7	0.508	-0.977	-1.493	0.136	0.19	0	0.3811	0.178	0.178	TRUE	0.2863
TE1896_SO2_FAM2821/DNA/Unknown	85	55	58	105	122	79	53	40	44	165	127	131	93.38	46	141	3.065	1.616	6.003	1.94e-09	7.84e-09	0	0.08	0.0395	0.0395	TRUE	0.2083
TE1897_SO2_FAM2822/DNA/Unknown	19	19	7	22	29	18	12	14	5	35	30	30	20.93	10	32	3.029	1.599	3.234	0.00122076	0.00263318	0	0.2032	0.12	0.12	TRUE	0.7278
TE1898_SO2_FAM2823/LINE/R1-LOA	4	7	5	6	8	4	2	5	4	9	8	7	5.97	4	8	2.158	1.11	1.415	0.157	0.216	0	0.6016	0.2642	0.2642	TRUE	0.2348
TE1899_SO2_FAM2824/Unknown/Unknown	3	9	5	93	131	82	2	7	4	146	136	136	71.78	4	139	34.902	5.125	11.36	6.58e-30	6.95e-29	0	0.0908	0.0539	0.0539	TRUE	0.6548
TE1900_SO2_FAM2825/Unknown/Unknown	13	8	7	13	9	7	8	6	5	20	9	12	10.11	6	14	2.106	1.075	1.665	0.0959	0.14	0	0.3731	0.1943	0.1943	TRUE	0.5576
TE1901_SO2_FAM2826/DNA/Unknown	26	34	22	76	69	60	16	25	17	119	72	100	58.09	19	97	5.014	2.326	6.383	1.74e-10	7.56e-10	0.0429	0.1017	0.0701	0.0701	TRUE	0.1214
TE1902_SO2_FAM2827/Unknown/Unknown	137	165	129	20	40	12	85	120	99	31	42	20	66.17	101	31	0.312	-1.68	-4.7	2.6e-06	7.9e-06	0.0364	0.0947	0.0664	0.0664	TRUE	0.4495
TE1903_SO2_FAM2828/Unknown/Unknown	100	111	94	1122	1630	1094	62	81	72	1762	1692	1820	914.83	72	1758	24.582	4.62	24.847	2.8e-136	1.9e-134	0	0.0481	0.0196	0.0196	TRUE	0.1402
TE1904_SO2_FAM0283/LINE/R1	95	63	92	227	74	136	59	46	70	356	77	226	139.16	58	220	3.75	1.907	3.819	0.000134256	0.00033358	0.27	0.0683	0.1704	0.1704	TRUE	0.0905
TE1905_SO2_FAM2830/DNA/Unknown	101	72	109	130	369	277	63	52	83	204	383	461	207.79	66	349	5.28	2.4	6.748	1.5e-11	7.06e-11	0.1037	0.0604	0.0838	0.0838	TRUE	0.2246
TE1906_SO2_FAM2831/PLE/Penelope	13	11	16	2	12	9	8	8	12	3	12	15	9.82	9	10	1.089	0.124	0.177	0.85962	0.893294	0.061	0.383	0.2463	0.2463	TRUE	0.8624
TE1907_SO2_FAM2832/Unknown/Unknown	0	2	1	18	4	15	0	1	1	28	4	25	9.93	1	19	26.405	4.723	3.975	7.03e-05	0.000181	0	0.3791	0.4883	0.4883	TRUE	1.354
TE1908_SO2_FAM2833/Unknown/Unknown	467	481	348	83	139	59	291	350	266	130	144	98	213.32	302	124	0.413	-1.274	-5.187	2.14e-07	7.23e-07	0.0197	0.06	0.0367	0.0367	TRUE	0.2991
TE1909_SO2_FAM2834/Unknown/Unknown	6	1	0	3	2	3	4	1	0	5	2	5	2.71	2	4	2.512	1.329	0.969	0.33243	0.412767	0.5458	1.2725	0.9425	0.9425	TRUE	1.8729
TE1910_SO2_FAM2835/Unknown/Unknown	287	279	213	452	767	444	179	203	163	710	796	739	464.9	182	748	4.123	2.044	11.346	7.79e-30	8.2e-29	0.0039	0.0516	0.0205	0.0205	TRUE	0.1178
TE1911_SO2_FAM2836/Unknown/Unknown	5	5	0	0	1	0	3	4	0	0	1	0	1.3	2	0	0.221	-2.178	-0.994	0.320042	NA	0	2.605	2.3002	2.3002	TRUE	0.97
TE1912_SO2_FAM2837/Unknown/Unknown	10	13	8	5	13	6	6	9	6	8	13	10	8.86	7	10	1.462	0.548	0.84	0.400716	0.484179	0	0.4198	0.1923	0.1923	TRUE	0.2529
TE1913_SO2_FAM2838/Unknown/Unknown	6	2	0	6	3	0	4	1	0	9	3	0	2.95	2	4	2.368	1.244	0.805	0.421	0.505	1.6661	1.1696	1.3514	1.3514	TRUE	0.2474
TE1914_SO2_FAM2839/DNA/hAT-Ac	3	1	2	0	1	0	2	1	2	0	1	0	0.86	2	0	0.362	-1.466	-0.708	0.478936	NA	0	3.9066	1.8345	1.8345	TRUE	0.2056
TE1915_SO2_FAM0284/LINE/L2	369	389	189	153	323	124	230	283	145	240	335	206	239.88	219	260	1.192	0.254	0.78	0.435204	0.51936	0.0823	0.0583	0.0718	0.0718	TRUE	0.4265
TE1916_SO2_FAM2840/Unknown/Unknown	256	244	232	279	663	277	159	178	178	438	688	461	350.28	172	529	3.094	1.629	6.603	4.03e-11	1.84e-10	0.0321	0.0539	0.0405	0.0405	TRUE	0.8183
TE1917_SO2_FAM2841/Unknown/Unknown	292	240	226	126	118	99	182	175	173	198	122	165	169.08	177	162	0.911	-0.135	-0.544	0.586122	0.660692	0.0195	0.0641	0.038	0.038	TRUE	0.2981
TE1918_SO2_FAM2842/Unknown/Unknown	27	28	18	17	21	9	17	20	14	27	22	15	19.07	17	21	1.249	0.321	0.679	0.496828	0.579044	0	0.2187	0.107	0.107	TRUE	0.1777
TE1919_SO2_FAM2843/DNA/Unknown	636	553	601	521	778	457	396	403	460	818	808	760	607.41	420	795	1.897	0.924	5.742	9.38e-09	3.59e-08	0.0024	0.0499	0.0169	0.0169	TRUE	0.0837
TE1920_SO2_FAM2844/DNA/Unknown	32	38	28	16	44	28	20	28	21	25	46	47	31.07	23	39	1.712	0.776	1.885	0.0594212	0.091658	0.0276	0.1515	0.0889	0.0889	TRUE	0.5738
TE1921_SO2_FAM2845/Unknown/Unknown	5	1	2	1	4	2	3	1	2	2	4	3	2.4	2	3	1.693	0.76	0.617	0.537	0.616	0	1.4275	0.6727	0.6727	TRUE	0.5434
TE1922_SO2_FAM2846/RC/Helitron	11	6	5	9	19	8	7	4	4	14	20	13	10.37	5	16	3.143	1.652	2.609	0.00908875	0.0168588	0	0.3651	0.1755	0.1755	TRUE	0.3165
TE1923_SO2_FAM2847/Unknown/Unknown	14	5	9	6	10	5	9	4	7	9	10	8	7.89	7	9	1.463	0.549	0.785	0.432688	0.516925	0	0.4655	0.2239	0.2239	TRUE	0.4555
TE1924_SO2_FAM2848/Unknown/Unknown	3	3	1	2	0	3	2	2	1	3	0	5	2.16	2	3	1.591	0.67	0.464	0.642	0.711	0	1.5847	1.0069	1.0069	TRUE	0.318
TE1925_SO2_FAM2849/Unknown/Unknown	77	55	42	65	79	38	48	40	32	102	82	63	61.23	40	82	2.055	1.039	3.166	0.00154723	0.00328583	0.0275	0.0987	0.0603	0.0603	TRUE	0.1032
TE1926_SO2_FAM0285/Unknown/Unknown	1653	999	1014	125	149	91	1029	727	776	196	155	151	505.74	844	167	0.198	-2.336	-9.896	4.34e-23	3.61e-22	0.0242	0.051	0.0355	0.0355	TRUE	0.4413
TE1927_SO2_FAM2850/Unknown/Unknown	3	4	4	5	1	1	2	3	3	8	1	2	3.07	3	4	1.309	0.388	0.331	0.741	0.797	0.1645	1.1287	0.6501	0.6501	TRUE	1.1689
TE1928_SO2_FAM2851/Unknown/Unknown	20	14	18	27	27	10	12	10	14	42	28	17	20.58	12	29	2.394	1.26	2.496	0.0125	0.0226	0.0521	0.206	0.1302	0.1302	TRUE	0.1182
TE1929_SO2_FAM2852/LINE/I	1	0	1	1	2	0	1	0	1	2	2	0	0.84	1	1	2.727	1.447	0.675	0.499887	NA	0	4.006	2.0034	2.0034	TRUE	0.2443
TE1930_SO2_FAM2853/Unknown/Unknown	608	575	563	379	475	322	378	419	431	595	493	536	475.31	409	541	1.321	0.402	2.306	0.0210952	0.0362034	0.0047	0.0514	0.0197	0.0197	TRUE	0.0869
TE1931_SO2_FAM2854/Unknown/Unknown	15	9	9	5	8	4	9	7	7	8	8	7	7.6	8	8	1.004	0.006	0.009	0.992474	0.994658	0	0.4819	0.1984	0.1984	TRUE	0.1673
TE1932_SO2_FAM2855/Unknown/Unknown	1	1	2	0	1	0	1	1	2	0	1	0	0.65	1	0	0.524	-0.933	-0.413	0.679614	NA	0	5.1329	2.3092	2.3092	TRUE	0.2056
TE1933_SO2_FAM2856/DNA/Unknown	96	109	88	51	98	59	60	79	67	80	102	98	81.07	69	93	1.362	0.446	1.65	0.0988947	0.143852	0	0.0855	0.0399	0.0399	TRUE	0.1743
TE1934_SO2_FAM2857/DNA/Unknown	84	53	56	69	81	52	52	39	43	108	84	87	68.78	45	93	2.075	1.053	3.641	0.000271744	0.00064569	0	0.0928	0.0448	0.0448	TRUE	0.2133
TE1935_SO2_FAM2858/Unknown/Unknown	19	16	16	12	25	23	12	12	12	19	26	38	19.8	12	28	2.314	1.21	2.537	0.0111842	0.0203995	0	0.2124	0.109	0.109	TRUE	0.1864
TE1936_SO2_FAM2859/Unknown/Unknown	8	0	5	4	6	2	5	0	4	6	6	3	4.11	3	5	1.8	0.848	0.74	0.459	0.542	0.4542	0.8537	0.6943	0.6943	TRUE	1.2885
TE1937_SO2_FAM0286/Unknown/Unknown	130	106	85	112	190	86	81	77	65	176	197	143	123.22	74	172	2.32	1.214	4.89	1.01e-06	3.18e-06	0.0109	0.0714	0.0356	0.0356	TRUE	0.1659
TE1938_SO2_FAM2860/Unknown/Unknown	1945	1559	1443	1063	989	826	1210	1135	1105	1669	1027	1374	1253.33	1150	1357	1.179	0.237	1.052	0.293	0.371	0.028	0.0471	0.0358	0.0358	TRUE	0.1983
TE1939_SO2_FAM2861/Unknown/Unknown	7	8	2	3	4	4	4	6	2	5	4	7	4.54	4	5	1.301	0.379	0.41	0.682	0.747	0	0.7769	0.3916	0.3916	TRUE	0.5617
TE1940_SO2_FAM2862/Unknown/Unknown	1535	1361	1302	1139	1221	889	955	991	997	1789	1267	1479	1246.29	981	1512	1.54	0.623	3.28	0.0010392	0.00226731	0.014	0.0471	0.0252	0.0252	TRUE	0.2136
TE1941_SO2_FAM2863/LINE/I	8	6	6	17	7	9	5	4	5	27	7	15	10.48	5	16	3.44	1.782	2.503	0.0123101	0.0222484	0	0.3616	0.2458	0.2458	TRUE	0.1426
TE1942_SO2_FAM2864/Unknown/Unknown	34	37	31	18	26	27	21	27	24	28	27	45	28.67	24	33	1.381	0.466	1.154	0.248692	0.322407	0	0.1604	0.0817	0.0817	TRUE	0.478
TE1943_SO2_FAM2865/DNA/Unknown	0	2	4	4	1	5	0	1	3	6	1	8	3.36	1	5	3.449	1.786	1.324	0.185403	0.250122	0.8034	1.0339	0.9329	0.9329	TRUE	0.4646
TE1944_SO2_FAM2866/Unknown/Unknown	5393	4325	4436	1543	2194	1233	3356	3148	3396	2423	2277	2051	2775.34	3300	2250	0.682	-0.552	-3.738	0.000185435	0.000451635	0.0037	0.0456	0.0153	0.0153	TRUE	0.0714
TE1945_SO2_FAM2867/PLE/Penelope	31	16	27	31	38	31	19	12	21	49	39	52	31.88	17	47	2.688	1.426	3.56	0.000372	0.00086607	0	0.1487	0.0801	0.0801	TRUE	0.4665
TE1946_SO2_FAM2868/DNA/Unknown	15	10	20	17	5	6	9	7	15	27	5	10	12.3	10	14	1.289	0.367	0.499	0.617752	0.689773	0.2931	0.3147	0.3042	0.3042	TRUE	0.9337
TE1947_SO2_FAM2869/Unknown/Unknown	118	83	78	255	173	221	73	60	60	400	180	368	190.21	64	316	4.876	2.286	6.617	3.67e-11	1.68e-10	0.0912	0.0619	0.0783	0.0783	TRUE	1.2166
TE1948_SO2_FAM0287/LTR/Gypsy	276	167	170	97	204	67	172	122	130	152	212	111	149.83	141	158	1.129	0.175	0.563	0.573	0.649	0.0593	0.0666	0.0625	0.0625	TRUE	0.2845
TE1949_SO2_FAM2870/DNA/Unknown	9	6	6	7	5	6	6	4	5	11	5	10	6.79	5	9	1.749	0.807	1.087	0.277	0.353	0	0.5342	0.2423	0.2423	TRUE	0.4459
TE1950_SO2_FAM2871/DNA/Unknown	288	256	289	273	443	250	179	186	221	429	460	416	315.21	195	435	2.227	1.155	6.175	6.6e-10	2.76e-09	0.0042	0.055	0.0218	0.0218	TRUE	0.1457
TE1951_SO2_FAM2872/LINE/L2	2	2	1	0	0	0	1	1	1	0	0	0	0.58	1	0	0.222	-2.173	-0.857	0.391715	NA	0	5.7987	3.3359	3.3359	TRUE	0.0918
TE1952_SO2_FAM2873/DNA/Unknown	6	4	1	0	6	2	4	3	1	0	6	3	2.83	3	3	1.33	0.412	0.315	0.753	0.807	0.4254	1.22	0.8752	0.8752	TRUE	0.1651
TE1953_SO2_FAM2874/Unknown/Unknown	50	33	24	30	32	14	31	24	18	47	33	23	29.52	24	34	1.405	0.49	1.123	0.261589	0.336916	0.0509	0.157	0.1028	0.1028	TRUE	0.1919
TE1954_SO2_FAM2875/DNA/Unknown	1354	1180	1208	503	615	451	843	859	925	790	638	750	800.82	876	726	0.828	-0.272	-1.612	0.107	0.154	0.0052	0.0486	0.0191	0.0191	TRUE	0.1363
TE1955_SO2_FAM2876/Unknown/Unknown	153	134	107	162	284	153	95	98	82	254	295	255	179.73	92	268	2.931	1.551	7.395	1.41e-13	7.46e-13	0	0.0629	0.0252	0.0252	TRUE	0.0897
TE1956_SO2_FAM2877/DNA/Unknown	18	10	15	16	14	14	11	7	11	25	15	23	15.49	10	21	2.068	1.048	1.98	0.0476972	0.0751422	0	0.2591	0.1327	0.1327	TRUE	0.4449
TE1957_SO2_FAM2878/Unknown/Unknown	1	0	2	2	0	1	1	0	2	3	0	2	1.16	1	2	2.154	1.107	0.554	0.579621	NA	0	2.9107	1.9252	1.9252	TRUE	0.1441
TE1958_SO2_FAM2879/DNA/Unknown	44	31	39	47	39	15	27	23	30	74	40	25	36.51	27	46	1.743	0.801	1.746	0.0809	0.12	0.11	0.1355	0.1234	0.1234	TRUE	0.3357
TE1959_SO2_FAM0288/LINE/L2	172	104	121	45	72	36	107	76	93	71	75	60	80.11	92	69	0.748	-0.419	-1.486	0.137332	0.191816	0.014	0.0859	0.0432	0.0432	TRUE	0.1884
TE1960_SO2_FAM2880/Unknown/Unknown	107	86	78	102	117	77	67	63	60	160	121	128	99.77	63	136	2.16	1.111	4.472	7.76e-06	2.23e-05	0	0.0778	0.0337	0.0337	TRUE	0.2152
TE1961_SO2_FAM2881/Unknown/Unknown	1135	1071	990	864	1612	870	706	780	758	1357	1673	1447	1120.21	748	1492	1.997	0.998	6.043	1.51e-09	6.16e-09	0.0064	0.0474	0.0187	0.0187	TRUE	0.1368
TE1962_SO2_FAM2882/Unknown/Unknown	34	26	56	21	20	19	21	19	43	33	21	32	28.05	28	29	1.022	0.031	0.064	0.949	0.962	0.1103	0.1629	0.134	0.134	TRUE	1.663
TE1963_SO2_FAM2883/DNA/Unknown	92	66	68	38	48	17	57	48	52	60	50	28	49.19	52	46	0.88	-0.184	-0.517	0.605	0.678	0.0195	0.112	0.0696	0.0696	TRUE	0.5199
TE1964_SO2_FAM2884/Unknown/Unknown	22	18	16	8	10	3	14	13	12	13	10	5	11.16	13	9	0.723	-0.467	-0.78	0.435543	0.519615	0	0.3422	0.1576	0.1576	TRUE	0.3225
TE1965_SO2_FAM2885/DNA/Unknown	14	15	10	38	64	31	9	11	8	60	66	52	34.16	9	59	6.542	2.71	6.721	1.8e-11	8.43e-11	0	0.1418	0.0667	0.0667	TRUE	0.1108
TE1966_SO2_FAM2886/Unknown/Unknown	4930	4260	4576	1308	1810	1191	3068	3101	3503	2054	1879	1981	2597.72	3224	1971	0.611	-0.71	-4.859	1.18e-06	3.72e-06	0.0032	0.0457	0.0149	0.0149	TRUE	0.0699
TE1967_SO2_FAM2887/Unknown/Unknown	16	25	18	605	502	580	10	18	14	950	521	965	413.01	14	812	58.381	5.867	15.972	2e-57	3.97e-56	0.0895	0.0525	0.0711	0.0711	TRUE	1.1767
TE1968_SO2_FAM2888/Unknown/Unknown	565	409	454	337	342	282	352	298	348	529	355	469	391.71	333	451	1.354	0.437	1.957	0.0502915	0.0789384	0.0218	0.0529	0.0333	0.0333	TRUE	0.3674
TE1969_SO2_FAM2889/Unknown/Unknown	90	72	83	94	78	101	56	52	64	148	81	168	94.76	57	132	2.291	1.196	3.524	0.00042535	0.000984485	0.0652	0.0795	0.0714	0.0714	TRUE	0.6432
TE1970_SO2_FAM0289/LTR/Gypsy	309	303	230	499	452	391	192	221	176	784	469	650	415.37	196	634	3.226	1.69	6.68	2.38e-11	1.11e-10	0.0372	0.0525	0.0432	0.0432	TRUE	0.124
TE1971_SO2_FAM2890/Unknown/Unknown	10	1	10	285	188	255	6	1	8	448	195	424	180.26	5	356	72.739	6.185	11.379	5.33e-30	5.65e-29	0.3387	0.0629	0.1389	0.1389	TRUE	1.7993
TE1972_SO2_FAM2891/Unknown/Unknown	2	2	3	3	0	2	1	1	2	5	0	3	2.17	1	3	1.536	0.619	0.439	0.661	0.728	0	1.5744	0.9438	0.9438	TRUE	0.5964
TE1973_SO2_FAM2892/DNA/Unknown	5	2	5	0	2	1	3	1	4	0	2	2	2.02	3	1	0.467	-1.097	-0.771	0.440816	0.524373	0	1.688	0.8027	0.8027	TRUE	0.2829
TE1974_SO2_FAM2893/LINE/Unknown	1	0	0	0	0	0	1	0	0	0	0	0	0.1	0	0	1.019	0.027	0.007	0.994669	NA	0	32.094	10	10	TRUE	0.3235
TE1975_SO2_FAM2894/DNA/Unknown	248	163	169	134	132	101	154	119	129	210	137	168	152.97	134	172	1.275	0.35	1.348	0.177602	0.240841	0.0253	0.0662	0.0418	0.0418	TRUE	0.2211
TE1976_SO2_FAM2895/DNA/Unknown	7	9	4	24	32	32	4	7	3	38	33	53	23.02	5	41	8.809	3.139	5.89	3.87e-09	1.53e-08	0	0.1889	0.1122	0.1122	TRUE	0.3767
TE1977_SO2_FAM2896/LTR/Unknown	68	55	49	88	92	66	42	40	38	138	95	110	77.23	40	114	2.849	1.51	5.345	9.04e-08	3.15e-07	0	0.0875	0.0426	0.0426	TRUE	0.2278
TE1978_SO2_FAM2897/Unknown/Unknown	0	0	2	1	0	1	0	0	2	2	0	2	0.79	1	1	2.078	1.055	0.411	0.680899	NA	0	4.2296	3.3543	3.3543	TRUE	0.9747
TE1979_SO2_FAM2898/Unknown/Unknown	1293	1171	1023	176	323	180	805	852	783	276	335	299	558.55	813	303	0.374	-1.417	-8.287	1.16e-16	7.18e-16	0.0018	0.0504	0.0183	0.0183	TRUE	0.0983
TE1980_SO2_FAM2899/DNA/Unknown	8	4	7	6	5	1	5	3	5	9	5	2	4.92	4	5	1.231	0.3	0.329	0.741793	0.797842	0	0.7199	0.3898	0.3898	TRUE	0.1615
TE1981_SO2_FAM0029/DNA/TcMar-Tc1	3313	2811	2365	1341	1995	1201	2062	2046	1811	2106	2071	1998	2015.52	1973	2058	1.043	0.061	0.428	0.668596	0.734535	0.0026	0.0461	0.0142	0.0142	TRUE	0.0626
TE1982_SO2_FAM0290/LTR/Copia	424	200	238	163	188	86	264	146	182	256	195	143	197.64	197	198	1.004	0.006	0.017	0.98656	0.990051	0.0801	0.0613	0.0718	0.0718	TRUE	0.3078
TE1983_SO2_FAM2900/DNA/hAT-Charlie	0	0	1	1	1	0	0	0	1	2	1	0	0.56	0	1	3.503	1.809	0.661	0.508541	NA	0	5.9554	3.5959	3.5959	TRUE	0.5055
TE1984_SO2_FAM2901/LTR/Gypsy	0	0	0	2	0	1	0	0	0	3	0	2	0.8	0	2	12.126	3.6	1.247	0.212233	NA	5.9652	4.1955	4.551	4.551	TRUE	0.0647
TE1985_SO2_FAM2902/DNA/Unknown	315	232	286	174	168	141	196	169	219	273	174	235	211.01	195	227	1.164	0.219	0.867	0.386	0.469	0.0283	0.0602	0.041	0.041	TRUE	0.3122
TE1986_SO2_FAM2903/Unknown/Unknown	3	1	0	0	0	0	2	1	0	0	0	0	0.43	1	0	0.294	-1.764	-0.509	0.611	NA	0	7.7307	7.2574	7.2574	TRUE	0.1198
TE1987_SO2_FAM2904/Unknown/Unknown	69	44	51	46	32	25	43	32	39	72	33	42	43.51	38	49	1.276	0.352	0.881	0.378118	0.460741	0.0634	0.1208	0.0911	0.0911	TRUE	0.9957
TE1988_SO2_FAM2905/Unknown/Unknown	64	64	48	23	42	22	40	47	37	36	44	37	39.91	41	39	0.951	-0.072	-0.217	0.828	0.87	0	0.1277	0.0537	0.0537	TRUE	0.1159
TE1989_SO2_FAM2906/Unknown/Unknown	93	94	61	337	70	209	58	68	47	529	73	348	187.1	58	317	5.478	2.454	4.273	1.93e-05	5.31e-05	0.4068	0.0622	0.2292	0.2292	TRUE	0.1171
TE1990_SO2_FAM2907/DNA/Unknown	4	3	5	1	2	2	2	2	4	2	2	3	2.58	3	2	0.814	-0.298	-0.258	0.796531	0.843822	0	1.3333	0.5329	0.5329	TRUE	0.1448
TE1991_SO2_FAM2908/Unknown/Unknown	0	0	0	0	0	1	0	0	0	0	0	2	0.28	0	1	3.866	1.951	0.478	0.632589	NA	0	12.0322	10	10	TRUE	0.6041
TE1992_SO2_FAM2909/Unknown/Unknown	43	31	31	10	45	24	27	23	24	16	47	40	29.23	25	34	1.415	0.501	1.065	0.287	0.364	0.0882	0.1582	0.1244	0.1244	TRUE	0.8697
TE1993_SO2_FAM0291/LINE/RTE-BovB	287	149	145	1126	945	829	179	108	111	1768	981	1379	754.4	133	1376	10.35	3.372	10.856	1.87e-27	1.81e-26	0.0797	0.0489	0.0663	0.0663	TRUE	0.0827
TE1994_SO2_FAM2910/Unknown/Unknown	6	2	1	7	5	7	4	1	1	11	5	12	5.63	2	9	4.471	2.161	2.293	0.0219	0.0374	0	0.6348	0.3902	0.3902	TRUE	0.8424
TE1995_SO2_FAM2911/Unknown/Unknown	10	10	2	6	3	2	6	7	2	9	3	3	5.15	5	5	1.031	0.044	0.046	0.963509	0.972954	0.2588	0.6899	0.4706	0.4706	TRUE	0.9102
TE1996_SO2_FAM2912/Unknown/Unknown	20	9	9	15	22	11	12	7	7	24	23	18	15.1	9	22	2.484	1.312	2.437	0.0148119	0.0262697	0	0.2646	0.1362	0.1362	TRUE	0.675
TE1997_SO2_FAM2913/DNA/Unknown	30	27	25	36	16	26	19	20	19	57	17	43	28.98	19	39	1.996	0.997	1.956	0.0504404	0.0791458	0.1422	0.1592	0.1502	0.1502	TRUE	0.3177
TE1998_SO2_FAM2914/DNA/Unknown	6	2	4	5	0	2	4	1	3	8	0	3	3.24	3	4	1.294	0.372	0.291	0.771	0.823	0.5807	1.0708	0.8556	0.8556	TRUE	0.2192
[truncated: 1,401 more rows]

## Sheet: Aposymbiotic_vs_Symbiotic
TE Family	Raw Reads				Normalized Reads				DESeq2 Results
	OV_S1	OV_S2	OV_A1	OV_A2	OV_S1	OV_S2	OV_A1	OV_A2	baseMean	OVS	OVA	FoldChange	log2FoldChange	stat	pvalue	padj	dispGeneEst	dispFit	dispMAP	dispersion	betaConv	maxCooks
TE0001_SO2_FAM0000/Unknown/Unknown	6392	5411	6237	5679	6173	5530	6089	5626	5854.58	5852	5858	1.001	0.001	0.012	0.990712	0.998803	0.0044	0.012	0.0072	0.0072	TRUE	NA
TE0002_SO2_FAM0001/Unknown/Unknown	900	844	834	765	869	863	814	758	825.96	866	786	0.908	-0.139	-1.141	0.253812	0.737479	0	0.0153	0.006	0.006	TRUE	NA
TE0003_SO2_FAM0010/Unknown/Unknown	191	189	213	227	184	193	208	225	202.61	188	216	1.146	0.197	0.939	0.34789	0.817575	0	0.0423	0.0163	0.0163	TRUE	NA
TE0004_SO2_FAM0100/LTR/Gypsy	651	872	830	863	629	891	810	855	796.29	760	832	1.096	0.132	0.594	0.552801	0.905744	0.0293	0.0156	0.0226	0.0226	TRUE	NA
TE0005_SO2_FAM1000/DNA/Unknown	345	302	369	325	333	309	360	322	331.01	321	341	1.063	0.088	0.486	0.626846	0.923594	0	0.0279	0.0127	0.0127	TRUE	NA
TE0006_SO2_FAM1001/DNA/Unknown	226	219	200	164	218	224	195	162	199.95	221	178	0.809	-0.305	-1.331	0.183193	0.645635	0	0.0427	0.0203	0.0203	TRUE	NA
TE0007_SO2_FAM1002/DNA/hAT-Tip100	74	90	95	64	71	92	93	63	79.9	82	78	0.956	-0.065	-0.164	0.87008	0.975223	0.0386	0.0919	0.0628	0.0628	TRUE	NA
TE0008_SO2_FAM1003/DNA/hAT-Tip100	29	26	28	30	28	27	27	30	27.91	28	28	1.045	0.064	0.131	0.895923	0.981837	0	0.2024	0.078	0.078	TRUE	NA
TE0009_SO2_FAM1004/LINE/Unknown	196	361	358	369	189	369	350	366	318.32	279	358	1.282	0.358	0.962	0.336092	0.809031	0.1022	0.0288	0.0634	0.0634	TRUE	NA
TE0010_SO2_FAM1005/LINE/I	56	60	39	53	54	61	38	53	51.5	58	46	0.785	-0.349	-0.841	0.400185	0.844589	0	0.1289	0.0633	0.0633	TRUE	NA
TE0011_SO2_FAM1006/Unknown/Unknown	1669	1379	1333	1182	1612	1409	1301	1171	1373.39	1510	1236	0.818	-0.289	-2.022	0.0431542	0.31182	0.0066	0.0127	0.0091	0.0091	TRUE	NA
TE0012_SO2_FAM1007/DNA/Unknown	316	398	430	384	305	407	420	380	378.04	356	400	1.125	0.169	0.743	0.457238	0.869642	0.0199	0.0251	0.0223	0.0223	TRUE	NA
TE0013_SO2_FAM1008/Unknown/Unknown	105	212	166	182	101	217	162	180	165.11	159	171	1.077	0.107	0.24	0.810683	0.962727	0.1309	0.0505	0.0901	0.0901	TRUE	NA
TE0014_SO2_FAM1010/Unknown/Unknown	389	424	462	420	376	433	451	416	419.03	404	434	1.072	0.101	0.576	0.564808	0.909569	0.0042	0.0232	0.0123	0.0123	TRUE	NA
TE0015_SO2_FAM1012/Unknown/Unknown	117	127	132	92	113	130	129	91	115.7	122	110	0.907	-0.141	-0.425	0.670988	0.933834	0.0251	0.0683	0.0446	0.0446	TRUE	NA
TE0016_SO2_FAM1013/Unknown/Unknown	22	22	23	20	21	22	22	20	21.5	22	21	0.967	-0.048	-0.089	0.928896	0.986322	0	0.2435	0.0958	0.0958	TRUE	NA
TE0017_SO2_FAM1016/DNA/TcMar-Fot1	64	42	65	42	62	43	63	42	52.45	52	52	1.003	0.004	0.008	0.993784	0.998803	0.057	0.1271	0.0893	0.0893	TRUE	NA
TE0018_SO2_FAM1017/DNA/TcMar-Tc1	304	296	311	202	294	303	304	200	274.96	298	252	0.845	-0.243	-0.849	0.39609	0.8427	0.0385	0.0325	0.0356	0.0356	TRUE	NA
TE0019_SO2_FAM1018/DNA/IS3EU	42	28	47	30	41	29	46	30	36.2	35	38	1.092	0.127	0.243	0.807763	0.962727	0.0489	0.1676	0.1038	0.1038	TRUE	NA
TE0020_SO2_FAM1019/Unknown/Unknown	127	282	262	219	123	288	256	217	220.9	206	236	1.151	0.203	0.436	0.662792	0.93183	0.1689	0.0392	0.0999	0.0999	TRUE	NA
TE0021_SO2_FAM0102/LTR/Gypsy	66	224	161	173	64	229	157	171	155.31	146	164	1.123	0.168	0.266	0.789969	0.957998	0.3389	0.0533	0.1842	0.1842	TRUE	NA
TE0022_SO2_FAM1020/Unknown/Unknown	88	94	117	131	85	96	114	130	106.26	90	122	1.348	0.431	1.483	0.138037	0.573262	0	0.0733	0.0311	0.0311	TRUE	NA
TE0023_SO2_FAM1021/DNA/hAT-hATm	39	21	29	31	38	21	28	31	29.54	30	30	0.996	-0.005	-0.009	0.993	0.998803	0.0432	0.1943	0.1142	0.1142	TRUE	NA
TE0024_SO2_FAM1022/Unknown/Unknown	1917	1815	1735	1826	1851	1855	1694	1809	1802.28	1853	1752	0.945	-0.081	-0.792	0.428176	0.856619	0	0.0119	0.0045	0.0045	TRUE	NA
TE0025_SO2_FAM1023/DNA/Unknown	766	766	898	753	740	783	877	746	786.33	762	812	1.066	0.092	0.598	0.55001	0.905363	0.0061	0.0157	0.0101	0.0101	TRUE	NA
TE0026_SO2_FAM1025/DNA/Unknown	860	780	859	725	831	797	839	718	796.14	814	778	0.956	-0.064	-0.429	0.667784	0.932285	0.0051	0.0156	0.0095	0.0095	TRUE	NA
TE0027_SO2_FAM1026/LINE/I-Jockey	92	75	125	78	89	77	122	77	91.2	83	100	1.204	0.268	0.682	0.49496	0.884111	0.047	0.0828	0.0632	0.0632	TRUE	NA
TE0028_SO2_FAM1027/LINE/L2	310	406	266	204	299	415	260	202	294.03	357	231	0.647	-0.629	-2.226	0.0260411	0.227626	0.0385	0.0307	0.0348	0.0348	TRUE	NA
TE0029_SO2_FAM1028/LINE/L2	266	357	342	295	257	365	334	292	311.97	311	313	1.008	0.011	0.041	0.967072	0.996876	0.0315	0.0292	0.0304	0.0304	TRUE	NA
TE0030_SO2_FAM1029/DNA/Crypton-I	169	160	188	223	163	164	184	221	182.8	164	202	1.238	0.308	1.289	0.197497	0.667878	0	0.0462	0.0219	0.0219	TRUE	NA
TE0031_SO2_FAM0103/Unknown/Unknown	173	126	137	137	167	129	134	136	141.33	148	135	0.91	-0.136	-0.482	0.629519	0.924141	0.0103	0.0578	0.031	0.031	TRUE	NA
TE0032_SO2_FAM1030/Unknown/Unknown	208	160	166	125	201	164	162	124	162.57	182	143	0.784	-0.35	-1.195	0.232007	0.712426	0.0219	0.0512	0.0351	0.0351	TRUE	NA
TE0033_SO2_FAM1031/DNA/TcMar-Tc1	392	392	498	436	379	401	486	432	424.33	390	459	1.179	0.237	1.433	0.151876	0.597194	0	0.023	0.0108	0.0108	TRUE	NA
TE0034_SO2_FAM1032/LINE/RTE-BovB	184	162	128	133	178	166	125	132	150	172	128	0.748	-0.419	-1.752	0.0797768	0.442133	0	0.0549	0.0208	0.0208	TRUE	NA
TE0035_SO2_FAM1033/Unknown/Unknown	356	403	550	457	344	412	537	453	436.34	378	495	1.31	0.39	1.931	0.0534473	0.351621	0.013	0.0225	0.0173	0.0173	TRUE	NA
TE0036_SO2_FAM1034/DNA/hAT-hATm	7	25	13	10	7	26	13	10	13.73	16	12	0.701	-0.512	-0.558	0.577056	0.913677	0.3281	0.3331	0.3302	0.3302	TRUE	NA
TE0037_SO2_FAM1035/LTR/Gypsy	0	0	1	0	0	0	1	0	0.24	0	0	2.685	1.425	0.285	0.775525	NA	0	6.3964	10	10	TRUE	NA
TE0038_SO2_FAM1037/DNA/Crypton-A	502	363	363	342	485	371	354	339	387.25	428	346	0.81	-0.305	-1.407	0.159503	0.608017	0.0161	0.0246	0.0199	0.0199	TRUE	NA
TE0039_SO2_FAM1038/LINE/I	421	372	505	412	407	380	493	408	421.99	394	450	1.145	0.196	1.047	0.294925	0.776944	0.0079	0.0231	0.0144	0.0144	TRUE	NA
TE0040_SO2_FAM0104/LTR/Pao	1145	1151	1332	1197	1106	1176	1300	1186	1192.09	1141	1243	1.09	0.124	1.001	0.316797	0.794294	0.0023	0.0132	0.0065	0.0065	TRUE	NA
TE0041_SO2_FAM1040/DNA/hAT-Tip100	132	134	174	158	127	137	170	157	147.71	132	164	1.235	0.304	1.251	0.210987	0.685262	0	0.0556	0.0217	0.0217	TRUE	NA
TE0042_SO2_FAM1041/DNA/Academ-1	137	114	119	84	132	117	116	83	112.05	124	100	0.801	-0.32	-0.968	0.332841	0.806206	0.0211	0.0702	0.0434	0.0434	TRUE	NA
TE0043_SO2_FAM1042/DNA/hAT-hATm	4	11	7	6	4	11	7	6	6.97	8	6	0.849	-0.235	-0.236	0.813145	0.962727	0	0.545	0.3337	0.3337	TRUE	NA
TE0044_SO2_FAM1043/Unknown/Unknown	1648	1579	1762	1512	1592	1614	1720	1498	1605.85	1603	1609	1.004	0.006	0.045	0.963849	0.995857	0.0042	0.0122	0.0074	0.0074	TRUE	NA
TE0045_SO2_FAM1045/Unknown/Unknown	1530	1202	1300	1349	1478	1228	1269	1336	1327.91	1353	1302	0.963	-0.055	-0.362	0.717439	0.943221	0.0084	0.0128	0.0103	0.0103	TRUE	NA
TE0046_SO2_FAM1046/Unknown/Unknown	557	485	574	585	538	496	560	580	543.38	517	570	1.103	0.141	0.991	0.321864	0.798471	0	0.0193	0.0079	0.0079	TRUE	NA
TE0047_SO2_FAM1047/DNA/Unknown	277	283	305	280	268	289	298	277	282.97	278	288	1.033	0.047	0.257	0.797496	0.960405	0	0.0317	0.0129	0.0129	TRUE	NA
TE0048_SO2_FAM1048/Unknown/Unknown	189	184	174	127	183	188	170	126	166.57	186	148	0.798	-0.325	-1.172	0.241157	0.723048	0.0151	0.0501	0.031	0.031	TRUE	NA
TE0049_SO2_FAM1049/LTR/Gypsy	3	6	2	10	3	6	2	10	5.22	4	6	1.316	0.396	0.315	0.752589	0.949894	0.4653	0.6729	0.5644	0.5644	TRUE	NA
TE0050_SO2_FAM0105/LTR/Gypsy	84	233	199	216	81	238	194	214	181.88	160	204	1.28	0.356	0.646	0.518505	0.894172	0.2505	0.0464	0.1403	0.1403	TRUE	NA
TE0051_SO2_FAM1050/DNA/hAT-Ac	87	88	70	69	84	90	68	68	77.66	87	68	0.786	-0.347	-1.101	0.271	0.759	0	0.0939	0.0349	0.0349	TRUE	NA
TE0052_SO2_FAM1051/DNA/CMC-Chapaev	280	214	244	186	270	219	238	184	227.9	244	211	0.864	-0.212	-0.793	0.428043	0.856619	0.023	0.0382	0.0299	0.0299	TRUE	NA
TE0053_SO2_FAM1052/DNA/CMC-Transib	357	413	531	403	345	422	518	399	421.13	384	458	1.197	0.26	1.108	0.267724	0.755257	0.0247	0.0231	0.024	0.024	TRUE	NA
TE0054_SO2_FAM1053/DNA/PIF-ISL2EU	185	215	156	132	179	220	152	131	170.37	200	142	0.711	-0.492	-1.86	0.0628356	0.386951	0.0111	0.0492	0.0277	0.0277	TRUE	NA
TE0055_SO2_FAM1054/Unknown/Unknown	103	147	143	129	99	150	140	128	129.28	124	134	1.072	0.1	0.295	0.768152	0.953455	0.0353	0.0623	0.0477	0.0477	TRUE	NA
TE0056_SO2_FAM1055/DNA/Unknown	30	180	222	233	29	184	217	231	165.12	106	224	2.103	1.072	0.941	0.346793	0.817229	0.6171	0.0505	0.2958	0.6171	TRUE	NA
TE0057_SO2_FAM1056/Unknown/Unknown	86	172	173	121	83	176	169	120	136.9	130	144	1.117	0.159	0.329	0.741881	0.948239	0.1508	0.0594	0.1047	0.1047	TRUE	NA
TE0058_SO2_FAM1057/Unknown/Unknown	399	366	398	291	385	374	389	288	359.06	380	338	0.891	-0.166	-0.725	0.468316	0.872353	0.0192	0.0261	0.0224	0.0224	TRUE	NA
TE0059_SO2_FAM1058/Unknown/Unknown	16	12	26	28	15	12	25	28	20.21	14	26	1.914	0.937	1.624	0.104464	0.505275	0	0.2542	0.1056	0.1056	TRUE	NA
TE0060_SO2_FAM1059/DNA/Academ-1	20	27	19	21	19	28	19	21	21.57	24	20	0.84	-0.252	-0.44	0.659994	0.931368	0	0.243	0.1109	0.1109	TRUE	NA
TE0061_SO2_FAM0106/DNA/Unknown	337	324	361	311	325	331	352	308	329.28	328	330	1.006	0.009	0.049	0.960894	0.994356	0	0.028	0.0127	0.0127	TRUE	NA
TE0062_SO2_FAM1060/LTR/Gypsy	124	148	77	76	120	151	75	75	105.37	136	75	0.556	-0.848	-2.743	0.00609236	0.0869195	0	0.0738	0.0357	0.0357	TRUE	NA
TE0063_SO2_FAM1061/DNA/CMC-Transib	203	182	174	151	196	186	170	150	175.38	191	160	0.836	-0.258	-1.12	0.262849	0.749609	0	0.0479	0.0199	0.0199	TRUE	NA
TE0064_SO2_FAM1062/LTR/Gypsy	10	8	14	5	10	8	14	5	9.11	9	10	1.044	0.063	0.069	0.944798	0.989072	0.135	0.4478	0.2861	0.2861	TRUE	NA
TE0065_SO2_FAM1063/Unknown/Unknown	26	36	37	24	25	37	36	24	30.45	31	30	0.969	-0.045	-0.082	0.934474	0.986411	0.0457	0.1901	0.113	0.113	TRUE	NA
TE0066_SO2_FAM1064/DNA/MULE-MuDR	264	272	371	288	255	278	362	285	295.11	266	324	1.215	0.281	1.254	0.209856	0.684483	0.0131	0.0306	0.0208	0.0208	TRUE	NA
TE0067_SO2_FAM1065/Unknown/Unknown	93	98	106	78	90	100	103	77	92.68	95	90	0.952	-0.071	-0.211	0.832738	0.965053	0.0128	0.0817	0.0436	0.0436	TRUE	NA
TE0068_SO2_FAM1066/LINE/Unknown	31	26	19	21	30	27	19	21	23.97	28	20	0.696	-0.523	-0.996	0.319	0.796834	0	0.2256	0.09	0.09	TRUE	NA
TE0069_SO2_FAM1067/LINE/RTE-RTE	1919	1814	1872	1832	1853	1854	1828	1815	1837.43	1854	1822	0.983	-0.025	-0.273	0.784684	0.956827	0	0.0118	0.0036	0.0036	TRUE	NA
TE0070_SO2_FAM1068/PLE/Penelope	884	644	614	589	854	658	599	584	673.71	756	592	0.782	-0.354	-1.839	0.0658617	0.39947	0.0158	0.017	0.0163	0.0163	TRUE	NA
TE0071_SO2_FAM1069/PLE/Penelope	1	1	2	3	1	1	2	3	1.73	1	2	2.477	1.309	0.785	0.432414	NA	0	1.4814	0.6354	0.6354	TRUE	NA
TE0072_SO2_FAM0107/LTR/Gypsy	256	161	152	121	247	165	148	120	170.01	206	134	0.651	-0.619	-1.843	0.065339	0.397247	0.0471	0.0492	0.0481	0.0481	TRUE	NA
TE0073_SO2_FAM1070/Unknown/Unknown	573	466	459	473	553	476	448	469	486.58	514	458	0.89	-0.168	-1.012	0.311372	0.790933	0.0042	0.0208	0.0112	0.0112	TRUE	NA
TE0074_SO2_FAM1071/LINE/I-Jockey	3	5	9	4	3	5	9	4	5.19	4	6	1.599	0.677	0.622	0.534046	0.898068	0	0.676	0.3676	0.3676	TRUE	NA
TE0075_SO2_FAM1072/LINE/RTE-BovB	167	133	136	127	161	136	133	126	138.95	148	130	0.87	-0.201	-0.768	0.442449	0.864303	0	0.0586	0.0259	0.0259	TRUE	NA
TE0076_SO2_FAM1073/DNA/Unknown	212	173	219	168	205	177	214	166	190.45	191	190	0.996	-0.005	-0.02	0.984341	0.998093	0.0157	0.0446	0.0285	0.0285	TRUE	NA
TE0077_SO2_FAM1074/Unknown/Unknown	109	117	109	112	105	120	106	111	110.55	112	108	0.967	-0.048	-0.173	0.862378	0.973162	0	0.0709	0.0282	0.0282	TRUE	NA
TE0078_SO2_FAM1075/DNA/Unknown	159	119	128	88	154	122	125	87	121.83	138	106	0.771	-0.376	-1.082	0.279255	0.766092	0.0362	0.0655	0.0497	0.0497	TRUE	NA
TE0079_SO2_FAM1077/Unknown/Unknown	577	762	1001	830	557	779	977	822	783.88	668	900	1.347	0.43	1.854	0.063808	0.391001	0.0323	0.0157	0.0246	0.0246	TRUE	NA
TE0080_SO2_FAM1078/DNA/TcMar-Tc1	230	200	202	171	222	204	197	169	198.28	213	183	0.859	-0.219	-0.961	0.336535	0.809277	0	0.0431	0.0198	0.0198	TRUE	NA
TE0081_SO2_FAM1079/DNA/Unknown	1018	1037	560	469	983	1060	547	465	763.57	1022	506	0.495	-1.014	-6.471	9.73e-11	2.01e-08	0.0059	0.0159	0.0103	0.0103	TRUE	NA
TE0082_SO2_FAM1080/LINE/I	39	53	51	59	38	54	50	58	50.02	46	54	1.18	0.239	0.553	0.580431	0.914307	0	0.1318	0.0697	0.0697	TRUE	NA
TE0083_SO2_FAM1081/Unknown/Unknown	602	524	475	554	581	536	464	549	532.37	558	506	0.906	-0.142	-0.825	0.409	0.850753	0.0068	0.0196	0.0123	0.0123	TRUE	NA
TE0084_SO2_FAM1082/Unknown/Unknown	326	284	246	258	315	290	240	256	275.21	302	248	0.819	-0.288	-1.543	0.122802	0.542818	0	0.0325	0.0131	0.0131	TRUE	NA
TE0085_SO2_FAM1084/DNA/Unknown	3634	3820	3989	3485	3510	3904	3894	3453	3690.12	3707	3674	0.991	-0.013	-0.097	0.922478	0.985352	0.0062	0.0113	0.0082	0.0082	TRUE	NA
TE0086_SO2_FAM1085/Unknown/Unknown	1119	1002	1046	956	1081	1024	1021	947	1018.25	1052	984	0.935	-0.097	-0.797	0.425468	0.855942	0.0011	0.014	0.0061	0.0061	TRUE	NA
TE0087_SO2_FAM1086/Unknown/Unknown	120	94	85	81	116	96	83	80	93.8	106	82	0.77	-0.378	-1.226	0.220247	0.69522	0	0.0809	0.0349	0.0349	TRUE	NA
TE0088_SO2_FAM1087/Unknown/Unknown	697	789	668	644	673	806	652	638	692.41	740	645	0.872	-0.197	-1.219	0.222787	0.698001	0.007	0.0167	0.0111	0.0111	TRUE	NA
TE0089_SO2_FAM1088/DNA/Crypton-A	220	185	239	172	212	189	233	170	201.32	200	202	1.005	0.008	0.028	0.977592	0.997327	0.0229	0.0425	0.0318	0.0318	TRUE	NA
TE0090_SO2_FAM1089/LTR/Gypsy	28	28	28	14	27	29	27	14	24.22	28	20	0.741	-0.433	-0.707	0.4796	0.87742	0.0544	0.2239	0.1382	0.1382	TRUE	NA
TE0091_SO2_FAM0109/Unknown/Unknown	2098	1379	1558	1255	2026	1409	1521	1243	1549.96	1718	1382	0.805	-0.314	-1.32	0.186838	0.650886	0.041	0.0123	0.0265	0.0265	TRUE	NA
TE0092_SO2_FAM1090/DNA/Unknown	474	416	468	438	458	425	457	434	443.43	442	446	1.009	0.013	0.082	0.934302	0.986322	0	0.0222	0.009	0.009	TRUE	NA
TE0093_SO2_FAM1091/DNA/hAT-hATm	1095	987	1132	995	1058	1009	1105	986	1039.27	1034	1046	1.012	0.017	0.131	0.896006	0.981837	0.0029	0.0139	0.0073	0.0073	TRUE	NA
TE0094_SO2_FAM1092/Unknown/Unknown	1065	900	891	811	1029	920	870	803	905.41	974	836	0.859	-0.22	-1.586	0.112764	0.521915	0.0036	0.0147	0.0081	0.0081	TRUE	NA
TE0095_SO2_FAM1093/DNA/Unknown	185	210	284	217	179	215	277	215	221.38	197	246	1.252	0.325	1.235	0.217016	0.69035	0.0202	0.0391	0.0287	0.0287	TRUE	NA
TE0096_SO2_FAM1094/DNA/PIF-Harbinger	647	488	435	401	625	499	425	397	486.38	562	411	0.731	-0.451	-2.329	0.0198841	0.191829	0.0122	0.0208	0.016	0.016	TRUE	NA
TE0097_SO2_FAM1095/Unknown/Unknown	2	9	17	8	2	9	17	8	8.91	6	12	2.216	1.148	1.06	0.289117	0.773021	0.4098	0.4552	0.4337	0.4337	TRUE	NA
TE0098_SO2_FAM1096/LTR/Gypsy	7	10	12	2	7	10	12	2	7.67	8	7	0.808	-0.307	-0.271	0.786254	0.957363	0.4597	0.5082	0.4842	0.4842	TRUE	NA
TE0099_SO2_FAM1097/DNA/hAT-Charlie	339	290	269	283	327	296	263	280	291.69	312	272	0.87	-0.201	-1.081	0.279532	0.766092	0	0.0309	0.0131	0.0131	TRUE	NA
TE0100_SO2_FAM1098/Unknown/Unknown	503	439	399	342	486	449	390	339	415.7	468	364	0.779	-0.36	-2.065	0.0389185	0.293992	0.0037	0.0233	0.0122	0.0122	TRUE	NA
TE0101_SO2_FAM1099/DNA/Unknown	106	102	109	94	102	104	106	93	101.54	103	100	0.966	-0.05	-0.174	0.862002	0.972995	0	0.076	0.03	0.03	TRUE	NA
TE0102_SO2_FAM0011/LTR/Pao	195	131	179	181	188	134	175	179	169.07	161	177	1.098	0.135	0.465	0.642047	0.926267	0.0223	0.0495	0.0347	0.0347	TRUE	NA
TE0103_SO2_FAM1100/LINE/L2	79	93	90	65	76	95	88	64	80.9	86	76	0.889	-0.169	-0.457	0.647806	0.926751	0.023	0.091	0.0537	0.0537	TRUE	NA
TE0104_SO2_FAM1101/DNA/Unknown	177	169	177	157	171	173	173	156	168	172	164	0.956	-0.066	-0.286	0.774847	0.955417	0	0.0498	0.0194	0.0194	TRUE	NA
TE0105_SO2_FAM1103/DNA/Unknown	81	84	107	78	78	86	104	77	86.45	82	90	1.108	0.148	0.429	0.668093	0.932298	0.0136	0.0863	0.0459	0.0459	TRUE	NA
TE0106_SO2_FAM1104/DNA/Unknown	691	598	781	697	667	611	762	691	682.87	639	726	1.136	0.184	1.271	0.203897	0.676832	0.003	0.0169	0.0087	0.0087	TRUE	NA
TE0107_SO2_FAM1105/DNA/TcMar-Tc1	1883	1860	2250	1997	1819	1901	2197	1978	1973.61	1860	2088	1.123	0.167	1.421	0.155453	0.601779	0.0028	0.0117	0.0061	0.0061	TRUE	NA
TE0108_SO2_FAM1106/LINE/RTE-BovB	191	210	176	153	184	215	172	152	180.62	200	162	0.811	-0.303	-1.252	0.210714	0.685015	0	0.0467	0.0226	0.0226	TRUE	NA
TE0109_SO2_FAM1107/DNA/TcMar-Tc1	247	220	273	226	239	225	267	224	238.45	232	246	1.058	0.082	0.379	0.705027	0.940527	0.0046	0.0367	0.0183	0.0183	TRUE	NA
TE0110_SO2_FAM1108/DNA/Crypton-I	38	34	43	39	37	35	42	39	38.02	36	40	1.128	0.174	0.407	0.684246	0.936203	0	0.1617	0.0618	0.0618	TRUE	NA
TE0111_SO2_FAM1109/DNA/hAT-Blackjack	142	134	78	104	137	137	76	103	113.32	137	90	0.654	-0.614	-1.971	0.0486835	0.332251	0.0091	0.0695	0.0374	0.0374	TRUE	NA
TE0112_SO2_FAM0111/PLE/Penelope	2360	2193	1873	1689	2279	2241	1829	1673	2005.57	2260	1751	0.775	-0.368	-3.386	0.000708757	0.0180773	0.0014	0.0117	0.0052	0.0052	TRUE	NA
TE0113_SO2_FAM1110/DNA/CMC-Transib	451	349	270	316	436	357	264	313	342.22	396	288	0.728	-0.459	-2.093	0.0363582	0.282607	0.0145	0.0271	0.0201	0.0201	TRUE	NA
TE0114_SO2_FAM1111/Unknown/Unknown	415	437	336	308	401	447	328	305	370.14	424	316	0.747	-0.42	-2.427	0.0152366	0.158504	0	0.0255	0.0117	0.0117	TRUE	NA
TE0115_SO2_FAM1113/Unknown/Unknown	49	22	14	20	47	22	14	20	25.82	34	17	0.479	-1.063	-1.586	0.11282	0.521915	0.1365	0.214	0.1721	0.1721	TRUE	NA
TE0116_SO2_FAM1114/DNA/TcMar-Tc1	269	227	196	209	260	232	191	207	222.55	246	199	0.81	-0.304	-1.446	0.148091	0.592636	0	0.0389	0.0168	0.0168	TRUE	NA
TE0117_SO2_FAM1116/DNA/Unknown	663	721	689	605	640	737	673	599	662.29	688	636	0.924	-0.114	-0.702	0.482557	0.877447	0.0068	0.0172	0.0112	0.0112	TRUE	NA
TE0118_SO2_FAM1117/RC/Helitron	137	112	115	134	132	114	112	133	122.95	123	122	0.992	-0.011	-0.039	0.968938	0.997327	0	0.065	0.0306	0.0306	TRUE	NA
TE0119_SO2_FAM1118/DNA/hAT-hATm	64	54	32	20	62	55	31	20	42.01	58	26	0.436	-1.196	-2.518	0.0118186	0.135536	0	0.1502	0.0807	0.0807	TRUE	NA
TE0120_SO2_FAM1119/DNA/CMC-Chapaev-3	29	24	18	26	28	25	18	26	23.97	26	22	0.824	-0.279	-0.504	0.613954	0.920149	0	0.2256	0.1056	0.1056	TRUE	NA
TE0121_SO2_FAM0112/LTR/Pao	1826	1378	1480	1585	1763	1408	1445	1570	1546.73	1586	1508	0.95	-0.073	-0.434	0.663967	0.93183	0.0137	0.0123	0.013	0.013	TRUE	NA
TE0122_SO2_FAM1120/DNA/TcMar-Tc1	2843	2710	2791	2901	2746	2770	2725	2874	2778.51	2758	2800	1.015	0.022	0.228	0.81942	0.962727	0.0004	0.0113	0.004	0.004	TRUE	NA
TE0123_SO2_FAM1121/LINE/L2	51	58	46	48	49	59	45	48	50.25	54	46	0.852	-0.23	-0.588	0.556449	0.907439	0	0.1313	0.0539	0.0539	TRUE	NA
TE0124_SO2_FAM1122/DNA/Unknown	580	601	501	432	560	614	489	428	522.86	587	458	0.781	-0.356	-2.17	0.0299869	0.249475	0.0045	0.0198	0.011	0.011	TRUE	NA
TE0125_SO2_FAM1123/DNA/Unknown	2259	2771	2927	2509	2182	2832	2858	2486	2589.2	2507	2672	1.066	0.092	0.49	0.624207	0.92269	0.0213	0.0114	0.0166	0.0166	TRUE	NA
TE0126_SO2_FAM1124/Unknown/Unknown	2397	1899	1997	1799	2315	1941	1950	1782	1996.89	2128	1866	0.877	-0.19	-1.264	0.206096	0.679044	0.0087	0.0117	0.0103	0.0103	TRUE	NA
TE0127_SO2_FAM1127/DNA/Unknown	2143	1997	2148	1858	2070	2041	2097	1841	2012.07	2056	1969	0.958	-0.062	-0.501	0.616273	0.920966	0.0038	0.0117	0.0068	0.0068	TRUE	NA
TE0128_SO2_FAM1128/Unknown/Unknown	16	17	28	23	15	17	27	23	20.74	16	25	1.528	0.612	1.086	0.277558	0.763957	0	0.2497	0.1026	0.1026	TRUE	NA
TE0129_SO2_FAM1129/LINE/L2	24	26	37	22	23	27	36	22	26.92	25	29	1.165	0.221	0.393	0.69418	0.937751	0	0.2077	0.1143	0.1143	TRUE	NA
TE0130_SO2_FAM0113/Unknown/Unknown	3936	4428	4531	5097	3801	4525	4423	5050	4449.92	4163	4736	1.138	0.186	1.186	0.235647	0.717218	0.0115	0.0115	0.0116	0.0116	TRUE	NA
TE0131_SO2_FAM1130/Unknown/Unknown	297	278	297	264	287	284	290	262	280.61	286	276	0.966	-0.05	-0.27	0.787189	0.957363	0	0.0319	0.0129	0.0129	TRUE	NA
TE0132_SO2_FAM1131/Unknown/Unknown	378	347	364	364	365	355	355	361	358.92	360	358	0.995	-0.008	-0.048	0.962	0.994676	0	0.0261	0.0093	0.0093	TRUE	NA
TE0133_SO2_FAM1132/DNA/Unknown	732	913	958	869	707	933	935	861	859.05	820	898	1.096	0.132	0.67	0.503087	0.886926	0.0195	0.015	0.0174	0.0174	TRUE	NA
TE0134_SO2_FAM1133/DNA/hAT-Charlie	10	10	6	6	10	10	6	6	7.92	10	6	0.594	-0.752	-0.902	0.367283	0.830063	0	0.4963	0.2007	0.2007	TRUE	NA
TE0135_SO2_FAM1134/DNA/hAT-Tip100	38	65	80	69	37	66	78	68	62.4	52	73	1.422	0.508	1.089	0.276036	0.76285	0.067	0.1113	0.0882	0.0882	TRUE	NA
TE0136_SO2_FAM1135/Unknown/Unknown	424	390	370	394	409	399	361	390	389.9	404	376	0.93	-0.105	-0.66	0.509519	0.889868	0	0.0245	0.0096	0.0096	TRUE	NA
TE0137_SO2_FAM1137/Unknown/Unknown	44	180	204	178	42	184	199	176	150.49	113	188	1.659	0.731	1.06	0.289335	0.773021	0.4259	0.0547	0.2214	0.2214	TRUE	NA
TE0138_SO2_FAM1138/DNA/Unknown	71	69	76	72	69	71	74	71	71.15	70	72	1.046	0.066	0.201	0.840494	0.966582	0	0.1006	0.037	0.037	TRUE	NA
TE0139_SO2_FAM1139/DNA/TcMar-Fot1	58	69	49	31	56	71	48	31	51.27	64	40	0.621	-0.687	-1.502	0.133039	0.564949	0.0355	0.1293	0.08	0.08	TRUE	NA
TE0140_SO2_FAM0114/LTR/Pao	349	255	279	232	337	261	272	230	274.97	299	251	0.84	-0.251	-1.017	0.308938	0.790014	0.0201	0.0325	0.0257	0.0257	TRUE	NA
TE0141_SO2_FAM1140/LTR/Copia	20	8	11	15	19	8	11	15	13.27	14	13	0.928	-0.107	-0.135	0.892442	0.981069	0.122	0.3412	0.2278	0.2278	TRUE	NA
TE0142_SO2_FAM1141/DNA/Unknown	94	86	103	89	91	88	101	88	91.85	90	94	1.056	0.079	0.263	0.792267	0.958046	0	0.0823	0.0325	0.0325	TRUE	NA
TE0143_SO2_FAM1142/DNA/TcMar-m44	106	158	160	158	102	161	156	157	144.14	132	156	1.186	0.246	0.721	0.470757	0.872527	0.0425	0.0568	0.0492	0.0492	TRUE	NA
TE0144_SO2_FAM1143/DNA/hAT-Tip100	652	728	705	535	630	744	688	530	647.99	687	609	0.887	-0.173	-0.818	0.413201	0.851636	0.0222	0.0174	0.0199	0.0199	TRUE	NA
TE0145_SO2_FAM1144/LINE/I	64	76	87	67	62	78	85	66	72.7	70	76	1.086	0.119	0.321	0.748373	0.949565	0.0152	0.0989	0.0522	0.0522	TRUE	NA
TE0146_SO2_FAM1145/DNA/TcMar-Tc1	514	505	634	479	496	516	619	475	526.5	506	547	1.08	0.111	0.55	0.58235	0.914829	0.0161	0.0197	0.0178	0.0178	TRUE	NA
TE0147_SO2_FAM1146/Unknown/Unknown	962	1189	1384	1144	929	1215	1351	1133	1157.18	1072	1242	1.159	0.213	1.043	0.296759	0.778139	0.0224	0.0133	0.0191	0.0191	TRUE	NA
TE0148_SO2_FAM1147/DNA/MULE-MuDR	25	18	14	14	24	18	14	14	17.52	21	14	0.647	-0.629	-1.032	0.301889	0.783322	0	0.2807	0.1193	0.1193	TRUE	NA
TE0149_SO2_FAM1148/DNA/Unknown	1067	962	822	878	1030	983	802	870	921.49	1006	836	0.83	-0.268	-2.159	0.0308889	0.253828	0	0.0146	0.0063	0.0063	TRUE	NA
TE0150_SO2_FAM1149/DNA/Unknown	1281	1281	1349	1276	1237	1309	1317	1264	1281.86	1273	1290	1.014	0.02	0.18	0.857283	0.972505	0	0.0129	0.005	0.005	TRUE	NA
TE0151_SO2_FAM0115/LTR/Pao	85	55	53	49	82	56	52	49	59.65	69	50	0.724	-0.465	-1.132	0.257631	0.742524	0.0235	0.1153	0.0641	0.0641	TRUE	NA
TE0152_SO2_FAM1150/DNA/Unknown	1713	1559	1460	1326	1654	1593	1425	1314	1496.66	1624	1370	0.843	-0.246	-2.182	0.0291412	0.244569	0.0013	0.0124	0.0054	0.0054	TRUE	NA
TE0153_SO2_FAM1151/DNA/TcMar-Tc1	3406	2794	3305	2768	3289	2855	3227	2742	3028.41	3072	2984	0.971	-0.042	-0.27	0.787049	0.957363	0.0112	0.0113	0.0113	0.0113	TRUE	NA
TE0154_SO2_FAM1152/Unknown/Unknown	373	439	485	396	360	449	473	392	418.67	404	432	1.071	0.099	0.452	0.651424	0.927734	0.0183	0.0232	0.0206	0.0206	TRUE	NA
TE0155_SO2_FAM1153/LINE/I	4	6	2	3	4	6	2	3	3.73	5	2	0.493	-1.019	-0.853	0.393885	NA	0	0.8563	0.387	0.387	TRUE	NA
TE0156_SO2_FAM1154/LTR/Gypsy	6	10	5	4	6	10	5	4	6.21	8	4	0.554	-0.853	-0.877	0.380444	0.835779	0	0.5928	0.2807	0.2807	TRUE	NA
TE0157_SO2_FAM1155/RC/Helitron	390	402	403	358	377	411	393	355	383.9	394	374	0.95	-0.074	-0.429	0.667913	0.932298	0	0.0248	0.0116	0.0116	TRUE	NA
TE0158_SO2_FAM1156/DNA/TcMar-Tc1	1580	1349	1412	1273	1526	1379	1378	1261	1386.05	1452	1320	0.909	-0.138	-1.067	0.285815	0.772204	0.0038	0.0126	0.0073	0.0073	TRUE	NA
TE0159_SO2_FAM1157/DNA/Unknown	968	884	973	848	935	903	950	840	907.08	919	895	0.974	-0.038	-0.284	0.776235	0.955488	0.0029	0.0147	0.0077	0.0077	TRUE	NA
TE0160_SO2_FAM1158/Unknown/Unknown	680	711	748	561	657	727	730	556	667.35	692	643	0.93	-0.105	-0.517	0.605216	0.919221	0.0194	0.0171	0.0183	0.0183	TRUE	NA
TE0161_SO2_FAM1159/DNA/hAT-Tip100	39	112	85	77	38	114	83	76	77.85	76	80	1.048	0.068	0.108	0.914017	0.984474	0.2582	0.0938	0.1758	0.1758	TRUE	NA
TE0162_SO2_FAM1160/Unknown/Unknown	62	32	41	39	60	33	40	39	42.81	46	40	0.849	-0.237	-0.46	0.645769	0.926665	0.0677	0.1481	0.1045	0.1045	TRUE	NA
TE0163_SO2_FAM1161/DNA/Unknown	740	637	742	606	715	651	724	600	672.61	683	662	0.97	-0.044	-0.255	0.798361	0.960405	0.0095	0.017	0.0128	0.0128	TRUE	NA
TE0164_SO2_FAM1162/DNA/hAT-Tip100	692	637	587	538	668	651	573	533	606.35	660	553	0.838	-0.254	-1.884	0.0595359	0.375188	0	0.0181	0.0071	0.0071	TRUE	NA
TE0165_SO2_FAM1163/LINE/RTE-BovB	181	165	164	141	175	169	160	140	160.81	172	150	0.873	-0.196	-0.819	0.412886	0.851337	0	0.0517	0.0214	0.0214	TRUE	NA
TE0166_SO2_FAM1164/LINE/RTE-BovB	50	47	49	49	48	48	48	49	48.18	48	48	1.001	0.001	0.002	0.99824	0.999689	0	0.1355	0.0502	0.0502	TRUE	NA
TE0167_SO2_FAM1165/DNA/Unknown	4382	3857	4246	3795	4232	3942	4145	3760	4019.68	4087	3952	0.967	-0.048	-0.413	0.679699	0.935769	0.0034	0.0114	0.0063	0.0063	TRUE	NA
TE0168_SO2_FAM1166/DNA/hAT-hATm	61	52	53	49	59	53	52	49	53.09	56	50	0.895	-0.161	-0.429	0.667733	0.932285	0	0.126	0.0485	0.0485	TRUE	NA
TE0169_SO2_FAM1167/DNA/TcMar	144	108	85	84	139	110	83	83	103.91	124	83	0.666	-0.587	-1.909	0.0562387	0.361939	0	0.0746	0.0355	0.0355	TRUE	NA
TE0170_SO2_FAM1168/LINE/RTE-BovB	84	108	95	63	81	110	93	62	86.66	96	78	0.811	-0.302	-0.751	0.452723	0.867726	0.0495	0.0862	0.0664	0.0664	TRUE	NA
TE0171_SO2_FAM1169/DNA/Unknown	59	74	71	75	57	76	69	74	69.06	66	72	1.084	0.116	0.319	0.749467	0.949565	0	0.103	0.0494	0.0494	TRUE	NA
TE0172_SO2_FAM0117/LTR/Pao	115	106	87	77	111	108	85	76	95.15	110	80	0.735	-0.444	-1.517	0.129346	0.558043	0	0.08	0.0306	0.0306	TRUE	NA
TE0173_SO2_FAM1170/DNA/Unknown	98	101	64	48	95	103	62	48	76.98	99	55	0.556	-0.846	-2.412	0.0158763	0.16338	0	0.0946	0.0451	0.0451	TRUE	NA
TE0174_SO2_FAM1171/Unknown/Unknown	30	28	24	21	29	29	23	21	25.46	29	22	0.768	-0.38	-0.75	0.453389	0.867726	0	0.2161	0.0842	0.0842	TRUE	NA
TE0175_SO2_FAM1172/Unknown/Unknown	380	1521	1529	1302	367	1554	1493	1290	1176.01	960	1392	1.448	0.534	0.567	0.570676	0.91104	0.4257	0.0133	0.1657	0.4257	TRUE	NA
TE0176_SO2_FAM1173/Unknown/Unknown	731	712	641	665	706	728	626	659	679.56	717	642	0.896	-0.158	-1.246	0.212769	0.687157	0	0.0169	0.0063	0.0063	TRUE	NA
TE0177_SO2_FAM1174/LINE/RTE-BovB	8	13	7	6	8	13	7	6	8.45	10	6	0.61	-0.714	-0.836	0.40313	0.847086	0	0.4734	0.2261	0.2261	TRUE	NA
TE0178_SO2_FAM1175/Unknown/Unknown	56	54	59	74	54	55	58	73	60.05	54	66	1.198	0.261	0.696	0.486302	0.879493	0	0.1147	0.0507	0.0507	TRUE	NA
TE0179_SO2_FAM1176/Unknown/Unknown	88	82	112	76	85	84	109	75	88.36	84	92	1.094	0.13	0.36	0.718673	0.943221	0.0241	0.0849	0.0511	0.0511	TRUE	NA
TE0180_SO2_FAM1177/Unknown/Unknown	1934	1872	1941	1865	1868	1913	1895	1848	1880.88	1890	1872	0.99	-0.015	-0.153	0.878009	0.977743	0	0.0118	0.0038	0.0038	TRUE	NA
TE0181_SO2_FAM1178/DNA/TcMar-Tc1	11	10	16	12	11	10	16	12	12.09	10	14	1.32	0.4	0.571	0.56821	0.910088	0	0.3648	0.1532	0.1532	TRUE	NA
TE0182_SO2_FAM1179/DNA/Unknown	684	671	591	462	661	686	577	458	595.25	674	518	0.769	-0.38	-2.062	0.0391684	0.295033	0.0116	0.0183	0.0146	0.0146	TRUE	NA
TE0183_SO2_FAM0118/LTR/Pao	825	567	556	415	797	579	543	411	582.54	688	477	0.693	-0.529	-2.048	0.0406022	0.301705	0.0404	0.0185	0.0303	0.0303	TRUE	NA
TE0184_SO2_FAM1180/DNA/Unknown	387	371	471	356	374	379	460	353	391.35	376	406	1.079	0.11	0.516	0.605583	0.919471	0.0152	0.0244	0.0193	0.0193	TRUE	NA
TE0185_SO2_FAM1181/DNA/Unknown	21	18	15	18	20	18	15	18	17.79	19	16	0.839	-0.253	-0.426	0.669815	0.933433	0	0.2777	0.1132	0.1132	TRUE	NA
TE0186_SO2_FAM1182/DNA/Unknown	631	952	1041	784	609	973	1016	777	843.83	791	896	1.133	0.181	0.616	0.537899	0.899831	0.0694	0.0152	0.0401	0.0401	TRUE	NA
TE0187_SO2_FAM1183/Unknown/Unknown	820	807	794	745	792	825	775	738	782.47	808	756	0.936	-0.095	-0.778	0.436798	0.860814	0	0.0157	0.0059	0.0059	TRUE	NA
TE0188_SO2_FAM1184/DNA/Academ-1	599	492	338	392	578	503	330	388	449.91	540	359	0.664	-0.591	-3.13	0.00174562	0.0364345	0.0091	0.022	0.0148	0.0148	TRUE	NA
TE0189_SO2_FAM1185/DNA/MULE-MuDR	45	30	21	26	43	31	21	26	30.09	37	24	0.623	-0.682	-1.307	0.191043	0.656417	0	0.1917	0.0961	0.0961	TRUE	NA
TE0190_SO2_FAM1186/DNA/Unknown	140	126	135	103	135	129	132	102	124.45	132	117	0.886	-0.175	-0.599	0.549211	0.905363	0.0081	0.0643	0.033	0.033	TRUE	NA
TE0191_SO2_FAM1187/Unknown/Unknown	342	471	535	402	330	481	522	398	433.05	406	460	1.135	0.182	0.642	0.520809	0.894615	0.0503	0.0226	0.0364	0.0364	TRUE	NA
TE0192_SO2_FAM1188/Unknown/Unknown	33	53	61	54	32	54	60	53	49.77	43	56	1.316	0.396	0.841	0.40033	0.844589	0.0452	0.1323	0.0864	0.0864	TRUE	NA
TE0193_SO2_FAM0119/LTR/Gypsy	86	53	99	60	83	54	97	59	73.33	68	78	1.137	0.185	0.394	0.694	0.938	0.0877	0.0983	0.0927	0.0927	TRUE	NA
TE0194_SO2_FAM1190/Unknown/Unknown	44	56	56	44	42	57	55	44	49.5	50	50	0.986	-0.02	-0.046	0.963373	0.995843	0	0.1328	0.0683	0.0683	TRUE	NA
TE0195_SO2_FAM1191/Unknown/Unknown	349	486	439	377	337	497	429	373	408.95	417	401	0.962	-0.055	-0.208	0.835472	0.96598	0.0392	0.0236	0.0316	0.0316	TRUE	NA
TE0196_SO2_FAM1192/DNA/CMC-Transib	1442	935	1020	962	1393	956	996	953	1074.26	1174	974	0.83	-0.269	-1.18	0.238149	0.719059	0.0333	0.0137	0.0241	0.0241	TRUE	NA
TE0197_SO2_FAM1193/DNA/Crypton-I	164	197	171	125	158	201	167	124	162.62	180	146	0.809	-0.306	-0.992	0.321062	0.798116	0.0298	0.0512	0.0396	0.0396	TRUE	NA
TE0198_SO2_FAM1194/Unknown/Unknown	2033	1503	1742	1612	1963	1536	1701	1597	1699.28	1750	1649	0.942	-0.086	-0.496	0.620226	0.921951	0.0154	0.012	0.0138	0.0138	TRUE	NA
TE0199_SO2_FAM1195/Unknown/Unknown	376	389	441	320	363	398	431	317	377.06	380	374	0.983	-0.025	-0.106	0.915819	0.98458	0.0225	0.0251	0.0237	0.0237	TRUE	NA
TE0200_SO2_FAM1198/DNA/TcMar-m44	22	20	19	16	21	20	19	16	19.02	20	18	0.825	-0.277	-0.483	0.6289	0.924141	0	0.2652	0.1056	0.1056	TRUE	NA
TE0201_SO2_FAM1199/DNA/MULE-MuDR	44	23	34	22	42	24	33	22	30.25	33	28	0.832	-0.265	-0.442	0.658613	0.930992	0.0952	0.191	0.1399	0.1399	TRUE	NA
TE0202_SO2_FAM0012/Unknown/Unknown	193	329	234	224	186	336	228	222	243.25	261	225	0.862	-0.214	-0.595	0.552132	0.905744	0.0801	0.0361	0.0581	0.0581	TRUE	NA
TE0203_SO2_FAM0120/LTR/Gypsy	123	104	78	50	119	106	76	50	87.69	112	63	0.558	-0.84	-2.222	0.0263128	0.228955	0.0297	0.0854	0.0565	0.0565	TRUE	NA
TE0204_SO2_FAM1200/Unknown/Unknown	311	365	430	368	300	373	420	365	364.44	336	392	1.165	0.221	1.035	0.300703	0.781947	0.0137	0.0258	0.0191	0.0191	TRUE	NA
TE0205_SO2_FAM1202/Unknown/Unknown	274	255	244	142	265	261	238	141	226.03	263	190	0.722	-0.471	-1.399	0.161766	0.609736	0.0612	0.0384	0.0499	0.0499	TRUE	NA
TE0206_SO2_FAM1203/LINE/L2	151	145	159	125	146	148	155	124	143.27	147	140	0.949	-0.075	-0.278	0.780948	0.95674	0	0.0571	0.028	0.028	TRUE	NA
TE0207_SO2_FAM1204/DNA/TcMar-Tc1	117	126	128	109	113	129	125	108	118.68	121	116	0.964	-0.053	-0.188	0.851075	0.97091	0	0.0669	0.0297	0.0297	TRUE	NA
TE0208_SO2_FAM1205/DNA/TcMar-Fot1	68	70	84	63	66	72	82	62	70.41	69	72	1.053	0.075	0.206	0.836542	0.96598	0	0.1014	0.0488	0.0488	TRUE	NA
TE0209_SO2_FAM1206/LINE/I	131	126	121	121	127	129	118	120	123.32	128	119	0.932	-0.101	-0.396	0.69219	0.937751	0	0.0648	0.0233	0.0233	TRUE	NA
TE0210_SO2_FAM1207/Unknown/Unknown	1029	1026	1245	1036	994	1049	1215	1026	1071.04	1022	1120	1.098	0.135	0.9	0.368096	0.830691	0.007	0.0137	0.0098	0.0098	TRUE	NA
TE0211_SO2_FAM1208/DNA/Unknown	38	32	35	24	37	33	34	24	31.84	35	29	0.835	-0.26	-0.524	0.600369	0.916905	0	0.1841	0.0874	0.0874	TRUE	NA
TE0212_SO2_FAM1209/LINE/RTE-X	103	100	148	103	99	102	144	102	112.05	100	123	1.223	0.29	0.878	0.380215	0.835718	0.0228	0.0702	0.0436	0.0436	TRUE	NA
TE0213_SO2_FAM1210/Unknown/Unknown	32	27	28	24	31	28	27	24	27.4	30	26	0.873	-0.195	-0.394	0.693915	0.937751	0	0.2051	0.0819	0.0819	TRUE	NA
TE0214_SO2_FAM1211/DNA/Unknown	629	906	1004	926	607	926	980	917	857.74	766	948	1.238	0.308	1.235	0.216826	0.69035	0.0431	0.015	0.0287	0.0287	TRUE	NA
TE0215_SO2_FAM1213/Unknown/Unknown	420	396	454	419	406	405	443	415	417.16	406	429	1.059	0.083	0.546	0.585262	0.915437	0	0.0233	0.0088	0.0088	TRUE	NA
TE0216_SO2_FAM1215/DNA/hAT-hATx	30	38	42	23	29	39	41	23	32.9	34	32	0.942	-0.086	-0.153	0.878211	0.977793	0.0724	0.1797	0.1226	0.1226	TRUE	NA
TE0217_SO2_FAM1216/DNA/hAT-Tip100	27	20	28	23	26	20	27	23	24.16	23	25	1.077	0.106	0.199	0.84245	0.967368	0	0.2243	0.097	0.097	TRUE	NA
TE0218_SO2_FAM1217/Unknown/Unknown	201	195	195	152	194	199	190	151	183.59	196	170	0.867	-0.206	-0.824	0.40985	0.850992	0.0076	0.0461	0.0246	0.0246	TRUE	NA
TE0219_SO2_FAM1218/Unknown/Unknown	290	294	312	300	280	300	305	297	295.59	290	301	1.037	0.052	0.296	0.766895	0.95297	0	0.0306	0.0116	0.0116	TRUE	NA
TE0220_SO2_FAM1219/LINE/R1-LOA	57	60	60	42	55	61	59	42	54.14	58	50	0.861	-0.215	-0.523	0.601182	0.91722	0	0.1241	0.063	0.063	TRUE	NA
TE0221_SO2_FAM0122/LTR/Gypsy	897	656	657	568	866	670	641	563	685.21	768	602	0.783	-0.352	-1.744	0.0812249	0.445891	0.0193	0.0168	0.0181	0.0181	TRUE	NA
TE0222_SO2_FAM1220/Unknown/Unknown	20	19	30	32	19	19	29	32	24.93	19	30	1.575	0.655	1.274	0.202744	0.675462	0	0.2194	0.0852	0.0852	TRUE	NA
TE0223_SO2_FAM1222/DNA/TcMar-Tc1	105	109	123	79	101	111	120	78	102.79	106	99	0.932	-0.101	-0.276	0.782231	0.956827	0.0367	0.0752	0.0543	0.0543	TRUE	NA
TE0224_SO2_FAM1223/Unknown/Unknown	2612	4326	4765	4341	2523	4421	4652	4301	3974.06	3472	4476	1.289	0.367	1.26	0.207589	0.680871	0.0769	0.0114	0.0404	0.0404	TRUE	NA
TE0225_SO2_FAM1224/DNA/Unknown	3429	3151	3472	2875	3312	3220	3390	2848	3192.44	3266	3119	0.955	-0.066	-0.477	0.633305	0.924644	0.0074	0.0113	0.009	0.009	TRUE	NA
TE0226_SO2_FAM1225/DNA/Academ-1	360	520	492	413	348	531	480	409	442.15	440	444	1.012	0.017	0.063	0.949971	0.989899	0.048	0.0223	0.0351	0.0351	TRUE	NA
TE0227_SO2_FAM1226/Unknown/Unknown	1558	1412	1330	1276	1505	1443	1298	1264	1377.57	1474	1281	0.869	-0.202	-1.944	0.0518499	0.34383	0	0.0126	0.0045	0.0045	TRUE	NA
TE0228_SO2_FAM1227/LTR/Gypsy	130	86	107	102	126	88	104	101	104.74	107	102	0.962	-0.056	-0.165	0.868836	0.974568	0.0223	0.0741	0.0454	0.0454	TRUE	NA
TE0229_SO2_FAM1228/DNA/TcMar-Tc1	141	133	86	88	136	136	84	87	110.81	136	86	0.629	-0.669	-2.471	0.0134627	0.147852	0	0.0708	0.0258	0.0258	TRUE	NA
TE0230_SO2_FAM1229/DNA/Unknown	34	36	30	41	33	37	29	41	34.88	35	35	1.004	0.006	0.012	0.990029	0.998803	0	0.1722	0.0803	0.0803	TRUE	NA
TE0231_SO2_FAM1230/Unknown/Unknown	246	1232	507	493	238	1259	495	488	620.01	748	492	0.657	-0.606	-0.574	0.565889	0.909569	0.5334	0.0178	0.2144	0.5334	TRUE	NA
TE0232_SO2_FAM1231/Unknown/Unknown	32	32	30	28	31	33	29	28	30.16	32	28	0.897	-0.157	-0.334	0.738092	0.947514	0	0.1914	0.0732	0.0732	TRUE	NA
TE0233_SO2_FAM1232/Unknown/Unknown	576	538	579	470	556	550	565	466	534.25	553	516	0.932	-0.101	-0.583	0.559641	0.908192	0.0074	0.0195	0.0127	0.0127	TRUE	NA
TE0234_SO2_FAM1233/Unknown/Unknown	106	149	143	105	102	152	140	104	124.57	127	122	0.957	-0.063	-0.17	0.865317	0.973698	0.0519	0.0643	0.0576	0.0576	TRUE	NA
TE0235_SO2_FAM1234/DNA/Unknown	316	238	311	212	305	243	304	210	265.52	274	257	0.936	-0.095	-0.321	0.747921	0.949565	0.0421	0.0335	0.038	0.038	TRUE	NA
TE0236_SO2_FAM1235/LINE/RTE-RTE	1465	1237	1025	915	1415	1264	1001	906	1146.55	1340	954	0.712	-0.49	-3.549	0.000385996	0.0115808	0.0048	0.0134	0.0083	0.0083	TRUE	NA
TE0237_SO2_FAM1236/DNA/hAT-hATx	13	7	7	1	13	7	7	1	6.88	10	4	0.397	-1.332	-1.132	0.257621	0.742524	0.4076	0.5501	0.4894	0.4894	TRUE	NA
TE0238_SO2_FAM1237/DNA/Unknown	77	81	104	88	74	83	102	87	86.46	78	94	1.202	0.265	0.838	0.40181	0.845768	0	0.0863	0.0364	0.0364	TRUE	NA
TE0239_SO2_FAM1238/DNA/Maverick	578	562	345	319	558	574	337	316	446.35	566	326	0.577	-0.795	-5.292	1.21e-07	1.26e-05	0	0.0221	0.0084	0.0084	TRUE	NA
TE0240_SO2_FAM1239/DNA/Unknown	623	498	533	611	602	509	520	605	559.07	556	562	1.013	0.019	0.103	0.917875	0.984745	0.0109	0.019	0.0145	0.0145	TRUE	NA
TE0241_SO2_FAM0124/Unknown/Unknown	214	146	183	164	207	149	179	162	174.25	178	170	0.958	-0.062	-0.215	0.829923	0.964781	0.0228	0.0482	0.0343	0.0343	TRUE	NA
TE0242_SO2_FAM1240/Unknown/Unknown	214	375	403	329	207	383	393	326	327.32	295	360	1.22	0.287	0.79	0.429348	0.857079	0.0959	0.0281	0.0603	0.0603	TRUE	NA
TE0243_SO2_FAM1241/DNA/P	85	92	92	58	82	94	90	57	80.85	88	74	0.837	-0.257	-0.649	0.516224	0.893039	0.0391	0.091	0.0631	0.0631	TRUE	NA
TE0244_SO2_FAM1242/PLE/Penelope	61	65	100	70	59	66	98	69	73.08	62	84	1.333	0.415	1.092	0.274719	0.761296	0.0216	0.0985	0.0554	0.0554	TRUE	NA
TE0245_SO2_FAM1243/Unknown/Unknown	388	384	399	328	375	392	390	325	370.41	384	358	0.932	-0.102	-0.543	0.586827	0.916005	0.0059	0.0255	0.0144	0.0144	TRUE	NA
TE0246_SO2_FAM1244/DNA/TcMar-Tc1	33	32	38	35	32	33	37	35	34.09	32	36	1.112	0.153	0.342	0.732102	0.945628	0	0.1751	0.0666	0.0666	TRUE	NA
TE0247_SO2_FAM1245/Unknown/Unknown	1919	2032	2134	2075	1853	2077	2083	2056	2017.26	1965	2070	1.053	0.075	0.639	0.522892	0.894916	0.0028	0.0117	0.0061	0.0061	TRUE	NA
TE0248_SO2_FAM1246/DNA/Crypton-I	826	729	722	631	798	745	705	625	718.19	772	665	0.862	-0.214	-1.477	0.139676	0.576261	0.0033	0.0164	0.0087	0.0087	TRUE	NA
TE0249_SO2_FAM1248/Unknown/Unknown	357	396	489	317	345	405	477	314	385.23	375	396	1.056	0.079	0.279	0.780046	0.95674	0.0467	0.0247	0.0358	0.0358	TRUE	NA
TE0250_SO2_FAM1249/DNA/hAT-hATm	4	6	5	9	4	6	5	9	5.95	5	7	1.383	0.468	0.471	0.637818	0.926267	0	0.6121	0.3035	0.3035	TRUE	NA
TE0251_SO2_FAM0125/LTR/Gypsy	342	328	220	221	330	335	215	219	274.81	332	217	0.652	-0.618	-3.456	0.000548603	0.0148457	0	0.0325	0.0116	0.0116	TRUE	NA
TE0252_SO2_FAM1250/DNA/Crypton	378	473	518	403	365	483	506	399	438.35	424	452	1.067	0.094	0.38	0.703945	0.940139	0.031	0.0224	0.0269	0.0269	TRUE	NA
TE0253_SO2_FAM1251/DNA/Unknown	53	112	136	122	51	114	133	121	104.82	82	127	1.533	0.616	1.254	0.209936	0.684483	0.1384	0.0741	0.1062	0.1062	TRUE	NA
TE0254_SO2_FAM1252/LINE/I-Jockey	223	161	161	172	215	165	157	170	176.87	190	164	0.862	-0.215	-0.8	0.423951	0.855075	0.0146	0.0476	0.029	0.029	TRUE	NA
TE0255_SO2_FAM1253/Unknown/Unknown	233	230	240	176	225	235	234	174	217.19	230	204	0.888	-0.171	-0.663	0.507546	0.888795	0.017	0.0398	0.0273	0.0273	TRUE	NA
TE0256_SO2_FAM1254/DNA/TcMar-Tc1	155	133	130	104	150	136	127	103	128.89	143	115	0.805	-0.313	-1.115	0.265	0.752781	0	0.0625	0.0301	0.0301	TRUE	NA
TE0257_SO2_FAM1255/DNA/Unknown	330	341	347	315	319	348	339	312	329.51	334	326	0.976	-0.035	-0.199	0.841979	0.9671	0	0.028	0.0121	0.0121	TRUE	NA
TE0258_SO2_FAM1256/Unknown/Unknown	53	104	137	129	51	106	134	128	104.76	78	131	1.663	0.734	1.588	0.112386	0.52107	0.1108	0.0741	0.0925	0.0925	TRUE	NA
TE0259_SO2_FAM1257/Unknown/Unknown	76	52	90	55	73	53	88	54	67.22	63	71	1.124	0.169	0.372	0.709549	0.940811	0.0667	0.1051	0.0844	0.0844	TRUE	NA
TE0260_SO2_FAM1258/LINE/RTE-RTE	672	591	523	535	649	604	511	530	573.4	626	520	0.83	-0.268	-1.935	0.0529805	0.34948	0	0.0187	0.0075	0.0075	TRUE	NA
TE0261_SO2_FAM1259/DNA/Unknown	140	120	134	136	135	123	131	135	130.85	129	133	1.03	0.042	0.165	0.869	0.97466	0	0.0617	0.0236	0.0236	TRUE	NA
TE0262_SO2_FAM0126/LTR/Pao	248	277	240	238	240	283	234	236	248.17	262	235	0.9	-0.152	-0.729	0.466099	0.872204	0	0.0355	0.0169	0.0169	TRUE	NA
TE0263_SO2_FAM1260/Unknown/Unknown	247	182	225	208	239	186	220	206	212.57	212	213	1.002	0.003	0.013	0.98945	0.998803	0.0116	0.0405	0.0244	0.0244	TRUE	NA
TE0264_SO2_FAM1261/DNA/Unknown	577	463	386	360	557	473	377	357	440.98	515	367	0.712	-0.491	-2.778	0.00546307	0.0807818	0.0057	0.0223	0.0127	0.0127	TRUE	NA
TE0265_SO2_FAM1262/DNA/TcMar-Tc1	69	54	77	63	67	55	75	62	64.85	61	68	1.129	0.175	0.476	0.634007	0.924659	0	0.1081	0.0495	0.0495	TRUE	NA
TE0266_SO2_FAM1263/LINE/L2	56	50	45	34	54	51	44	34	45.7	52	39	0.738	-0.438	-1.049	0.294035	0.776621	0	0.141	0.0617	0.0617	TRUE	NA
TE0267_SO2_FAM1264/DNA/TcMar-Tc1	47	68	62	41	45	69	61	41	54.01	57	51	0.881	-0.182	-0.38	0.704291	0.940139	0.0646	0.1243	0.0921	0.0921	TRUE	NA
TE0268_SO2_FAM1265/LINE/R1-LOA	42	49	49	34	41	50	48	34	43.04	46	41	0.9	-0.152	-0.332	0.74	0.947577	0	0.1475	0.0771	0.0771	TRUE	NA
TE0269_SO2_FAM1266/DNA/Unknown	294	292	529	490	284	298	516	485	396.06	291	500	1.721	0.783	4.913	8.99e-07	7.44e-05	0	0.0242	0.0095	0.0095	TRUE	NA
TE0270_SO2_FAM1267/DNA/Unknown	36	60	57	48	35	61	56	48	49.82	48	52	1.076	0.105	0.215	0.829442	0.964781	0.0622	0.1322	0.0947	0.0947	TRUE	NA
TE0271_SO2_FAM1268/DNA/Unknown	47	198	147	140	45	202	144	139	132.49	124	142	1.14	0.189	0.266	0.790239	0.957998	0.4394	0.061	0.2345	0.2345	TRUE	NA
TE0272_SO2_FAM1269/Unknown/Unknown	87	60	72	44	84	61	70	44	64.81	72	57	0.783	-0.352	-0.775	0.43837	0.861744	0.0627	0.1081	0.0839	0.0839	TRUE	NA
TE0273_SO2_FAM1270/DNA/Unknown	47	51	42	37	45	52	41	37	43.79	48	39	0.797	-0.328	-0.796	0.426111	0.856011	0	0.1456	0.0585	0.0585	TRUE	NA
TE0274_SO2_FAM1271/Unknown/Unknown	385	370	421	299	372	378	411	296	364.3	375	354	0.943	-0.084	-0.354	0.723673	0.94431	0.0237	0.0258	0.0247	0.0247	TRUE	NA
TE0275_SO2_FAM1272/Unknown/Unknown	98	102	99	94	95	104	97	93	97.17	100	95	0.955	-0.067	-0.232	0.816402	0.962727	0	0.0787	0.03	0.03	TRUE	NA
TE0276_SO2_FAM1273/DNA/Unknown	4747	5231	5416	5308	4585	5346	5287	5259	5119.15	4966	5273	1.062	0.087	0.664	0.506578	0.888478	0.0047	0.0117	0.008	0.008	TRUE	NA
TE0277_SO2_FAM1274/DNA/Unknown	739	950	1002	1009	714	971	978	1000	915.61	842	989	1.174	0.232	1.146	0.251885	0.734602	0.0207	0.0146	0.0186	0.0186	TRUE	NA
TE0278_SO2_FAM1275/PLE/Penelope	484	527	563	427	467	539	550	423	494.67	503	486	0.967	-0.048	-0.224	0.822537	0.962727	0.0199	0.0206	0.0202	0.0202	TRUE	NA
TE0279_SO2_FAM1276/DNA/Unknown	288	264	277	219	278	270	270	217	258.83	274	244	0.89	-0.169	-0.765	0.444105	0.864884	0.008	0.0342	0.0196	0.0196	TRUE	NA
TE0280_SO2_FAM1277/DNA/TcMar-Tc1	70	69	88	84	68	71	86	83	76.81	70	84	1.225	0.293	0.926	0.35433	0.822074	0	0.0948	0.0349	0.0349	TRUE	NA
TE0281_SO2_FAM1278/DNA/TcMar-Fot1	453	404	462	396	437	413	451	392	423.43	425	422	0.992	-0.012	-0.071	0.94378	0.989072	0.0033	0.023	0.0117	0.0117	TRUE	NA
TE0282_SO2_FAM1279/DNA/TcMar-Tc1	15	21	13	9	14	21	13	9	14.39	18	11	0.602	-0.732	-1.053	0.292421	0.774389	0	0.3221	0.1588	0.1588	TRUE	NA
TE0283_SO2_FAM0128/Unknown/Unknown	158	143	181	163	153	146	177	161	159.23	150	169	1.132	0.179	0.764	0.445	0.866	0	0.0521	0.0201	0.0201	TRUE	NA
TE0284_SO2_FAM1280/Unknown/Unknown	704	671	729	707	680	686	712	700	694.44	683	706	1.034	0.048	0.398	0.690466	0.937751	0	0.0167	0.0057	0.0057	TRUE	NA
TE0285_SO2_FAM1281/Unknown/Unknown	23	22	19	23	22	22	19	23	21.51	22	21	0.925	-0.113	-0.206	0.836689	0.96598	0	0.2434	0.0985	0.0985	TRUE	NA
TE0286_SO2_FAM1282/Unknown/Unknown	1806	1786	1993	1700	1744	1825	1946	1684	1799.83	1784	1815	1.017	0.024	0.184	0.854102	0.971325	0.0052	0.0119	0.0079	0.0079	TRUE	NA
TE0287_SO2_FAM1284/PLE/Penelope	109	111	140	120	105	113	137	119	118.57	109	128	1.169	0.225	0.82	0.412184	0.851161	0	0.067	0.0278	0.0278	TRUE	NA
TE0288_SO2_FAM1285/DNA/TcMar-Tc1	20	15	32	25	19	15	31	25	22.66	17	28	1.615	0.692	1.239	0.215488	0.689218	0	0.2347	0.1036	0.1036	TRUE	NA
TE0289_SO2_FAM1286/DNA/TcMar-Tc1	760	744	793	664	734	760	774	658	731.59	747	716	0.958	-0.061	-0.398	0.690896	0.937751	0.0055	0.0163	0.0101	0.0101	TRUE	NA
TE0290_SO2_FAM1287/DNA/TcMar-Tc1	302	303	154	99	292	310	150	98	212.44	301	124	0.413	-1.275	-4.235	2.28e-05	0.00117112	0.0338	0.0406	0.0379	0.0379	TRUE	NA
TE0291_SO2_FAM1288/DNA/Unknown	683	590	794	631	660	603	775	625	665.72	632	700	1.109	0.149	0.822	0.41097	0.851024	0.0121	0.0171	0.0143	0.0143	TRUE	NA
TE0292_SO2_FAM1289/DNA/Sola-1	53	62	60	51	51	63	59	51	55.91	57	55	0.953	-0.069	-0.179	0.858119	0.972505	0	0.1211	0.0539	0.0539	TRUE	NA
TE0293_SO2_FAM0129/LTR/Gypsy	163	123	121	127	157	126	118	126	131.77	142	122	0.861	-0.216	-0.769	0.44203	0.864155	0	0.0613	0.0303	0.0303	TRUE	NA
TE0294_SO2_FAM1290/DNA/TcMar-Tc1	91	107	143	122	88	109	140	121	114.43	98	130	1.322	0.402	1.336	0.181469	0.643915	0	0.069	0.0347	0.0347	TRUE	NA
TE0295_SO2_FAM1291/DNA/Academ-1	137	103	99	77	132	105	97	76	102.63	118	86	0.728	-0.459	-1.383	0.166774	0.619195	0.017	0.0753	0.043	0.043	TRUE	NA
TE0296_SO2_FAM1293/Unknown/Unknown	78	86	70	73	75	88	68	72	75.97	82	70	0.862	-0.214	-0.651	0.514833	0.892621	0	0.0956	0.0387	0.0387	TRUE	NA
TE0297_SO2_FAM1294/DNA/hAT-Tip100	85	109	104	86	82	111	102	85	95.05	96	94	0.966	-0.05	-0.145	0.885016	0.979487	0.0204	0.0801	0.047	0.047	TRUE	NA
TE0298_SO2_FAM1295/DNA/PIF-Harbinger	92	63	63	55	89	64	62	54	67.31	76	58	0.756	-0.403	-1.049	0.294048	0.776621	0	0.105	0.0558	0.0558	TRUE	NA
TE0299_SO2_FAM1296/Unknown/Unknown	213	305	289	291	206	312	282	288	271.96	259	285	1.103	0.142	0.495	0.620895	0.922154	0.0384	0.0328	0.0357	0.0357	TRUE	NA
TE0300_SO2_FAM1297/DNA/TcMar-Tc1	102	99	69	93	99	101	67	92	89.8	100	80	0.799	-0.324	-0.957	0.338397	0.810694	0.0108	0.0838	0.044	0.044	TRUE	NA
TE0301_SO2_FAM1298/LINE/I	195	187	138	170	188	191	135	168	170.64	190	152	0.799	-0.324	-1.283	0.1994	0.670843	0.0051	0.0491	0.0248	0.0248	TRUE	NA
TE0302_SO2_FAM1299/Unknown/Unknown	161	167	206	143	155	171	201	142	167.24	163	172	1.051	0.072	0.241	0.809497	0.962727	0.0267	0.05	0.0372	0.0372	TRUE	NA
TE0303_SO2_FAM0013/LTR/Pao	228	160	107	111	220	164	104	110	149.54	192	107	0.558	-0.84	-2.857	0.00428273	0.0678517	0.0189	0.055	0.0344	0.0344	TRUE	NA
TE0304_SO2_FAM1300/DNA/hAT-hATm	33	37	35	29	32	38	34	29	33.15	35	32	0.903	-0.147	-0.314	0.753741	0.950355	0	0.1788	0.0749	0.0749	TRUE	NA
TE0305_SO2_FAM1301/Unknown/Unknown	28	53	48	37	27	54	47	37	41.18	40	42	1.03	0.043	0.077	0.938925	0.987502	0.1037	0.1524	0.1265	0.1265	TRUE	NA
TE0306_SO2_FAM1302/DNA/Unknown	118	128	137	116	114	131	134	115	123.36	122	124	1.016	0.024	0.084	0.932817	0.986322	0	0.0648	0.0295	0.0295	TRUE	NA
TE0307_SO2_FAM1303/DNA/PIF-Harbinger	23	12	19	16	22	12	19	16	17.22	17	18	0.996	-0.006	-0.009	0.992584	0.998803	0	0.284	0.1539	0.1539	TRUE	NA
TE0308_SO2_FAM1304/Unknown/Unknown	451	421	435	447	436	430	425	443	433.33	433	434	1.002	0.003	0.019	0.985168	0.998093	0	0.0226	0.0081	0.0081	TRUE	NA
TE0309_SO2_FAM1305/DNA/Unknown	111	90	82	79	107	92	80	78	89.37	100	79	0.794	-0.332	-1.08	0.279926	0.766524	0	0.0841	0.0341	0.0341	TRUE	NA
TE0310_SO2_FAM1306/DNA/PIF-Harbinger	184	200	233	250	178	204	227	248	214.31	191	238	1.244	0.315	1.44	0.149896	0.595035	0	0.0402	0.0183	0.0183	TRUE	NA
TE0311_SO2_FAM1307/DNA/Unknown	988	902	1014	950	954	922	990	941	951.78	938	966	1.029	0.042	0.361	0.71836	0.943221	0	0.0144	0.0054	0.0054	TRUE	NA
TE0312_SO2_FAM1308/DNA/CMC-Transib	340	317	293	262	328	324	286	260	299.48	326	273	0.836	-0.258	-1.439	0.150258	0.595531	0	0.0302	0.0121	0.0121	TRUE	NA
TE0313_SO2_FAM1309/LINE/I	157	144	123	119	152	147	120	118	134.19	150	119	0.796	-0.328	-1.331	0.183135	0.645635	0	0.0604	0.0218	0.0218	TRUE	NA
TE0314_SO2_FAM0131/LTR/Pao	52	52	41	25	50	53	40	25	42.04	52	32	0.627	-0.673	-1.414	0.157	0.604834	0.0192	0.1501	0.084	0.084	TRUE	NA
TE0315_SO2_FAM1310/DNA/P	73	71	75	78	71	73	73	77	73.39	72	75	1.052	0.073	0.227	0.820205	0.962727	0	0.0982	0.0363	0.0363	TRUE	NA
TE0316_SO2_FAM1311/Unknown/Unknown	116	156	175	135	112	159	171	134	144.01	136	152	1.123	0.167	0.501	0.616691	0.920966	0.0382	0.0568	0.0468	0.0468	TRUE	NA
TE0317_SO2_FAM1312/LINE/L2	109	114	140	95	105	117	137	94	113.14	111	116	1.041	0.058	0.171	0.86428	0.973605	0.0283	0.0696	0.0469	0.0469	TRUE	NA
TE0318_SO2_FAM1313/LINE/R1	101	124	94	99	98	127	92	98	103.53	112	95	0.847	-0.239	-0.761	0.446728	0.865585	0	0.0748	0.038	0.038	TRUE	NA
TE0319_SO2_FAM1314/DNA/hAT-Tip100	1894	1745	2013	2206	1829	1783	1965	2185	1940.81	1806	2075	1.149	0.2	1.725	0.0845483	0.455212	0.0025	0.0117	0.006	0.006	TRUE	NA
TE0320_SO2_FAM1315/DNA/hAT-Tip100	121	220	201	163	117	225	196	161	174.85	171	178	1.048	0.067	0.162	0.871087	0.975343	0.1048	0.0481	0.0765	0.0765	TRUE	NA
TE0321_SO2_FAM1316/DNA/TcMar-Tc1	236	190	212	159	228	194	207	158	196.65	211	182	0.863	-0.212	-0.782	0.434212	0.859365	0.0194	0.0434	0.0302	0.0302	TRUE	NA
TE0322_SO2_FAM1317/Unknown/Unknown	248	247	248	195	240	252	242	193	231.81	246	218	0.885	-0.176	-0.762	0.446223	0.865585	0.0086	0.0376	0.0214	0.0214	TRUE	NA
TE0323_SO2_FAM1318/LINE/I	79	74	80	63	76	76	78	62	73.11	76	70	0.925	-0.112	-0.328	0.743161	0.94889	0	0.0985	0.0429	0.0429	TRUE	NA
TE0324_SO2_FAM1319/DNA/TcMar-Tc1	176	139	190	183	170	142	185	181	169.7	156	183	1.175	0.232	0.959	0.337572	0.810169	0	0.0493	0.0224	0.0224	TRUE	NA
TE0325_SO2_FAM0132/LTR/Pao	51	52	60	53	49	53	59	53	53.37	51	56	1.085	0.118	0.315	0.7524	0.949837	0	0.1255	0.0487	0.0487	TRUE	NA
TE0326_SO2_FAM1320/LINE/I	172	146	148	153	166	149	144	152	152.85	158	148	0.939	-0.091	-0.38	0.70389	0.940139	0	0.054	0.0214	0.0214	TRUE	NA
TE0327_SO2_FAM1321/LINE/RTE-BovB	112	99	81	83	108	101	79	82	92.66	104	80	0.77	-0.376	-1.283	0.199355	0.670843	0	0.0817	0.0305	0.0305	TRUE	NA
TE0328_SO2_FAM1322/DNA/hAT-Ac	23	34	50	41	22	35	49	41	36.6	28	45	1.573	0.654	1.312	0.18966	0.654926	0	0.1663	0.0908	0.0908	TRUE	NA
TE0329_SO2_FAM1323/Unknown/Unknown	16	5	8	7	15	5	8	7	8.83	10	8	0.715	-0.484	-0.512	0.608631	0.920037	0.1845	0.4584	0.3151	0.3151	TRUE	NA
TE0330_SO2_FAM1324/Unknown/Unknown	22	58	41	13	21	59	40	13	33.36	40	26	0.658	-0.604	-0.705	0.48057	0.87742	0.4563	0.1779	0.3213	0.3213	TRUE	NA
TE0331_SO2_FAM1325/DNA/Unknown	432	310	336	366	417	317	328	363	356.16	367	346	0.94	-0.089	-0.39	0.696869	0.938396	0.0186	0.0263	0.0221	0.0221	TRUE	NA
TE0332_SO2_FAM1326/LINE/RTE-BovB	167	205	199	175	161	210	194	173	184.61	186	184	0.992	-0.011	-0.043	0.965979	0.99663	0.0148	0.0458	0.0285	0.0285	TRUE	NA
TE0333_SO2_FAM1327/Unknown/Unknown	2075	2097	2228	2143	2004	2143	2175	2123	2111.32	2074	2149	1.037	0.052	0.506	0.613042	0.920149	0.0008	0.0116	0.0046	0.0046	TRUE	NA
TE0334_SO2_FAM1328/DNA/TcMar-Mariner	496	436	393	386	479	446	384	382	422.67	462	383	0.828	-0.272	-1.777	0.0755964	0.431837	0	0.023	0.0089	0.0089	TRUE	NA
TE0335_SO2_FAM1329/Unknown/Unknown	189	159	143	199	183	162	140	197	170.45	172	168	0.976	-0.036	-0.119	0.905089	0.983487	0.0268	0.0491	0.0369	0.0369	TRUE	NA
TE0336_SO2_FAM0133/LTR/Pao	78	64	87	68	75	65	85	67	73.26	70	76	1.082	0.114	0.321	0.747917	0.949565	0	0.0983	0.0465	0.0465	TRUE	NA
TE0337_SO2_FAM1330/DNA/Unknown	70	312	269	216	68	319	263	214	215.77	194	238	1.234	0.303	0.302	0.762632	0.952105	0.4782	0.04	0.2284	0.4782	TRUE	NA
TE0338_SO2_FAM1331/DNA/TcMar-Tc1	2063	1851	1863	1717	1992	1892	1819	1701	1850.97	1942	1760	0.906	-0.142	-1.315	0.188468	0.653126	0.0012	0.0118	0.0051	0.0051	TRUE	NA
TE0339_SO2_FAM1332/Unknown/Unknown	235	228	200	191	227	233	195	189	211.11	230	192	0.836	-0.258	-1.286	0.198461	0.669132	0	0.0408	0.0147	0.0147	TRUE	NA
TE0340_SO2_FAM1333/LINE/RTE-RTE	214	367	392	390	207	375	383	386	337.7	291	384	1.323	0.403	1.179	0.238297	0.719059	0.0813	0.0274	0.0532	0.0532	TRUE	NA
TE0341_SO2_FAM1334/DNA/TcMar-Tc1	1012	918	883	816	977	938	862	808	896.5	958	835	0.872	-0.198	-1.638	0.101523	0.499257	0	0.0147	0.0059	0.0059	TRUE	NA
TE0342_SO2_FAM1335/DNA/hAT-hAT19	37	20	34	36	36	20	33	36	31.26	28	34	1.223	0.291	0.537	0.59094	0.91637	0.0364	0.1865	0.1089	0.1089	TRUE	NA
TE0343_SO2_FAM1336/DNA/Unknown	270	292	385	351	261	298	376	348	320.69	280	362	1.295	0.373	1.986	0.0470243	0.326672	0	0.0286	0.0138	0.0138	TRUE	NA
TE0344_SO2_FAM1337/Unknown/Unknown	11	34	21	25	11	35	21	25	22.66	23	23	1	0	0	0.999854	0.999906	0.2656	0.2347	0.2509	0.2509	TRUE	NA
TE0345_SO2_FAM1339/DNA/TcMar-Tc1	90	86	96	66	87	88	94	65	83.48	88	80	0.91	-0.135	-0.376	0.707127	0.940696	0.0189	0.0888	0.0505	0.0505	TRUE	NA
TE0346_SO2_FAM0134/LTR/Pao	106	88	57	79	102	90	56	78	81.55	96	67	0.696	-0.523	-1.439	0.150252	0.595531	0.017	0.0904	0.051	0.051	TRUE	NA
TE0347_SO2_FAM1340/Unknown/Unknown	64	139	125	109	62	142	122	108	108.47	102	115	1.129	0.175	0.348	0.727626	0.944468	0.1531	0.072	0.1128	0.1128	TRUE	NA
TE0348_SO2_FAM1341/Unknown/Unknown	491	488	450	408	474	499	439	404	454.11	486	422	0.867	-0.206	-1.342	0.17948	0.640984	0	0.0219	0.0091	0.0091	TRUE	NA
TE0349_SO2_FAM1343/DNA/hAT-Tip100	76	85	130	84	73	87	127	83	92.6	80	105	1.312	0.392	1.022	0.306921	0.78827	0.0418	0.0818	0.0597	0.0597	TRUE	NA
TE0350_SO2_FAM1344/Unknown/Unknown	17	45	32	45	16	46	31	45	34.56	31	38	1.217	0.283	0.408	0.683536	0.935769	0.2308	0.1734	0.2032	0.2032	TRUE	NA
TE0351_SO2_FAM1345/Unknown/Unknown	492	484	472	409	475	495	461	405	458.95	485	433	0.893	-0.163	-1.008	0.313272	0.792012	0.0022	0.0217	0.0104	0.0104	TRUE	NA
TE0352_SO2_FAM1346/DNA/Unknown	392	345	398	396	379	353	389	392	378.01	366	390	1.068	0.095	0.594	0.55224	0.905744	0	0.0251	0.0095	0.0095	TRUE	NA
TE0353_SO2_FAM1347/Unknown/Unknown	141	108	98	82	136	110	96	81	105.86	123	88	0.717	-0.479	-1.538	0.124152	0.544706	0	0.0735	0.0371	0.0371	TRUE	NA
TE0354_SO2_FAM1348/DNA/hAT-Tip100	193	169	181	171	186	173	177	169	176.31	180	173	0.964	-0.053	-0.241	0.809777	0.962727	0	0.0477	0.0181	0.0181	TRUE	NA
TE0355_SO2_FAM1349/Unknown/Unknown	96	76	82	77	93	78	80	76	81.68	86	78	0.917	-0.125	-0.388	0.698112	0.938821	0	0.0903	0.0377	0.0377	TRUE	NA
TE0356_SO2_FAM0135/LINE/R1-LOA	1133	1656	1581	1518	1094	1692	1543	1504	1458.49	1393	1524	1.094	0.129	0.526	0.59906	0.91637	0.0459	0.0125	0.0284	0.0284	TRUE	NA
TE0357_SO2_FAM1350/LINE/RTE-RTE	672	641	709	593	649	655	692	587	645.94	652	640	0.981	-0.027	-0.173	0.862899	0.973173	0.0052	0.0174	0.0103	0.0103	TRUE	NA
TE0358_SO2_FAM1351/DNA/hAT-Ac	8	8	15	8	8	8	15	8	9.62	8	12	1.421	0.507	0.619	0.535608	0.898783	0	0.4306	0.2152	0.2152	TRUE	NA
TE0359_SO2_FAM1352/LINE/RTE-RTE	162	233	260	206	156	238	254	204	213.12	197	229	1.161	0.216	0.669	0.503336	0.886926	0.0497	0.0404	0.0453	0.0453	TRUE	NA
TE0360_SO2_FAM1353/Unknown/Unknown	1	16	18	10	1	16	18	10	11.2	8	14	1.593	0.671	0.518	0.604282	0.918994	1.0597	0.3855	0.7132	0.7132	TRUE	NA
TE0361_SO2_FAM1354/DNA/Unknown	303	279	218	211	293	285	213	209	249.91	289	211	0.73	-0.454	-2.436	0.0148374	0.155262	0	0.0352	0.0126	0.0126	TRUE	NA
TE0362_SO2_FAM1355/Unknown/Unknown	137	137	136	106	132	140	133	105	127.53	136	119	0.873	-0.195	-0.686	0.492587	0.882167	0	0.063	0.0311	0.0311	TRUE	NA
TE0363_SO2_FAM1356/Unknown/Unknown	85	76	59	52	82	78	58	52	67.22	80	55	0.683	-0.55	-1.613	0.106801	0.509767	0	0.1051	0.0407	0.0407	TRUE	NA
TE0364_SO2_FAM1357/Unknown/Unknown	144	305	319	302	139	312	311	299	265.35	226	305	1.355	0.439	1.016	0.309604	0.790372	0.1465	0.0335	0.0857	0.0857	TRUE	NA
TE0365_SO2_FAM1358/DNA/Unknown	661	1280	1254	1151	638	1308	1224	1140	1077.76	973	1182	1.215	0.281	0.794	0.427299	0.856196	0.1212	0.0137	0.0592	0.0592	TRUE	NA
TE0366_SO2_FAM1359/DNA/TcMar-Tc1	30	33	33	29	29	34	32	29	30.91	32	30	0.973	-0.04	-0.084	0.933023	0.986322	0	0.188	0.0756	0.0756	TRUE	NA
TE0367_SO2_FAM0136/LTR/Pao	70	122	87	95	68	125	85	94	92.83	96	90	0.932	-0.102	-0.232	0.816925	0.962727	0.0821	0.0816	0.0818	0.0818	TRUE	NA
TE0368_SO2_FAM1360/DNA/Unknown	294	278	300	273	284	284	293	270	282.85	284	282	0.992	-0.012	-0.066	0.947409	0.989072	0	0.0317	0.0121	0.0121	TRUE	NA
TE0369_SO2_FAM1361/DNA/Unknown	408	380	392	311	394	388	383	308	368.3	391	346	0.883	-0.179	-0.906	0.365076	0.828541	0.0087	0.0256	0.0162	0.0162	TRUE	NA
TE0370_SO2_FAM1362/Unknown/Unknown	361	308	311	301	349	315	304	298	316.31	332	301	0.907	-0.141	-0.798	0.424965	0.855942	0	0.0289	0.0119	0.0119	TRUE	NA
TE0371_SO2_FAM1363/DNA/TcMar-Tc1	860	938	968	800	831	959	945	793	881.69	895	869	0.971	-0.042	-0.244	0.807547	0.962727	0.0117	0.0149	0.0131	0.0131	TRUE	NA
TE0372_SO2_FAM1364/DNA/Unknown	68	86	70	60	66	88	68	59	70.34	77	64	0.833	-0.264	-0.71	0.477894	0.876914	0	0.1015	0.0522	0.0522	TRUE	NA
TE0373_SO2_FAM1365/DNA/Unknown	226	244	286	244	218	249	279	242	247.14	234	260	1.115	0.156	0.722	0.470382	0.872527	0.0056	0.0356	0.0185	0.0185	TRUE	NA
TE0374_SO2_FAM1366/Unknown/Unknown	226	234	250	200	218	239	244	198	224.9	228	221	0.967	-0.048	-0.208	0.835608	0.96598	0.0084	0.0386	0.0216	0.0216	TRUE	NA
TE0375_SO2_FAM1367/Unknown/Unknown	101	68	105	61	98	69	103	60	82.49	84	82	0.975	-0.036	-0.08	0.935933	0.986693	0.083	0.0896	0.0861	0.0861	TRUE	NA
TE0376_SO2_FAM1368/DNA/hAT-Tip100	10	12	21	12	10	12	21	12	13.58	11	16	1.48	0.566	0.784	0.433288	0.859078	0	0.3357	0.1746	0.1746	TRUE	NA
TE0377_SO2_FAM1369/LINE/I	244	232	218	201	236	237	213	199	221.18	236	206	0.871	-0.198	-0.998	0.318336	0.795714	0	0.0392	0.0145	0.0145	TRUE	NA
TE0378_SO2_FAM0137/LINE/I	434	411	416	379	419	420	406	375	405.2	420	390	0.931	-0.102	-0.657	0.511117	0.890797	0	0.0238	0.0092	0.0092	TRUE	NA
TE0379_SO2_FAM1370/Unknown/Unknown	16	20	13	7	15	20	13	7	13.88	18	10	0.548	-0.868	-1.199	0.230677	0.710391	0	0.3305	0.1744	0.1744	TRUE	NA
TE0380_SO2_FAM1371/Unknown/Unknown	226	202	236	176	218	206	230	174	207.37	212	202	0.953	-0.069	-0.27	0.786796	0.957363	0.015	0.0414	0.0268	0.0268	TRUE	NA
TE0381_SO2_FAM1372/DNA/CMC-Transib	40	32	23	35	39	33	22	35	32.12	36	28	0.8	-0.322	-0.626	0.531399	0.897602	0	0.1829	0.0958	0.0958	TRUE	NA
TE0382_SO2_FAM1373/LTR/Pao	11	7	5	4	11	7	5	4	6.66	9	4	0.497	-1.009	-1.081	0.279694	0.766228	0	0.5638	0.2518	0.2518	TRUE	NA
TE0383_SO2_FAM1374/DNA/Unknown	171	163	224	157	165	167	219	156	176.49	166	188	1.128	0.174	0.603	0.546273	0.903862	0.0237	0.0477	0.0344	0.0344	TRUE	NA
TE0384_SO2_FAM1375/DNA/hAT-Tip100	69	178	160	131	67	182	156	130	133.63	124	143	1.151	0.203	0.368	0.712782	0.941794	0.2245	0.0606	0.1394	0.1394	TRUE	NA
TE0385_SO2_FAM1376/DNA/TcMar-Fot1	33	20	35	23	32	20	34	23	27.32	26	28	1.088	0.121	0.21	0.833721	0.965339	0.0513	0.2055	0.1237	0.1237	TRUE	NA
TE0386_SO2_FAM1377/Unknown/Unknown	165	142	157	166	159	145	153	164	155.55	152	158	1.043	0.061	0.255	0.798449	0.960405	0	0.0532	0.021	0.021	TRUE	NA
TE0387_SO2_FAM1378/LINE/Dong-R4	1223	1146	1416	1325	1181	1171	1382	1313	1261.85	1176	1348	1.146	0.196	1.842	0.0654208	0.397432	0	0.013	0.0047	0.0047	TRUE	NA
TE0388_SO2_FAM1379/DNA/hAT-Tag1	198	244	226	185	191	249	221	183	211.13	220	202	0.917	-0.125	-0.463	0.643665	0.926267	0.0214	0.0408	0.0301	0.0301	TRUE	NA
TE0389_SO2_FAM0138/LTR/Pao	122	121	120	130	118	124	117	129	121.86	121	123	1.019	0.027	0.101	0.919686	0.985032	0	0.0655	0.0251	0.0251	TRUE	NA
TE0390_SO2_FAM1380/DNA/hAT-Tip100	31	45	47	44	30	46	46	44	41.35	38	45	1.18	0.239	0.512	0.608485	0.920037	0	0.1519	0.0805	0.0805	TRUE	NA
TE0391_SO2_FAM1381/DNA/TcMar-Tc1	26	34	37	16	25	35	36	16	27.96	30	26	0.869	-0.202	-0.308	0.757998	0.950879	0.1423	0.2021	0.1709	0.1709	TRUE	NA
TE0392_SO2_FAM1382/LINE/R1	123	106	102	87	119	108	100	86	103.22	114	93	0.818	-0.29	-0.994	0.320239	0.797611	0	0.075	0.0313	0.0313	TRUE	NA
TE0393_SO2_FAM1383/DNA/TcMar-Tc1	64	58	73	59	62	59	71	58	62.7	60	64	1.071	0.099	0.276	0.782476	0.956827	0	0.1109	0.0465	0.0465	TRUE	NA
TE0394_SO2_FAM1384/Unknown/Unknown	16	17	16	11	15	17	16	11	14.84	16	14	0.809	-0.306	-0.468	0.639735	0.926267	0	0.3152	0.1386	0.1386	TRUE	NA
TE0395_SO2_FAM1385/Unknown/Unknown	84	143	181	110	81	146	177	109	128.24	114	143	1.258	0.331	0.711	0.476996	0.876758	0.1293	0.0627	0.0964	0.0964	TRUE	NA
TE0396_SO2_FAM1386/DNA/Unknown	322	301	301	256	311	308	294	254	291.52	310	274	0.885	-0.176	-0.919	0.358001	0.823926	0	0.0309	0.0142	0.0142	TRUE	NA
TE0397_SO2_FAM1387/LINE/L2	12	6	13	11	12	6	13	11	10.33	9	12	1.327	0.408	0.516	0.605863	0.919471	0	0.4088	0.2035	0.2035	TRUE	NA
TE0398_SO2_FAM1389/LTR/Gypsy	6	8	11	5	6	8	11	5	7.42	7	8	1.126	0.171	0.184	0.853854	0.971235	0	0.5208	0.2813	0.2813	TRUE	NA
TE0399_SO2_FAM0139/LTR/Pao	44	67	70	54	42	68	68	53	58.2	55	60	1.099	0.137	0.301	0.763473	0.952118	0.052	0.1174	0.0822	0.0822	TRUE	NA
TE0400_SO2_FAM1390/DNA/CMC-Transib	104	72	81	66	100	74	79	65	79.62	87	72	0.83	-0.269	-0.731	0.465	0.872204	0.0213	0.0921	0.0528	0.0528	TRUE	NA
TE0401_SO2_FAM1391/DNA/P	17	18	27	24	16	18	26	24	21.24	17	25	1.441	0.527	0.957	0.338612	0.811011	0	0.2456	0.0977	0.0977	TRUE	NA
TE0402_SO2_FAM1392/DNA/Unknown	117	77	103	73	113	79	101	72	91.14	96	86	0.901	-0.15	-0.38	0.704171	0.940139	0.0479	0.0828	0.0639	0.0639	TRUE	NA
TE0403_SO2_FAM1393/Unknown/Unknown	141	94	88	68	136	96	86	67	96.38	116	76	0.66	-0.6	-1.622	0.104839	0.50571	0.0354	0.0792	0.0551	0.0551	TRUE	NA
TE0404_SO2_FAM1394/DNA/Unknown	6692	6681	7428	6607	6463	6828	7252	6546	6772.01	6646	6899	1.038	0.054	0.461	0.644934	0.92631	0.0026	0.0124	0.0065	0.0065	TRUE	NA
TE0405_SO2_FAM1395/Unknown/Unknown	103	87	169	173	99	89	165	171	131.19	94	168	1.785	0.836	3.223	0.00127032	0.0283465	0	0.0615	0.0241	0.0241	TRUE	NA
TE0406_SO2_FAM1396/PLE/Penelope	36	39	26	24	35	40	25	24	30.95	38	24	0.659	-0.601	-1.269	0.204354	0.677237	0	0.1879	0.0745	0.0745	TRUE	NA
TE0407_SO2_FAM1398/LINE/L2	31	21	28	29	30	21	27	29	26.87	26	28	1.089	0.123	0.237	0.812386	0.962727	0	0.208	0.0928	0.0928	TRUE	NA
TE0408_SO2_FAM1399/Unknown/Unknown	778	684	850	848	751	699	830	840	780.09	725	835	1.151	0.203	1.633	0.102573	0.501121	0	0.0157	0.0062	0.0062	TRUE	NA
TE0409_SO2_FAM0014/DNA/Maverick	1776	1523	1917	1645	1715	1556	1872	1630	1693.22	1636	1751	1.07	0.098	0.699	0.484688	0.879252	0.0058	0.012	0.0088	0.0088	TRUE	NA
TE0410_SO2_FAM0140/LTR/Pao	93	106	118	91	90	108	115	90	100.87	99	102	1.037	0.053	0.161	0.872326	0.975518	0.0139	0.0764	0.0415	0.0415	TRUE	NA
TE0411_SO2_FAM1400/Unknown/Unknown	454	438	480	432	438	448	469	428	445.67	443	448	1.012	0.017	0.112	0.910766	0.984048	0	0.0222	0.0091	0.0091	TRUE	NA
TE0412_SO2_FAM1401/Unknown/Unknown	146	218	244	191	141	223	238	189	197.81	182	214	1.176	0.234	0.684	0.494026	0.883493	0.0583	0.0432	0.051	0.051	TRUE	NA
TE0413_SO2_FAM1402/DNA/P	96	58	68	51	93	59	66	51	67.23	76	58	0.769	-0.38	-0.867	0.385852	0.839997	0.0537	0.1051	0.0771	0.0771	TRUE	NA
TE0414_SO2_FAM1403/Unknown/Unknown	20	84	64	42	19	86	62	42	52.31	52	52	0.991	-0.013	-0.016	0.987064	0.998281	0.4598	0.1274	0.2934	0.2934	TRUE	NA
TE0415_SO2_FAM1404/DNA/TcMar-Fot1	17	10	12	6	16	10	12	6	11.07	13	9	0.662	-0.594	-0.73	0.465311	0.872204	0	0.3886	0.2254	0.2254	TRUE	NA
TE0416_SO2_FAM1405/DNA/Unknown	51	44	48	38	49	45	47	38	44.68	47	42	0.897	-0.157	-0.378	0.705217	0.940597	0	0.1434	0.0607	0.0607	TRUE	NA
TE0417_SO2_FAM1407/DNA/TcMar-Mariner	661	697	751	681	638	712	733	675	689.63	675	704	1.043	0.06	0.411	0.680758	0.935769	0.0033	0.0168	0.0088	0.0088	TRUE	NA
TE0418_SO2_FAM1408/DNA/Unknown	157	186	165	101	152	190	161	100	150.71	171	130	0.765	-0.387	-1.061	0.288692	0.773021	0.0598	0.0547	0.0573	0.0573	TRUE	NA
TE0419_SO2_FAM1409/DNA/Unknown	1376	1464	1719	1482	1329	1496	1678	1468	1492.88	1412	1573	1.114	0.156	1.074	0.283017	0.768577	0.0066	0.0124	0.0094	0.0094	TRUE	NA
TE0420_SO2_FAM0141/LTR/Gypsy	1975	1446	1429	1350	1907	1478	1395	1337	1529.43	1692	1366	0.807	-0.309	-1.75	0.0800798	0.442863	0.0152	0.0123	0.0143	0.0143	TRUE	NA
TE0421_SO2_FAM1411/DNA/PiggyBac	77	66	62	58	74	67	61	57	64.95	70	59	0.832	-0.266	-0.774	0.438954	0.861744	0	0.108	0.0413	0.0413	TRUE	NA
TE0422_SO2_FAM1412/Unknown/Unknown	20	34	29	25	19	35	28	25	26.79	27	26	0.984	-0.024	-0.041	0.967445	0.996954	0.0502	0.2084	0.1245	0.1245	TRUE	NA
TE0423_SO2_FAM1413/Unknown/Unknown	670	502	498	497	647	513	486	492	534.66	580	489	0.843	-0.246	-1.304	0.192273	0.657732	0.0118	0.0195	0.0152	0.0152	TRUE	NA
TE0424_SO2_FAM1414/Unknown/Unknown	2858	2625	2166	1997	2760	2683	2115	1978	2383.97	2722	2046	0.752	-0.411	-4.052	5.07e-05	0.00223211	0.0008	0.0114	0.0045	0.0045	TRUE	NA
TE0425_SO2_FAM1415/DNA/TcMar-Tc1	120	94	84	87	116	96	82	86	95.04	106	84	0.793	-0.335	-1.09	0.275711	0.762659	0	0.0801	0.0347	0.0347	TRUE	NA
TE0426_SO2_FAM1416/LTR/Gypsy	10	13	12	10	10	13	12	10	11.14	12	11	0.944	-0.083	-0.114	0.909384	0.984048	0	0.3869	0.1669	0.1669	TRUE	NA
TE0427_SO2_FAM1417/DNA/Unknown	10	7	11	5	10	7	11	5	8.13	8	8	0.933	-0.1	-0.112	0.910991	0.984048	0	0.4871	0.2628	0.2628	TRUE	NA
TE0428_SO2_FAM1418/DNA/P	29	23	34	17	28	24	33	17	25.39	26	25	0.971	-0.042	-0.068	0.945526	0.989072	0.0763	0.2166	0.1426	0.1426	TRUE	NA
TE0429_SO2_FAM1419/LINE/RTE-BovB	51	109	103	97	49	111	101	96	89.33	80	98	1.225	0.293	0.576	0.564337	0.909569	0.1412	0.0841	0.1132	0.1132	TRUE	NA
TE0430_SO2_FAM0142/LTR/Pao	259	213	183	170	250	218	179	168	203.72	234	174	0.742	-0.431	-1.947	0.0514984	0.343253	0	0.0421	0.0186	0.0186	TRUE	NA
TE0431_SO2_FAM1420/DNA/Unknown	604	529	630	486	583	541	615	481	555.12	562	548	0.976	-0.036	-0.182	0.855242	0.971634	0.0145	0.0191	0.0166	0.0166	TRUE	NA
TE0432_SO2_FAM1421/Unknown/Unknown	91	108	121	123	88	110	118	122	109.56	99	120	1.211	0.277	0.932	0.351359	0.820116	0	0.0715	0.0332	0.0332	TRUE	NA
TE0433_SO2_FAM1422/LINE/R1-LOA	111	149	117	99	107	152	114	98	117.94	130	106	0.819	-0.288	-0.857	0.391368	0.841325	0.0287	0.0673	0.0459	0.0459	TRUE	NA
TE0434_SO2_FAM1423/DNA/Unknown	187	190	210	169	181	194	205	167	186.8	188	186	0.994	-0.009	-0.035	0.972071	0.997327	0.0064	0.0454	0.0232	0.0232	TRUE	NA
TE0435_SO2_FAM1425/DNA/Unknown	230	300	299	218	222	307	292	216	259.15	264	254	0.961	-0.057	-0.191	0.848252	0.970102	0.044	0.0342	0.0393	0.0393	TRUE	NA
TE0436_SO2_FAM1426/DNA/Unknown	1245	1088	1176	958	1202	1112	1148	949	1102.87	1157	1048	0.906	-0.142	-0.891	0.372796	0.831777	0.0087	0.0136	0.0113	0.0113	TRUE	NA
TE0437_SO2_FAM1427/Unknown/Unknown	61	53	62	55	59	54	61	54	57.02	56	58	1.017	0.024	0.067	0.946962	0.989072	0	0.1193	0.0464	0.0464	TRUE	NA
TE0438_SO2_FAM1428/DNA/TcMar-Tc1	94	124	96	83	91	127	94	82	98.36	109	88	0.81	-0.305	-0.881	0.378	0.834541	0.023	0.0779	0.0472	0.0472	TRUE	NA
TE0439_SO2_FAM1429/Unknown/Unknown	82	86	80	75	79	88	78	74	79.87	84	76	0.913	-0.132	-0.419	0.675197	0.934645	0	0.0919	0.0353	0.0353	TRUE	NA
TE0440_SO2_FAM0143/LTR/Pao	19	13	9	11	18	13	9	11	12.83	16	10	0.621	-0.687	-0.977	0.328398	0.802441	0	0.3495	0.1559	0.1559	TRUE	NA
TE0441_SO2_FAM1430/Unknown/Unknown	10	30	28	17	10	31	27	17	21.12	20	22	1.099	0.136	0.167	0.86732	0.973722	0.2903	0.2465	0.2694	0.2694	TRUE	NA
TE0442_SO2_FAM1431/Unknown/Unknown	245	270	258	227	237	276	252	225	247.33	256	238	0.931	-0.104	-0.482	0.629609	0.924141	0.0051	0.0356	0.0182	0.0182	TRUE	NA
TE0443_SO2_FAM1432/DNA/Unknown	1402	1200	1338	1120	1354	1226	1306	1110	1249.05	1290	1208	0.936	-0.095	-0.626	0.531134	0.897458	0.0083	0.013	0.0103	0.0103	TRUE	NA
TE0444_SO2_FAM1433/DNA/hAT-Tip100	69	120	127	93	67	123	124	92	101.35	95	108	1.143	0.193	0.427	0.66942	0.933207	0.0993	0.0761	0.0882	0.0882	TRUE	NA
TE0445_SO2_FAM1435/DNA/hAT-Charlie	22	18	15	14	21	18	15	14	17.04	20	14	0.719	-0.476	-0.791	0.428979	0.857079	0	0.2861	0.1146	0.1146	TRUE	NA
TE0446_SO2_FAM1436/Unknown/Unknown	886	1247	1409	1368	856	1274	1376	1355	1215.23	1065	1366	1.282	0.359	1.54	0.123513	0.543878	0.037	0.0131	0.0252	0.0252	TRUE	NA
TE0447_SO2_FAM1437/DNA/Unknown	109	111	76	76	105	113	74	75	92.05	109	74	0.684	-0.549	-1.858	0.0631212	0.387749	0	0.0822	0.0308	0.0308	TRUE	NA
TE0448_SO2_FAM1438/Unknown/Unknown	64	76	98	91	62	78	96	90	81.33	70	93	1.333	0.415	1.251	0.210944	0.685262	0	0.0906	0.0405	0.0405	TRUE	NA
TE0449_SO2_FAM1439/DNA/hAT-hATm	212	218	243	211	205	223	237	209	218.45	214	223	1.044	0.062	0.291	0.771337	0.954389	0	0.0396	0.0176	0.0176	TRUE	NA
TE0450_SO2_FAM0144/LTR/Gypsy	415	340	386	365	401	347	377	362	371.68	374	370	0.987	-0.02	-0.11	0.912092	0.984369	0.0027	0.0254	0.0124	0.0124	TRUE	NA
TE0451_SO2_FAM1440/DNA/CMC-Chapaev-3	106	65	59	53	102	66	58	53	69.73	84	56	0.652	-0.618	-1.502	0.133197	0.565428	0.0382	0.1022	0.0665	0.0665	TRUE	NA
TE0452_SO2_FAM1441/Unknown/Unknown	706	1088	1210	1143	682	1112	1181	1132	1026.85	897	1156	1.29	0.368	1.359	0.174147	0.63285	0.0573	0.0139	0.0342	0.0342	TRUE	NA
TE0453_SO2_FAM1442/Unknown/Unknown	486	399	485	449	469	408	473	445	448.86	438	459	1.047	0.066	0.39	0.696176	0.937976	0.0036	0.022	0.0114	0.0114	TRUE	NA
TE0454_SO2_FAM1443/LTR/Gypsy	63	54	64	59	61	55	62	58	59.24	58	60	1.042	0.059	0.166	0.868144	0.97428	0	0.1159	0.0445	0.0445	TRUE	NA
TE0455_SO2_FAM1444/DNA/CMC-Transib	264	245	243	200	255	250	237	198	235.18	252	218	0.862	-0.215	-0.998	0.31845	0.795714	0	0.0371	0.0181	0.0181	TRUE	NA
TE0456_SO2_FAM1445/DNA/Unknown	2316	2032	2235	1797	2237	2077	2182	1780	2068.91	2157	1981	0.919	-0.123	-0.78	0.435184	0.860307	0.0112	0.0116	0.0114	0.0114	TRUE	NA
TE0457_SO2_FAM1446/DNA/TcMar-Tc1	19	6	12	12	18	6	12	12	12.02	12	12	0.961	-0.057	-0.067	0.946586	0.989072	0.1793	0.3663	0.2703	0.2703	TRUE	NA
TE0458_SO2_FAM1447/DNA/TcMar-Mariner	185	198	192	217	179	202	187	215	195.86	190	201	1.056	0.079	0.342	0.732252	0.945628	0	0.0435	0.0207	0.0207	TRUE	NA
TE0459_SO2_FAM1448/Unknown/Unknown	4249	2773	3120	2881	4104	2834	3046	2854	3209.42	3469	2950	0.85	-0.234	-1.067	0.285952	0.772204	0.0339	0.0113	0.0227	0.0227	TRUE	NA
TE0460_SO2_FAM1449/DNA/Unknown	69	69	87	63	67	71	85	62	71.13	69	74	1.075	0.104	0.283	0.776926	0.955844	0	0.1006	0.0509	0.0509	TRUE	NA
TE0461_SO2_FAM0145/LTR/Pao	244	312	274	239	236	319	267	237	264.7	278	252	0.91	-0.136	-0.533	0.594305	0.91637	0.0228	0.0336	0.0277	0.0277	TRUE	NA
TE0462_SO2_FAM1450/Unknown/Unknown	469	341	425	416	453	348	415	412	407.12	400	414	1.032	0.045	0.214	0.830816	0.964781	0.0145	0.0237	0.0187	0.0187	TRUE	NA
TE0463_SO2_FAM1451/LINE/RTE-BovB	268	240	216	208	259	245	211	206	230.26	252	208	0.827	-0.274	-1.407	0.159537	0.608017	0	0.0378	0.0139	0.0139	TRUE	NA
TE0464_SO2_FAM1452/DNA/Unknown	738	697	749	632	713	712	731	626	695.6	712	678	0.953	-0.07	-0.462	0.643785	0.926267	0.0045	0.0167	0.0096	0.0096	TRUE	NA
TE0465_SO2_FAM1453/DNA/Unknown	43	47	51	42	42	48	50	42	45.24	45	46	1.021	0.03	0.074	0.941348	0.988209	0	0.1421	0.06	0.06	TRUE	NA
TE0466_SO2_FAM1454/DNA/TcMar-Tc1	525	432	470	464	507	441	459	460	466.76	474	460	0.968	-0.047	-0.289	0.772857	0.954428	0.0027	0.0214	0.0105	0.0105	TRUE	NA
TE0467_SO2_FAM1455/DNA/Unknown	641	724	946	795	619	740	924	788	767.53	680	856	1.26	0.333	1.852	0.0640749	0.392208	0.0129	0.0159	0.0142	0.0142	TRUE	NA
TE0468_SO2_FAM1456/Unknown/Unknown	21	36	34	36	20	37	33	36	31.48	28	34	1.209	0.274	0.497	0.619284	0.921434	0.0481	0.1856	0.1139	0.1139	TRUE	NA
TE0469_SO2_FAM1457/DNA/Unknown	725	777	745	653	700	794	727	647	717.13	747	687	0.92	-0.12	-0.769	0.44218	0.864251	0.006	0.0164	0.0104	0.0104	TRUE	NA
TE0470_SO2_FAM1458/DNA/CMC-Transib	27	21	22	10	26	21	21	10	19.73	24	16	0.66	-0.599	-0.884	0.376814	0.834019	0.0763	0.2585	0.1683	0.1683	TRUE	NA
TE0471_SO2_FAM1459/Unknown/Unknown	57	68	80	62	55	69	78	61	66.02	62	70	1.121	0.165	0.433	0.664873	0.93183	0	0.1066	0.0548	0.0548	TRUE	NA
TE0472_SO2_FAM0146/PLE/Penelope	436	311	293	273	421	318	286	270	323.85	370	278	0.753	-0.41	-1.769	0.0768564	0.434319	0.018	0.0284	0.0226	0.0226	TRUE	NA
TE0473_SO2_FAM1460/DNA/Unknown	62	68	80	58	60	69	78	57	66.23	64	68	1.049	0.068	0.179	0.858107	0.972505	0	0.1063	0.0554	0.0554	TRUE	NA
TE0474_SO2_FAM1461/DNA/MULE-MuDR	4	9	6	5	4	9	6	5	5.97	6	6	0.831	-0.267	-0.264	0.791401	0.958024	0	0.6106	0.3225	0.3225	TRUE	NA
TE0475_SO2_FAM1462/Unknown/Unknown	3375	3707	4222	4382	3259	3788	4122	4341	3877.75	3524	4232	1.201	0.264	1.998	0.0456805	0.322019	0.0058	0.0114	0.0081	0.0081	TRUE	NA
TE0476_SO2_FAM1463/DNA/hAT-Ac	140	117	98	138	135	120	96	137	121.79	128	116	0.912	-0.133	-0.405	0.685844	0.936372	0.0264	0.0655	0.0441	0.0441	TRUE	NA
TE0477_SO2_FAM1464/Unknown/Unknown	171	271	265	262	165	277	259	260	240.09	221	260	1.173	0.23	0.696	0.486249	0.879493	0.0599	0.0365	0.0484	0.0484	TRUE	NA
TE0478_SO2_FAM1465/DNA/Crypton-I	36	31	30	25	35	32	29	25	30.13	34	27	0.813	-0.298	-0.622	0.533701	0.898068	0	0.1916	0.077	0.077	TRUE	NA
TE0479_SO2_FAM1466/DNA/Unknown	86	83	77	52	83	85	75	52	73.64	84	64	0.755	-0.406	-1.074	0.283032	0.768577	0.0174	0.0979	0.0549	0.0549	TRUE	NA
TE0480_SO2_FAM1467/LINE/RTE-BovB	219	173	171	134	212	177	167	133	172	194	150	0.772	-0.374	-1.37	0.170646	0.62747	0.0148	0.0487	0.03	0.03	TRUE	NA
TE0481_SO2_FAM1468/Unknown/Unknown	44	55	58	52	42	56	57	52	51.71	49	54	1.097	0.133	0.33	0.741318	0.948239	0	0.1285	0.0592	0.0592	TRUE	NA
TE0482_SO2_FAM1469/DNA/CMC-Transib	135	155	133	102	130	158	130	101	129.92	144	116	0.8	-0.322	-1.055	0.291525	0.773561	0.0169	0.062	0.037	0.037	TRUE	NA
TE0483_SO2_FAM1470/Unknown/Unknown	21	27	26	18	20	28	25	18	22.77	24	22	0.904	-0.146	-0.252	0.800815	0.960405	0	0.2339	0.1164	0.1164	TRUE	NA
TE0484_SO2_FAM1471/DNA/Sola-1	29	28	29	19	28	29	28	19	25.94	28	24	0.833	-0.264	-0.49	0.624214	0.92269	0	0.2133	0.101	0.101	TRUE	NA
TE0485_SO2_FAM1472/Unknown/Unknown	280	226	234	196	270	231	228	194	231	250	211	0.843	-0.247	-1.071	0.28411	0.770255	0.0084	0.0377	0.0212	0.0212	TRUE	NA
TE0486_SO2_FAM1473/DNA/Unknown	35	35	54	32	34	36	53	32	38.5	35	42	1.214	0.28	0.556	0.57795	0.913677	0.0422	0.1602	0.0957	0.0957	TRUE	NA
TE0487_SO2_FAM1474/DNA/Unknown	53	50	75	51	51	51	73	51	56.51	51	62	1.21	0.275	0.667	0.504612	0.887539	0	0.1201	0.064	0.064	TRUE	NA
TE0488_SO2_FAM1475/DNA/hAT-Tip100	6	9	10	6	6	9	10	6	7.67	8	8	1.051	0.071	0.08	0.936013	0.986694	0	0.5079	0.2494	0.2494	TRUE	NA
TE0489_SO2_FAM1476/Unknown/Unknown	46	35	23	21	44	36	22	21	30.86	40	22	0.539	-0.891	-1.824	0.0681049	0.408465	0	0.1883	0.0796	0.0796	TRUE	NA
TE0490_SO2_FAM1477/Unknown/Unknown	281	264	278	267	271	270	271	265	269.28	270	268	0.99	-0.014	-0.079	0.937254	0.986757	0	0.0331	0.0117	0.0117	TRUE	NA
TE0491_SO2_FAM1478/DNA/Unknown	205	167	201	159	198	171	196	158	180.6	184	177	0.959	-0.06	-0.229	0.818644	0.962727	0.0119	0.0467	0.0272	0.0272	TRUE	NA
TE0492_SO2_FAM1479/Unknown/Unknown	662	585	604	554	639	598	590	549	593.93	618	570	0.92	-0.12	-0.854	0.393333	0.841601	0	0.0183	0.0078	0.0078	TRUE	NA
TE0493_SO2_FAM1480/Unknown/Unknown	953	895	1037	1031	920	915	1012	1021	967.21	918	1016	1.108	0.148	1.363	0.172798	0.630984	0	0.0143	0.0047	0.0047	TRUE	NA
TE0494_SO2_FAM1481/DNA/TcMar-Tc1	2938	2434	2083	2142	2837	2487	2034	2122	2370.14	2662	2078	0.78	-0.358	-2.85	0.00437394	0.0688577	0.0039	0.0114	0.0072	0.0072	TRUE	NA
TE0495_SO2_FAM1482/DNA/Unknown	111	142	127	87	107	145	124	86	115.62	126	105	0.834	-0.263	-0.714	0.47505	0.87546	0.046	0.0684	0.0563	0.0563	TRUE	NA
TE0496_SO2_FAM1483/Unknown/Unknown	6	40	21	36	6	41	21	36	25.71	24	28	1.205	0.27	0.265	0.791193	0.958024	0.6933	0.2146	0.459	0.459	TRUE	NA
TE0497_SO2_FAM1484/DNA/CMC-Transib	5	14	18	12	5	14	18	12	12.15	10	15	1.546	0.628	0.727	0.467345	0.872204	0.1809	0.3635	0.2737	0.2737	TRUE	NA
TE0498_SO2_FAM1485/Unknown/Unknown	1116	1078	1097	1052	1078	1102	1071	1042	1073.17	1090	1056	0.97	-0.044	-0.413	0.679466	0.935769	0	0.0137	0.0046	0.0046	TRUE	NA
TE0499_SO2_FAM1486/DNA/Unknown	53	52	65	49	51	53	63	49	54.08	52	56	1.074	0.103	0.262	0.793617	0.958715	0	0.1242	0.056	0.056	TRUE	NA
TE0500_SO2_FAM1487/LINE/Unknown	108	105	90	57	104	107	88	56	88.99	106	72	0.682	-0.551	-1.464	0.143264	0.583813	0.0319	0.0844	0.0567	0.0567	TRUE	NA
TE0501_SO2_FAM1488/Unknown/Unknown	869	629	1200	1072	839	643	1172	1062	928.91	741	1117	1.507	0.591	3.077	0.00209189	0.0412343	0.0177	0.0145	0.0166	0.0166	TRUE	NA
TE0502_SO2_FAM1489/DNA/Unknown	20	26	24	34	19	27	23	34	25.75	23	28	1.246	0.317	0.568	0.570355	0.910947	0	0.2144	0.1111	0.1111	TRUE	NA
TE0503_SO2_FAM0149/LTR/Gypsy	913	735	688	640	882	751	672	634	734.66	816	653	0.799	-0.323	-2.069	0.0385559	0.292549	0.0061	0.0162	0.0103	0.0103	TRUE	NA
TE0504_SO2_FAM1490/DNA/Unknown	322	264	280	254	311	270	273	252	276.44	290	262	0.904	-0.146	-0.73	0.465189	0.872204	0	0.0323	0.0157	0.0157	TRUE	NA
TE0505_SO2_FAM1492/LINE/R1-LOA	465	573	668	651	449	586	652	645	582.94	518	648	1.254	0.327	1.663	0.0962363	0.487302	0.0154	0.0185	0.0168	0.0168	TRUE	NA
TE0506_SO2_FAM1493/DNA/TcMar-Tc1	1261	1356	1333	1110	1218	1386	1301	1100	1251.17	1302	1200	0.922	-0.117	-0.728	0.466717	0.872204	0.0104	0.013	0.0115	0.0115	TRUE	NA
TE0507_SO2_FAM1494/Unknown/Unknown	93	71	73	76	90	73	71	75	77.23	82	73	0.902	-0.149	-0.443	0.657633	0.930431	0	0.0944	0.0414	0.0414	TRUE	NA
TE0508_SO2_FAM1495/DNA/Academ-1	78	72	121	75	75	74	118	74	85.34	74	96	1.292	0.37	0.937	0.348645	0.81816	0.0436	0.0872	0.0632	0.0632	TRUE	NA
TE0509_SO2_FAM1496/Unknown/Unknown	91	68	72	75	88	69	70	74	75.49	78	72	0.918	-0.123	-0.36	0.719068	0.943246	0	0.0961	0.0434	0.0434	TRUE	NA
TE0510_SO2_FAM1497/DNA/Unknown	299	402	368	334	289	411	359	331	347.44	350	345	0.987	-0.019	-0.074	0.940711	0.988029	0.0294	0.0268	0.0282	0.0282	TRUE	NA
TE0511_SO2_FAM1498/DNA/Academ-1	162	173	166	158	156	177	162	157	162.96	166	160	0.956	-0.064	-0.273	0.785035	0.956827	0	0.0511	0.0207	0.0207	TRUE	NA
TE0512_SO2_FAM1499/Unknown/Unknown	734	713	689	579	709	729	673	574	670.95	719	624	0.867	-0.206	-1.331	0.183331	0.645635	0.0048	0.017	0.01	0.01	TRUE	NA
TE0513_SO2_FAM0015/LTR/Gypsy	239	247	230	207	231	252	225	205	228.22	242	215	0.889	-0.169	-0.823	0.410753	0.851024	0	0.0381	0.016	0.016	TRUE	NA
TE0514_SO2_FAM0150/LINE/I-Jockey	1644	1486	1343	1466	1588	1519	1311	1452	1467.47	1554	1382	0.89	-0.169	-1.406	0.159608	0.608017	0.0024	0.0124	0.0063	0.0063	TRUE	NA
TE0515_SO2_FAM1500/LINE/RTE-RTE	169	164	240	224	163	168	234	222	196.76	166	228	1.379	0.464	2.21	0.0270741	0.232082	0	0.0434	0.016	0.016	TRUE	NA
TE0516_SO2_FAM1501/DNA/Unknown	323	351	367	321	312	359	358	318	336.74	336	338	1.009	0.013	0.066	0.947595	0.989072	0.0055	0.0275	0.0149	0.0149	TRUE	NA
TE0517_SO2_FAM1502/Unknown/Unknown	64	78	46	63	62	80	45	62	62.21	71	54	0.759	-0.399	-0.971	0.331765	0.804377	0.0256	0.1116	0.0648	0.0648	TRUE	NA
TE0518_SO2_FAM1503/DNA/Crypton-I	439	516	430	388	424	527	420	384	438.88	476	402	0.846	-0.242	-1.225	0.220497	0.695253	0.0117	0.0224	0.0164	0.0164	TRUE	NA
TE0519_SO2_FAM1504/DNA/Academ-1	331	227	275	225	320	232	268	223	260.76	276	246	0.89	-0.167	-0.614	0.539499	0.900656	0.0303	0.034	0.032	0.032	TRUE	NA
TE0520_SO2_FAM1505/DNA/PIF-Harbinger	1241	1222	1283	1162	1199	1249	1253	1151	1212.78	1224	1202	0.982	-0.026	-0.219	0.826735	0.964003	0.0014	0.0131	0.0059	0.0059	TRUE	NA
TE0521_SO2_FAM1506/Unknown/Unknown	623	656	612	565	602	670	597	560	607.33	636	578	0.91	-0.136	-0.923	0.355897	0.823143	0.0024	0.018	0.0088	0.0088	TRUE	NA
TE0522_SO2_FAM1507/Unknown/Unknown	14	5	12	14	14	5	12	14	11.05	10	13	1.368	0.452	0.538	0.590445	0.91637	0.0956	0.3891	0.2471	0.2471	TRUE	NA
TE0523_SO2_FAM1508/DNA/Unknown	720	664	773	755	695	679	755	748	719.15	687	752	1.094	0.129	1.071	0.284018	0.770255	0	0.0164	0.0056	0.0056	TRUE	NA
TE0524_SO2_FAM0151/LTR/Unknown	565	495	553	371	546	506	540	368	489.74	526	454	0.863	-0.213	-0.848	0.397	0.8427	0.0354	0.0207	0.0282	0.0282	TRUE	NA
TE0525_SO2_FAM1510/Unknown/Unknown	638	667	581	568	616	682	567	563	606.94	649	565	0.871	-0.2	-1.416	0.156729	0.603926	0	0.018	0.0079	0.0079	TRUE	NA
TE0526_SO2_FAM1511/DNA/TcMar-Tc1	133	125	74	84	128	128	72	83	102.91	128	78	0.607	-0.721	-2.496	0.0125464	0.141031	0	0.0752	0.0299	0.0299	TRUE	NA
TE0527_SO2_FAM1512/DNA/Unknown	31	46	45	36	30	47	44	36	39.14	38	40	1.036	0.051	0.103	0.917604	0.984671	0.0343	0.1583	0.0916	0.0916	TRUE	NA
TE0528_SO2_FAM1513/DNA/Unknown	73	90	112	75	71	92	109	74	86.53	82	92	1.131	0.178	0.453	0.650721	0.927543	0.043	0.0863	0.0627	0.0627	TRUE	NA
TE0529_SO2_FAM1514/DNA/Unknown	204	184	175	151	197	188	171	150	176.38	192	160	0.832	-0.265	-1.149	0.250412	0.734098	0	0.0477	0.0199	0.0199	TRUE	NA
TE0530_SO2_FAM1515/Unknown/Unknown	156	144	170	147	151	147	166	146	152.36	149	156	1.046	0.065	0.268	0.788693	0.957609	0	0.0542	0.022	0.022	TRUE	NA
TE0531_SO2_FAM1516/DNA/Unknown	44	45	43	36	42	46	42	36	41.53	44	39	0.878	-0.188	-0.448	0.654504	0.929203	0	0.1514	0.0607	0.0607	TRUE	NA
TE0532_SO2_FAM1517/LINE/RTE-RTE	8	10	8	7	8	10	8	7	8.17	9	8	0.823	-0.281	-0.342	0.732701	0.945812	0	0.485	0.2035	0.2035	TRUE	NA
TE0533_SO2_FAM1518/LINE/I-Jockey	199	206	191	165	192	211	186	163	188.16	202	174	0.869	-0.202	-0.883	0.377217	0.834075	0	0.0451	0.0199	0.0199	TRUE	NA
[truncated: 2,866 more rows]

## Sheet: Merge
TE Family	GUT vs OVARY (OVS)		OVA vs OVS
TE Family	Log2FC	padj	Log2FC	padj
[truncated: 3,399 more rows]
